# Supplementary material for: Ecosystem-based fisheries management forestalls climate-driven collapse
Source: Nat Commun. 2020 Sep 11;11:4579. doi: 10.1038/s41467-020-18300-3 (PMC7486947; doi:10.1038/s41467-020-18300-3)
Supplement: Supplementary file 4 — Supplementary Software [file 41467_2020_18300_MOESM4_ESM.zip]

Archive with 220 entries (195 files):
- Supplementary_Software/
- Supplementary_Software/.DS_Store
- __MACOSX/
- __MACOSX/Supplementary_Software/
- __MACOSX/Supplementary_Software/._.DS_Store
- Supplementary_Software/EBM_Holsman_NatComm-master/
- Supplementary_Software/EBM_Holsman_NatComm-master/.DS_Store
- __MACOSX/Supplementary_Software/EBM_Holsman_NatComm-master/
- __MACOSX/Supplementary_Software/EBM_Holsman_NatComm-master/._.DS_Store
- Supplementary_Software/EBM_Holsman_NatComm-master/.gitattributes
- __MACOSX/Supplementary_Software/EBM_Holsman_NatComm-master/._.gitattributes
- Supplementary_Software/EBM_Holsman_NatComm-master/.gitignore
- __MACOSX/Supplementary_Software/EBM_Holsman_NatComm-master/._.gitignore
- Supplementary_Software/EBM_Holsman_NatComm-master/.Rapp.history
- __MACOSX/Supplementary_Software/EBM_Holsman_NatComm-master/._.Rapp.history
- Supplementary_Software/EBM_Holsman_NatComm-master/.Rhistory
- __MACOSX/Supplementary_Software/EBM_Holsman_NatComm-master/._.Rhistory
- Supplementary_Software/EBM_Holsman_NatComm-master/data/
- Supplementary_Software/EBM_Holsman_NatComm-master/data/in/
- Supplementary_Software/EBM_Holsman_NatComm-master/data/in/add_in_filesHere
- __MACOSX/Supplementary_Software/EBM_Holsman_NatComm-master/data/
- __MACOSX/Supplementary_Software/EBM_Holsman_NatComm-master/data/in/
- __MACOSX/Supplementary_Software/EBM_Holsman_NatComm-master/data/in/._add_in_filesHere
- Supplementary_Software/EBM_Holsman_NatComm-master/data/in/raw/
- Supplementary_Software/EBM_Holsman_NatComm-master/data/in/raw/assessment_files/
- Supplementary_Software/EBM_Holsman_NatComm-master/data/in/raw/assessment_files/2017_asmt_corrected0.dat
- __MACOSX/Supplementary_Software/EBM_Holsman_NatComm-master/data/in/raw/
- __MACOSX/Supplementary_Software/EBM_Holsman_NatComm-master/data/in/raw/assessment_files/
- __MACOSX/Supplementary_Software/EBM_Holsman_NatComm-master/data/in/raw/assessment_files/._2017_asmt_corrected0.dat
- Supplementary_Software/EBM_Holsman_NatComm-master/data/in/raw/assessment_files/2017_asmt_corrected2.dat
- __MACOSX/Supplementary_Software/EBM_Holsman_NatComm-master/data/in/raw/assessment_files/._2017_asmt_corrected2.dat
- Supplementary_Software/EBM_Holsman_NatComm-master/data/in/raw/assessment_files/ATF_Misc.dat
- __MACOSX/Supplementary_Software/EBM_Holsman_NatComm-master/data/in/raw/assessment_files/._ATF_Misc.dat
- Supplementary_Software/EBM_Holsman_NatComm-master/data/in/raw/assessment_files/catch_in.dat
- __MACOSX/Supplementary_Software/EBM_Holsman_NatComm-master/data/in/raw/assessment_files/._catch_in.dat
- Supplementary_Software/EBM_Holsman_NatComm-master/data/in/raw/assessment_files/diet2.dat
- __MACOSX/Supplementary_Software/EBM_Holsman_NatComm-master/data/in/raw/assessment_files/._diet2.dat
- Supplementary_Software/EBM_Holsman_NatComm-master/data/in/raw/assessment_files/F_profile.dat
- __MACOSX/Supplementary_Software/EBM_Holsman_NatComm-master/data/in/raw/assessment_files/._F_profile.dat
- Supplementary_Software/EBM_Holsman_NatComm-master/data/in/raw/assessment_files/rs_data4CEATTLE_full_avg.dat
- __MACOSX/Supplementary_Software/EBM_Holsman_NatComm-master/data/in/raw/assessment_files/._rs_data4CEATTLE_full_avg.dat
- Supplementary_Software/EBM_Holsman_NatComm-master/data/in/raw/assessment_files/set_catch.dat
- __MACOSX/Supplementary_Software/EBM_Holsman_NatComm-master/data/in/raw/assessment_files/._set_catch.dat
- Supplementary_Software/EBM_Holsman_NatComm-master/data/in/raw/assessment_files/set_FabcFofl.dat
- __MACOSX/Supplementary_Software/EBM_Holsman_NatComm-master/data/in/raw/assessment_files/._set_FabcFofl.dat
- Supplementary_Software/EBM_Holsman_NatComm-master/data/in/raw/assessment_files/stomach2017.dat
- __MACOSX/Supplementary_Software/EBM_Holsman_NatComm-master/data/in/raw/assessment_files/._stomach2017.dat
- __MACOSX/Supplementary_Software/EBM_Holsman_NatComm-master/data/in/raw/._assessment_files
- Supplementary_Software/EBM_Holsman_NatComm-master/data/in/raw/Observed_temp_EBS18_sst_bt_cpi.xlsx
- __MACOSX/Supplementary_Software/EBM_Holsman_NatComm-master/data/in/raw/._Observed_temp_EBS18_sst_bt_cpi.xlsx
- Supplementary_Software/EBM_Holsman_NatComm-master/data/in/raw/proj_data2018_long_ext_bcs.dat
- __MACOSX/Supplementary_Software/EBM_Holsman_NatComm-master/data/in/raw/._proj_data2018_long_ext_bcs.dat
- Supplementary_Software/EBM_Holsman_NatComm-master/data/in/raw/retro_data2018_long_ext.dat
- __MACOSX/Supplementary_Software/EBM_Holsman_NatComm-master/data/in/raw/._retro_data2018_long_ext.dat
- Supplementary_Software/EBM_Holsman_NatComm-master/data/in/raw/retro_data2018_long_ext_bcs.dat
- __MACOSX/Supplementary_Software/EBM_Holsman_NatComm-master/data/in/raw/._retro_data2018_long_ext_bcs.dat
- __MACOSX/Supplementary_Software/EBM_Holsman_NatComm-master/data/in/._raw
- Supplementary_Software/EBM_Holsman_NatComm-master/data/in/Run_Defintions.xlsx
- __MACOSX/Supplementary_Software/EBM_Holsman_NatComm-master/data/in/._Run_Defintions.xlsx
- __MACOSX/Supplementary_Software/EBM_Holsman_NatComm-master/data/._in
- Supplementary_Software/EBM_Holsman_NatComm-master/data/out/
- Supplementary_Software/EBM_Holsman_NatComm-master/data/out/.Rapp.history
- __MACOSX/Supplementary_Software/EBM_Holsman_NatComm-master/data/out/
- __MACOSX/Supplementary_Software/EBM_Holsman_NatComm-master/data/out/._.Rapp.history
- Supplementary_Software/EBM_Holsman_NatComm-master/data/out/add_out_filesHere
- __MACOSX/Supplementary_Software/EBM_Holsman_NatComm-master/data/out/._add_out_filesHere
- Supplementary_Software/EBM_Holsman_NatComm-master/data/out/Data_defs.xlsx
- __MACOSX/Supplementary_Software/EBM_Holsman_NatComm-master/data/out/._Data_defs.xlsx
- __MACOSX/Supplementary_Software/EBM_Holsman_NatComm-master/data/._out
- __MACOSX/Supplementary_Software/EBM_Holsman_NatComm-master/._data
- Supplementary_Software/EBM_Holsman_NatComm-master/Figures/
- Supplementary_Software/EBM_Holsman_NatComm-master/Figures/Fig2.tiff
- __MACOSX/Supplementary_Software/EBM_Holsman_NatComm-master/Figures/
- __MACOSX/Supplementary_Software/EBM_Holsman_NatComm-master/Figures/._Fig2.tiff
- Supplementary_Software/EBM_Holsman_NatComm-master/Figures/Fig3.tiff
- __MACOSX/Supplementary_Software/EBM_Holsman_NatComm-master/Figures/._Fig3.tiff
- Supplementary_Software/EBM_Holsman_NatComm-master/Figures/Fig4.tiff
- __MACOSX/Supplementary_Software/EBM_Holsman_NatComm-master/Figures/._Fig4.tiff
- Supplementary_Software/EBM_Holsman_NatComm-master/Figures/Fig5.tiff
- __MACOSX/Supplementary_Software/EBM_Holsman_NatComm-master/Figures/._Fig5.tiff
- Supplementary_Software/EBM_Holsman_NatComm-master/Figures/Fig6.tiff
- __MACOSX/Supplementary_Software/EBM_Holsman_NatComm-master/Figures/._Fig6.tiff
- Supplementary_Software/EBM_Holsman_NatComm-master/Figures/FigS1.tiff
- __MACOSX/Supplementary_Software/EBM_Holsman_NatComm-master/Figures/._FigS1.tiff
- Supplementary_Software/EBM_Holsman_NatComm-master/Figures/FigS2.tiff
- __MACOSX/Supplementary_Software/EBM_Holsman_NatComm-master/Figures/._FigS2.tiff
- Supplementary_Software/EBM_Holsman_NatComm-master/Figures/FigS3.tiff
- __MACOSX/Supplementary_Software/EBM_Holsman_NatComm-master/Figures/._FigS3.tiff
- Supplementary_Software/EBM_Holsman_NatComm-master/Figures/FigS4.tiff
- __MACOSX/Supplementary_Software/EBM_Holsman_NatComm-master/Figures/._FigS4.tiff
- Supplementary_Software/EBM_Holsman_NatComm-master/Figures/FigS5.tiff
- __MACOSX/Supplementary_Software/EBM_Holsman_NatComm-master/Figures/._FigS5.tiff
- Supplementary_Software/EBM_Holsman_NatComm-master/Figures/tableS1.html
- __MACOSX/Supplementary_Software/EBM_Holsman_NatComm-master/Figures/._tableS1.html
- __MACOSX/Supplementary_Software/EBM_Holsman_NatComm-master/._Figures
- Supplementary_Software/EBM_Holsman_NatComm-master/R/
- Supplementary_Software/EBM_Holsman_NatComm-master/R/.Rapp.history
- __MACOSX/Supplementary_Software/EBM_Holsman_NatComm-master/R/
- __MACOSX/Supplementary_Software/EBM_Holsman_NatComm-master/R/._.Rapp.history
- Supplementary_Software/EBM_Holsman_NatComm-master/R/get_romsnpz.R
- __MACOSX/Supplementary_Software/EBM_Holsman_NatComm-master/R/._get_romsnpz.R
- Supplementary_Software/EBM_Holsman_NatComm-master/R/load_data.R
- __MACOSX/Supplementary_Software/EBM_Holsman_NatComm-master/R/._load_data.R
- Supplementary_Software/EBM_Holsman_NatComm-master/R/load_functions.R
- __MACOSX/Supplementary_Software/EBM_Holsman_NatComm-master/R/._load_functions.R
- Supplementary_Software/EBM_Holsman_NatComm-master/R/make.R
- __MACOSX/Supplementary_Software/EBM_Holsman_NatComm-master/R/._make.R
- Supplementary_Software/EBM_Holsman_NatComm-master/R/packages.R
- __MACOSX/Supplementary_Software/EBM_Holsman_NatComm-master/R/._packages.R
- Supplementary_Software/EBM_Holsman_NatComm-master/R/plan2.R
- __MACOSX/Supplementary_Software/EBM_Holsman_NatComm-master/R/._plan2.R
- Supplementary_Software/EBM_Holsman_NatComm-master/R/rmd2md.R
- __MACOSX/Supplementary_Software/EBM_Holsman_NatComm-master/R/._rmd2md.R
- Supplementary_Software/EBM_Holsman_NatComm-master/R/setup.R
- __MACOSX/Supplementary_Software/EBM_Holsman_NatComm-master/R/._setup.R
- Supplementary_Software/EBM_Holsman_NatComm-master/R/sub_fun/
- Supplementary_Software/EBM_Holsman_NatComm-master/R/sub_fun/binIT.R
- __MACOSX/Supplementary_Software/EBM_Holsman_NatComm-master/R/sub_fun/
- __MACOSX/Supplementary_Software/EBM_Holsman_NatComm-master/R/sub_fun/._binIT.R
- Supplementary_Software/EBM_Holsman_NatComm-master/R/sub_fun/calcDelta.R
- __MACOSX/Supplementary_Software/EBM_Holsman_NatComm-master/R/sub_fun/._calcDelta.R
- Supplementary_Software/EBM_Holsman_NatComm-master/R/sub_fun/calcRisk.R
- __MACOSX/Supplementary_Software/EBM_Holsman_NatComm-master/R/sub_fun/._calcRisk.R
- Supplementary_Software/EBM_Holsman_NatComm-master/R/sub_fun/cumlyr.R
- __MACOSX/Supplementary_Software/EBM_Holsman_NatComm-master/R/sub_fun/._cumlyr.R
- Supplementary_Software/EBM_Holsman_NatComm-master/R/sub_fun/deriv2.R
- __MACOSX/Supplementary_Software/EBM_Holsman_NatComm-master/R/sub_fun/._deriv2.R
- Supplementary_Software/EBM_Holsman_NatComm-master/R/sub_fun/Fig_fun/
- Supplementary_Software/EBM_Holsman_NatComm-master/R/sub_fun/Fig_fun/GG_HCRplot.R
- __MACOSX/Supplementary_Software/EBM_Holsman_NatComm-master/R/sub_fun/Fig_fun/
- __MACOSX/Supplementary_Software/EBM_Holsman_NatComm-master/R/sub_fun/Fig_fun/._GG_HCRplot.R
- Supplementary_Software/EBM_Holsman_NatComm-master/R/sub_fun/Fig_fun/GGplot_aclimCEATTLE_delta.R
- __MACOSX/Supplementary_Software/EBM_Holsman_NatComm-master/R/sub_fun/Fig_fun/._GGplot_aclimCEATTLE_delta.R
- Supplementary_Software/EBM_Holsman_NatComm-master/R/sub_fun/Fig_fun/GGplot_aclimCEATTLE_risk.R
- __MACOSX/Supplementary_Software/EBM_Holsman_NatComm-master/R/sub_fun/Fig_fun/._GGplot_aclimCEATTLE_risk.R
- Supplementary_Software/EBM_Holsman_NatComm-master/R/sub_fun/Fig_fun/GGplot_aclimCEATTLE_risk_droppt2.R
- __MACOSX/Supplementary_Software/EBM_Holsman_NatComm-master/R/sub_fun/Fig_fun/._GGplot_aclimCEATTLE_risk_droppt2.R
- Supplementary_Software/EBM_Holsman_NatComm-master/R/sub_fun/Fig_fun/GGplot_aclimTS.R
- __MACOSX/Supplementary_Software/EBM_Holsman_NatComm-master/R/sub_fun/Fig_fun/._GGplot_aclimTS.R
- Supplementary_Software/EBM_Holsman_NatComm-master/R/sub_fun/Fig_fun/plot_Feffective.R
- __MACOSX/Supplementary_Software/EBM_Holsman_NatComm-master/R/sub_fun/Fig_fun/._plot_Feffective.R
- Supplementary_Software/EBM_Holsman_NatComm-master/R/sub_fun/Fig_fun/plot_figS6.R
- __MACOSX/Supplementary_Software/EBM_Holsman_NatComm-master/R/sub_fun/Fig_fun/._plot_figS6.R
- Supplementary_Software/EBM_Holsman_NatComm-master/R/sub_fun/Fig_fun/PLOT_THRESHOLD.R
- __MACOSX/Supplementary_Software/EBM_Holsman_NatComm-master/R/sub_fun/Fig_fun/._PLOT_THRESHOLD.R
- Supplementary_Software/EBM_Holsman_NatComm-master/R/sub_fun/Fig_fun/PLOT_THRESHOLD2.R
- __MACOSX/Supplementary_Software/EBM_Holsman_NatComm-master/R/sub_fun/Fig_fun/._PLOT_THRESHOLD2.R
- __MACOSX/Supplementary_Software/EBM_Holsman_NatComm-master/R/sub_fun/._Fig_fun
- Supplementary_Software/EBM_Holsman_NatComm-master/R/sub_fun/get_Feff.R
- __MACOSX/Supplementary_Software/EBM_Holsman_NatComm-master/R/sub_fun/._get_Feff.R
- Supplementary_Software/EBM_Holsman_NatComm-master/R/sub_fun/get_targetB.R
- __MACOSX/Supplementary_Software/EBM_Holsman_NatComm-master/R/sub_fun/._get_targetB.R
- Supplementary_Software/EBM_Holsman_NatComm-master/R/sub_fun/getBtarget.R
- __MACOSX/Supplementary_Software/EBM_Holsman_NatComm-master/R/sub_fun/._getBtarget.R
- Supplementary_Software/EBM_Holsman_NatComm-master/R/sub_fun/getDat.R
- __MACOSX/Supplementary_Software/EBM_Holsman_NatComm-master/R/sub_fun/._getDat.R
- Supplementary_Software/EBM_Holsman_NatComm-master/R/sub_fun/getMCMC.R
- __MACOSX/Supplementary_Software/EBM_Holsman_NatComm-master/R/sub_fun/._getMCMC.R
- Supplementary_Software/EBM_Holsman_NatComm-master/R/sub_fun/getnm.R
- __MACOSX/Supplementary_Software/EBM_Holsman_NatComm-master/R/sub_fun/._getnm.R
- Supplementary_Software/EBM_Holsman_NatComm-master/R/sub_fun/grabDat.R
- __MACOSX/Supplementary_Software/EBM_Holsman_NatComm-master/R/sub_fun/._grabDat.R
- Supplementary_Software/EBM_Holsman_NatComm-master/R/sub_fun/inv.logit.R
- __MACOSX/Supplementary_Software/EBM_Holsman_NatComm-master/R/sub_fun/._inv.logit.R
- Supplementary_Software/EBM_Holsman_NatComm-master/R/sub_fun/logit.R
- __MACOSX/Supplementary_Software/EBM_Holsman_NatComm-master/R/sub_fun/._logit.R
- Supplementary_Software/EBM_Holsman_NatComm-master/R/sub_fun/ma2.R
- __MACOSX/Supplementary_Software/EBM_Holsman_NatComm-master/R/sub_fun/._ma2.R
- Supplementary_Software/EBM_Holsman_NatComm-master/R/sub_fun/makeTransparent.R
- __MACOSX/Supplementary_Software/EBM_Holsman_NatComm-master/R/sub_fun/._makeTransparent.R
- Supplementary_Software/EBM_Holsman_NatComm-master/R/sub_fun/multiplot.R
- __MACOSX/Supplementary_Software/EBM_Holsman_NatComm-master/R/sub_fun/._multiplot.R
- Supplementary_Software/EBM_Holsman_NatComm-master/R/sub_fun/preview.R
- __MACOSX/Supplementary_Software/EBM_Holsman_NatComm-master/R/sub_fun/._preview.R
- Supplementary_Software/EBM_Holsman_NatComm-master/R/sub_fun/read_INdat.R
- __MACOSX/Supplementary_Software/EBM_Holsman_NatComm-master/R/sub_fun/._read_INdat.R
- Supplementary_Software/EBM_Holsman_NatComm-master/R/sub_fun/slopingHCR.R
- __MACOSX/Supplementary_Software/EBM_Holsman_NatComm-master/R/sub_fun/._slopingHCR.R
- Supplementary_Software/EBM_Holsman_NatComm-master/R/sub_fun/tableS1.R
- __MACOSX/Supplementary_Software/EBM_Holsman_NatComm-master/R/sub_fun/._tableS1.R
- Supplementary_Software/EBM_Holsman_NatComm-master/R/sub_fun/threshold.R
- __MACOSX/Supplementary_Software/EBM_Holsman_NatComm-master/R/sub_fun/._threshold.R
- __MACOSX/Supplementary_Software/EBM_Holsman_NatComm-master/R/._sub_fun
- Supplementary_Software/EBM_Holsman_NatComm-master/R/sub_scripts/
- Supplementary_Software/EBM_Holsman_NatComm-master/R/sub_scripts/load_paper_figs.R
- __MACOSX/Supplementary_Software/EBM_Holsman_NatComm-master/R/sub_scripts/
- __MACOSX/Supplementary_Software/EBM_Holsman_NatComm-master/R/sub_scripts/._load_paper_figs.R
- Supplementary_Software/EBM_Holsman_NatComm-master/R/sub_scripts/make_plots.R
- __MACOSX/Supplementary_Software/EBM_Holsman_NatComm-master/R/sub_scripts/._make_plots.R
- Supplementary_Software/EBM_Holsman_NatComm-master/R/sub_scripts/make_plots_tiff.R
- __MACOSX/Supplementary_Software/EBM_Holsman_NatComm-master/R/sub_scripts/._make_plots_tiff.R
- Supplementary_Software/EBM_Holsman_NatComm-master/R/sub_scripts/SUB_EBM_paper.R
- __MACOSX/Supplementary_Software/EBM_Holsman_NatComm-master/R/sub_scripts/._SUB_EBM_paper.R
- Supplementary_Software/EBM_Holsman_NatComm-master/R/sub_scripts/THEMES_GGPLOT.R
- __MACOSX/Supplementary_Software/EBM_Holsman_NatComm-master/R/sub_scripts/._THEMES_GGPLOT.R
- Supplementary_Software/EBM_Holsman_NatComm-master/R/sub_scripts/updateLW.R
- __MACOSX/Supplementary_Software/EBM_Holsman_NatComm-master/R/sub_scripts/._updateLW.R
- Supplementary_Software/EBM_Holsman_NatComm-master/R/sub_scripts/upload2figshare.R
- __MACOSX/Supplementary_Software/EBM_Holsman_NatComm-master/R/sub_scripts/._upload2figshare.R
- __MACOSX/Supplementary_Software/EBM_Holsman_NatComm-master/R/._sub_scripts
- __MACOSX/Supplementary_Software/EBM_Holsman_NatComm-master/._R
- Supplementary_Software/EBM_Holsman_NatComm-master/README.md
- __MACOSX/Supplementary_Software/EBM_Holsman_NatComm-master/._README.md
- Supplementary_Software/EBM_Holsman_NatComm-master/README_Holsman_EBMpaper.html
- __MACOSX/Supplementary_Software/EBM_Holsman_NatComm-master/._README_Holsman_EBMpaper.html
- Supplementary_Software/EBM_Holsman_NatComm-master/README_Holsman_EBMpaper.md
- __MACOSX/Supplementary_Software/EBM_Holsman_NatComm-master/._README_Holsman_EBMpaper.md
- Supplementary_Software/EBM_Holsman_NatComm-master/README_Holsman_EBMpaper.pdf
- __MACOSX/Supplementary_Software/EBM_Holsman_NatComm-master/._README_Holsman_EBMpaper.pdf
- Supplementary_Software/EBM_Holsman_NatComm-master/README_Holsman_EBMpaper.Rmd
- __MACOSX/Supplementary_Software/EBM_Holsman_NatComm-master/._README_Holsman_EBMpaper.Rmd
- Supplementary_Software/EBM_Holsman_NatComm-master/README_Holsman_EBMpaper.tex
- __MACOSX/Supplementary_Software/EBM_Holsman_NatComm-master/._README_Holsman_EBMpaper.tex
- Supplementary_Software/EBM_Holsman_NatComm-master/Rplot.eps
- __MACOSX/Supplementary_Software/EBM_Holsman_NatComm-master/._Rplot.eps
- __MACOSX/Supplementary_Software/._EBM_Holsman_NatComm-master
- Supplementary_Software/EBSmultispp_2019.pdf
- __MACOSX/Supplementary_Software/._EBSmultispp_2019.pdf
- Supplementary_Software/README_Holsman_EBMpaper.pdf
- __MACOSX/Supplementary_Software/._README_Holsman_EBMpaper.pdf
