# Supplementary material for: Ecosystem-based fisheries management forestalls climate-driven collapse
Source: Nat Commun. 2020 Sep 11;11:4579. doi: 10.1038/s41467-020-18300-3 (PMC7486947; doi:10.1038/s41467-020-18300-3)
Supplement: Supplementary file 4 — Supplementary Software [file 41467_2020_18300_MOESM4_ESM.zip › Supplementary_Software/EBM_Holsman_NatComm-master/data/in/raw/assessment_files/2017_asmt_corrected2.dat]

#================================================================================                                      
# DATA BELOW                                    
#================================================================================                                      
#================================================================================                                      
##THIS IS THE LATEST VERSION__________________________________________________________                                      
#nages : number of age groups UPDATED                                
##__________________________________________________________                                      
12 12 21                                    
#                                      
#                                      
#==============================================================================                                      
#==============================================================================                                      
##<<<<<<<<------------ CATCH DATA ----------------->>>>>>>>                                      
#==============================================================================                                      
#==============================================================================                                      
#                                      
#                                      
##__________________________________________________________                                      
#nyrs_tc_biom : number of catch biomass index years                                    
##__________________________________________________________                                      
39 39 39                                    
##__________________________________________________________                                      
#yrs_tc_biom : catch biomass years                                     
##__________________________________________________________                                      
1979 1980 1981 1982 1983 1984 1985 1986 1987 1988 1989 1990 1991 1992 1993 1994 1995 1996 1997 1998 1999 2000 2001 2002 2003 2004 2005 2006 2007 2008 2009 2010 2011 2012 2013 2014 2015 2016 2017
1979 1980 1981 1982 1983 1984 1985 1986 1987 1988 1989 1990 1991 1992 1993 1994 1995 1996 1997 1998 1999 2000 2001 2002 2003 2004 2005 2006 2007 2008 2009 2010 2011 2012 2013 2014 2015 2016 2017
1979 1980 1981 1982 1983 1984 1985 1986 1987 1988 1989 1990 1991 1992 1993 1994 1995 1996 1997 1998 1999 2000 2001 2002 2003 2004 2005 2006 2007 2008 2009 2010 2011 2012 2013 2014 2015 2016 2017
##__________________________________________________________                                      
#tcb_obs : Catch biomass 1000                                  
##__________________________________________________________                                      
# Pollock                                     
#1979 1980 1981 1982 1983 1984 1985 1986 1987 1988 1989 1990 1991 1992 1993 1994 1995 1996 1997 1998 1999 2000 2001 2002 2003 2004 2005 2006 2007 2008 2009 2010 2011 2012 2013 2014 2015 2016 2017
935714 958280 973502 955964 981450 1092055 1139676 1141993 859416 1228721 1229600 1455193 1195608.279 1390330.91 1326600.66 1329349.87 1264244.54 1192778.411 1124430.415 1101165.453 989815.914 1132707.038 1387193.651 1480192.723 1490899.096 1480542.528 1483285.763 1486435.323 1354097.161 990565.64 807946.609 810215.206 1199213.635 1205283.061 1270824.308 1297846.257 1322311.572 1343465.851 1343465.851
# Pacific cod                                    
#1979 1980 1981 1982 1983 1984 1985 1986 1987 1988 1989 1990 1991 1992 1993 1994 1995 1996 1997 1998 1999 2000 2001 2002 2003 2004 2005 2006 2007 2008 2009 2010 2011 2012 2013 2014 2015 2016 2017
36004 41042 56492 59386 94207 124895 143449 135376 149900 203075 178326 172065 210242 164210 133186 172263 228499 209065 232600 158529 145867 151378 142542 166556 175437 183749 182942 168818 140127 139803 147174 142868 209214.653 232784.286 236690.77 238763.29 232832.084 215513.651 215513.651
# ATF                                     
# 1979 1980 1981 1982 1983 1984 1985 1986 1987 1988 1989 1990 1991 1992 1993 1994 1995 1996 1997 1998 1999 2000 2001 2002 2003 2004 2005 2006 2007 2008 2009 2010 2011 2012 2013 2014 2015 2016 2017
13352 17079 15915 10712 12991 8790 6926 6678 4519 18591 6795 12144 17834.85 10949.88 7952.92 13017.95 8282.93 13308.83 9228.52 14595.56 10595.79 12072.65 12837.82 10822.71 12278.492 17365.168 13408.722 11966.769 11081.715 18897.328 19212.001 14751.644 16840.734 18940.722 14054.765 14923.544 10329.709 13102.67267 13102.67267
##__________________________________________________________                                      
#nyrs_fsh_comp : N age/size observations by spp                                
##__________________________________________________________                                      
38 39 35
##__________________________________________________________                                      
#yrs_fsh_comp : Yrs of obs by spp: # ATF (0j0 placeholder- needs to be filled in with correct values)                    
##__________________________________________________________                                      
1979 1980 1981 1982 1983 1984 1985 1986 1987 1988 1989 1990 1991 1992 1993 1994 1995 1996 1997 1998 1999 2000 2001 2002 2003 2004 2005 2006 2007 2008 2009 2010 2011 2012 2013 2014 2015 2016 
1979 1980 1981 1982 1983 1984 1985 1986 1987 1988 1989 1990 1991 1992 1993 1994 1995 1996 1997 1998 1999 2000 2001 2002 2003 2004 2005 2006 2007 2008 2009 2010 2011 2012 2013 2014 2015 2016 2017
1979 1980 1981 1982 1983 1984 1985 1986 1987 1988 1990 1991 1992 1993 1994 1995 1996 1997 1998 1999 2000 2001 2002 2003 2004 2005 2006 2007 2008 2009 2010 2011 2012 2013 2014
##__________________________________________________________                                      
#fsh_age_type : Type of fishery observation (age=1, lengths=2)                               
##__________________________________________________________                                      
1                                      
2                                      
2                                      
##__________________________________________________________                                      
#fsh_age_bins : bins for fishery age composition data                               
##__________________________________________________________                                      
12                                      
25                                      
25                                      
##__________________________________________________________                                      
#obs_catch : Observed catch                                   
##__________________________________________________________                                      
82971 444313 588930 343746 321153 176316 46046 21030 29351 22488 14414 9767 # 1979 1                        
10161 480923 856212 461236 262269 219432 87081 39105 22622 24878 26468 28435 # 1980 2                        
655 83024 1164542 733539 261026 118296 59408 34033 18512 10750 8634 8142 # 1981 3                        
4602 24560 156400 1135849 409190 100488 34858 34897 20859 8798 5250 5901 # 1982 4                        
5114 119598 159132 315652 823909 220127 41772 24930 19978 11195 7665 10629 # 1983 5                        
1966 42919 83019 403465 460657 612723 125385 33321 23506 14656 6650 8568 # 1984 6                        
2504 52256 360967 115286 346292 304397 419635 106493 34631 24452 23506 27681 # 1985 7                        
2687 74815 80260 651084 186224 328860 192982 186362 51911 13205 2905 3512 # 1986 8                        
0.001 21795 122851 85461 455340 152938 134876 99830 272284 59537 42616 70992 # 1987 9                        
0.001 8931 380002 352898 211040 455651 188144 87837 32796 81016 15275 21478 # 1988 10                        
0.001 4546 52597 142159 430396 159087 545947 91901 98996 30935 123102 22292 # 1989 11                        
1429 35916 61995 238875 218459 519968 140627 400979 71510 110913 9839 89727 # 1990 12                        
676.621 111787 39904 86511.9 139156 152795 386167 51933.4 218379 21789.4 114990 145388.1 # 1991 13                        
0 93539.9 674859 132755 79533.9 114217 134308 252161 100104 155077 54319.7 129750.3 # 1992 14                        
164.919 8114.74 262722 1146150 102147 65827.8 63710.3 53256.5 91219.6 20486.7 32304.6 47384.5 # 1993 15                        
1639.08 35979.6 56762.5 359649 1066710 175769 54462.4 20196.2 13365.8 20711.4 8554.22 27746.94 # 1994 16                        
0 473.072 81344.2 151699 397469 761197 130590 32209.4 11078.1 8482.89 18227.2 22383.96 # 1995 17                        
0 23237.8 56239.9 81804.7 166442 368500 475118 185612 31412.2 13429.9 8813.42 24385.47 # 1996 18                        
2364.39 83568.5 37758.9 111673 478565 288300 251336 196723 61581.5 13563.2 6420.07 24425.41 # 1997 19                        
617.056 51145.8 89811.8 71985.8 156917 686938 199049 128342 108710 29493.1 6326.47 17358.56 # 1998 20                        
410.976 11594.8 294969 227749 105250 155675 473743 132714 57528.2 32891.6 3480.37 5230.385 # 1999 21                        
0 17368.2 80172.8 423185 343030 105384 169067 359491 85963.9 29599.2 24372.6 9519.407 # 2000 22                        
0 3735.08 56752.9 162048 574754 405766 136069 129178 158270 57543.4 35104.2 26962.02 # 2001 23                        
920.17 56708.8 111063 214793 284065 602179 267194 99315.8 87377.1 95564 34869.3 31498.87 # 2002 24                        
0 17298.6 402201 320768 366794 305244 332057 157346 53033.4 40166.6 36510.1 37700.35 # 2003 25                        
0 1131.76 90013.2 829602 479713 238170 168677 156876 64043.5 16920.1 18864 50363.91 # 2004 26                        
0 3128.2 53749.2 391153 861813 489108 156439 67472.6 67084.8 33733.3 11246.6 19154.23 # 2005 27                        
0 12188.2 84168.5 290121 622776 592209 279903 108900 49617.9 38353.7 16420 32233.19 # 2006 28                        
1834.43 19475.6 57200.6 124241 374046 514742 306316 138972 50196.1 28038.4 23321.2 32195.98 # 2007 29                        
0 26913 58603.7 78565.5 147696 307362 242252 149108 83280.2 22297 19102.3 38465.19 # 2008 30                        
756.32 3388.84 151846 188837 73448.6 101992 126940 106863 85673.1 40671 26384.3 39268.53 # 2009 31                        
2348.71 31374.4 31762.4 560104 222297 53702 44263.6 55814 49326.1 34655.3 13933.6 28103.32 # 2010 32                        
923.87 14731.5 191627 117689 807607 283793 64059.2 39350.7 38264.7 40092.7 25315 25402.58 # 2011 33                        
0 28278.4 120523 942652 173000 432751 138349 37855.3 17807.8 13400.2 15875.3 35840.89 # 2012 34                        
3411.71 1709.41 70236.4 342181 944443 187941 154749 68491.7 20583.6 17703.9 13614.9 34675.52 # 2013 35                        
0 42227.4 31344.4 170902 398997 751351 210358 88198.2 29098 9132.3 4790.48 21043.85 # 2014 36                        
0 18705.9 634327 195409 228285 384806 509826 86987.5 42527.3 18550 2852.46 11017.76 # 2015 37                        
0 513.811 91701.018 1389711.96 159282.682 175325.335 175485.305 223115.724 34719.37 13155.031 7889.919 3609.052 # 2016 38                        
# I assum fish comp notyet avail for 2017?            # 2017 39                        
# Pcod length                                      
0 0 0 0 0 0 1 32 135 513 1020 1027 1262 1614 2757 3589 2838 1388 540 212 84 40 9 7 1 # 1979 1           
0 0 0 0 0 0 2 36 79 246 697 1246 2465 2477 2244 1731 1193 1208 800 326 126 60 17 6 2 # 1980 2           
0 0 0 1 7 21 17 80 411 676 451 451 1515 1835 1681 1408 987 630 300 150 82 20 7 1 0 # 1981 3           
0 0 0 0 0 2 2 8 58 135 138 178 705 1154 1608 2242 2666 2310 1279 548 207 117 48 10 6 # 1982 4           
0 0 0 0 1 17 26 77 177 134 238 663 2326 3650 6856 9120 10389 9439 6851 3923 1785 672 232 88 24 # 1983 5           
0 2 6 52 201 231 529 981 971 1113 1164 1545 3767 5243 11058 20017 25765 25123 19294 12158 6152 2242 630 163 36 # 1984 6           
0 0 2 0 4 1 2 44 156 394 1136 3158 10089 18924 17826 17427 30755 39840 30958 18339 9561 4206 1430 351 85 # 1985 7           
0 4 17 11 38 73 192 513 1130 1359 1363 2058 6920 13274 23402 30822 28644 21638 20488 15342 8154 3552 1342 457 126 # 1986 8           
0 2 8 46 54 86 268 708 1094 1221 2078 4420 14787 28702 43860 47867 52444 50299 39775 25622 15626 8508 3431 1167 312 # 1987 9           
2 2 5 9 8 30 98 634 1629 2146 2333 4538 12042 11847 11536 10411 11285 13071 11198 6367 3320 1803 855 359 100 # 1988 10           
0 0 3 5 16 5 34 266 666 1067 1033 1191 3690 5435 6120 7172 8549 9804 9153 6982 4401 2343 1261 571 241 # 1989 11           
0 0 3 4 14 84 315 724 986 981 902 899 2738 8557 19538 33981 44723 44175 37910 26426 17423 10627 6381 2556 995 # 1990 12           
1 1 7 8 20 92 501 1303 1437 1440 1732 2971 10995 17239 25139 40933 55550 58608 51185 37649 25062 14083 7765 3361 1299 # 1991 13           
0 3 9 17 25 76 218 717 1513 2240 4432 9776 29000 39157 39605 45513 53008 46215 34820 25741 17614 10904 6385 3092 1126 # 1992 14           
1 0 6 8 25 62 267 1219 1814 2183 6085 11468 23078 32085 39098 33639 24230 19356 14769 10578 6588 3849 1974 879 326 # 1993 15           
0 1 2 7 27 119 639 2210 3959 3564 2788 5354 21261 43256 60351 68072 63397 42909 24084 13809 8432 5038 2701 1346 616 # 1994 16           
0 0 12 30 43 97 181 326 466 961 4384 11175 24838 33808 52031 66631 66818 47919 27476 15026 8595 4933 2658 1278 512 # 1995 17           
1 6 13 26 26 55 370 1088 1404 1397 1982 5053 23947 53170 71483 75282 71482 58492 40527 26110 15833 9354 4955 2312 1048 # 1996 18           
10 5 18 87 109 84 336 1325 2600 2915 3061 5594 22712 40012 66979 94318 98174 71347 42592 22938 14440 8152 4279 1845 845 # 1997 19           
1 1 7 5 41 140 799 1530 1625 1745 3565 7563 22698 35186 50607 70562 83641 73370 46297 24524 11885 6576 3603 1542 721 # 1998 20           
10 0 1 8 7 9 119 460 506 680 2629 6945 18552 22162 23415 26563 28077 25026 16479 9937 4976 2536 1087 545 316 # 1999 21           
9 8 0 2 2 8 68 198 216 451 1494 3685 13638 25921 34375 37403 30751 21523 13775 8374 4672 2432 1169 480 222 # 2000 22           
6 0 8 14 19 21 29 93 293 778 1676 3418 12432 23765 36226 42859 39149 26058 12450 6206 3180 1814 916 413 175 # 2001 23           
13 2 5 16 29 47 123 545 1146 1700 3228 6613 18770 27831 35095 41541 39497 28149 14786 7016 3153 1593 784 305 152 # 2002 24           
16 1 4 5 6 7 24 157 580 1152 2511 6401 22840 39938 48371 48171 44244 34511 20840 11266 5082 2106 857 348 119 # 2003 25           
4 2 3 5 5 16 68 194 435 764 1173 2564 11837 26223 40955 49042 42281 28956 16646 10068 5416 2626 1191 456 144 # 2004 26           
13 0 2 4 15 17 33 170 423 738 1390 2799 11071 19723 29721 37927 40761 34408 22649 14051 7633 4166 1747 606 178 # 2005 27           
7 0 1 5 15 7 13 78 255 508 888 1728 7802 17539 25225 27288 26528 23460 17991 13830 9040 5319 2682 1083 429 # 2006 28           
6 1 3 8 14 33 67 182 335 510 784 1301 5568 12426 19131 23821 21956 17033 11978 9631 7459 5022 2751 1154 352 # 2007 29           
4 0 4 7 10 84 176 237 359 668 1679 3045 8816 16383 24788 29546 28518 21004 11939 7604 5323 4053 2387 1061 309 # 2008 30           
0 0 1 3 2 4 21 67 128 344 1436 3275 13581 25429 21806 22648 22848 17445 9488 4810 2470 1496 861 408 154 # 2009 31           
0 0 0 0 5 16 51 72 139 384 1086 1900 6350 16657 25466 29920 22812 13197 6909 3452 1531 655 274 169 77 # 2010 32           
2 0 0 0 5 9 33 59 152 380 1672 4102 15436 22997 25015 34623 32990 19060 8127 3823 1659 730 343 145 61 # 2011 33           
0 0 0 1 3 7 88 149 251 332 728 1927 7830 26516 40992 41456 32423 20973 9207 3719 1355 594 239 97 33 # 2012 34           
2 0 0 2 1 16 95 191 334 628 1593 3866 11475 23082 33670 43840 44537 29327 12710 4559 1561 604 207 87 35 # 2013 35           
0 1 5 10 2 7 70 210 388 508 2086 5544 15248 27992 35395 43203 43560 32697 17214 6917 2363 888 337 100 26 # 2014 36           
3 0 0 0 4 5 25 135 348 367 441 1156 5997 13914 21392 20149 21428 14505 7566 4076 1686 616 200 73 16 # 2015 37           
0 0 0 1 0 3 3 18 53 131 402 1639 8658 14483 19253 27137 29436 21042 10811 4746 2015 797 289 84 23 # 2016 38           
0 1 0 0 1 5 0 4 16 67 148 348 2116 8318 14807 15444 15664 13357 7846 3418 1369 507 191 63 19 # 2017 39           
#ATF (no 1989)                                     
0 1 0 0 0 1 1 7 58 100 296 404 332 333 656 1130 937 650 576 301 180 172 124 179 127 # 1979 1           
4 1 1 6 8 39 137 363 568 495 430 573 730 1444 1237 991 883 773 598 343 139 63 36 42 41 # 1980 2           
0 0 0 4 0 1 4 21 46 104 156 281 356 705 945 1199 1137 713 702 617 330 139 80 147 103 # 1981 3           
0 0 0 0 1 2 12 10 26 74 278 967 2023 4313 3903 3509 3165 2952 4446 4001 2030 1648 1089 1620 715 # 1982 4           
0 0 1 3 7 17 11 36 28 61 139 257 686 3369 6914 6804 4309 2754 2769 1854 705 407 285 309 230 # 1983 5           
9 9 21 14 32 89 130 133 103 144 293 485 839 2726 4687 4934 3670 2104 1215 829 406 133 72 67 45 # 1984 6           
0 1 2 5 21 65 133 242 193 238 498 917 1252 2456 3318 4540 5335 3258 1655 919 444 235 62 20 8 # 1985 7           
0 0 4 28 64 75 100 144 356 529 443 460 731 1632 1893 1912 1945 1665 1297 633 304 124 44 14 2 # 1986 8           
0 0 0 0 2 3 22 64 43 61 146 250 412 1253 2340 4148 4402 2754 2555 2749 1942 664 200 52 4 # 1987 9           
0 0 24 54 99 83 109 108 156 115 52 21 6 3 2 0 0 0 1 0 0 0 0 0 0 # 1988 10           
25 2 3 9 2 17 14 15 45 69 184 235 361 506 311 281 274 230 131 59 28 27 17 16 2 # 1990 11           
42 27 40 53 76 91 105 156 207 324 437 461 608 1044 1071 757 490 405 329 170 147 108 60 20 1 # 1991 12           
37 35 45 39 30 9 7 6 8 5 5 9 6 13 16 18 9 17 21 11 6 7 1 1 0 # 1992 13           
20 23 33 52 54 66 97 85 83 75 81 50 78 111 119 84 62 49 32 21 2 8 1 0 0 # 1993 14           
22 45 83 68 41 23 6 4 2 7 7 8 7 14 18 11 4 4 5 8 4 4 2 6 0 # 1994 15           
33 31 42 75 62 94 120 118 124 117 128 170 170 315 292 218 150 89 72 73 49 46 17 18 3 # 1995 16           
15 7 11 16 29 41 45 61 76 79 70 59 51 84 60 54 25 24 23 29 11 14 3 2 0 # 1996 17           
8 9 16 33 54 54 59 61 70 92 103 185 232 401 539 506 257 132 95 42 11 11 8 15 6 # 1997 18           
3 5 5 8 8 16 16 15 23 27 48 66 78 153 205 144 86 68 31 17 10 3 0 0 0 # 1998 19           
32 30 24 54 65 80 128 144 144 166 219 206 248 363 480 390 230 154 154 122 94 63 25 7 2 # 1999 20           
0 0 0 1 2 4 14 19 24 34 32 58 66 126 152 161 194 191 120 66 53 35 19 25 11 # 2000 21           
1 2 1 2 10 8 4 14 27 50 95 102 153 343 404 338 305 264 226 139 89 48 29 37 10 # 2001 22           
1 1 2 1 2 6 18 32 39 44 67 112 133 233 311 330 316 246 157 112 82 54 38 32 16 # 2002 23           
1 2 5 6 11 20 37 61 117 176 190 210 254 394 355 325 334 286 226 140 139 83 62 51 16 # 2003 24           
3 1 2 6 19 41 99 122 104 159 203 291 369 570 516 373 324 327 288 206 131 72 47 58 25 # 2004 25           
0 2 4 2 6 14 40 68 107 149 145 151 183 382 322 261 196 138 119 95 90 61 49 32 33 # 2005 26           
0 0 0 5 8 22 33 72 101 88 128 150 185 315 220 201 171 86 75 87 60 51 32 27 11 # 2006 27           
1 0 1 0 0 6 3 17 19 23 42 41 34 77 73 59 43 20 21 14 25 13 15 11 17 # 2007 28           
0 0 3 2 7 20 27 31 26 42 56 88 114 204 185 183 125 84 66 38 39 30 18 16 13 # 2008 29           
0 0 0 1 2 1 5 1 3 9 13 18 36 75 64 61 72 59 36 36 28 16 13 3 3 # 2009 30           
0 0 0 0 2 1 6 2 7 20 7 17 21 96 115 130 127 142 94 51 39 23 13 4 4 # 2010 31           
0 0 1 2 4 5 12 11 11 12 10 16 38 111 130 124 98 89 68 47 39 21 13 8 15 # 2011 32           
0 0 1 3 9 7 10 16 6 11 12 17 27 43 58 59 58 82 30 16 10 9 9 16 12 # 2012 33           
2 0 2 1 3 4 8 15 14 8 9 15 21 53 93 83 76 80 74 33 18 13 3 7 7 # 2013 34           
0 0 1 2 3 2 1 3 3 5 4 2 16 16 17 19 17 13 12 11 3 1 1 2 2 # 2014 35           
# less than 100 ATF measured in 2016 and 17 fisheries…                         # 2015 36           
#                         # 2016 37           
# I assum fish comp notyet avail for 2017?                         # 2017 38           
#==============================================================================                                      
#==============================================================================                                      
##<<<<<<<<------------ WEIGHT AT AGE DATA ----------------->>>>>>>>                                      
#==============================================================================                                      
#==============================================================================                                      
#                                      
# ##__________________________________________________________                                     
#nyrs_wt_at_age : number of years of weight at age data                                    
##__________________________________________________________                                      
39 39 39                                    
##__________________________________________________________                                      
#yrs_wt_at_age : weight at age data years                                     
##__________________________________________________________                                      
1979 1980 1981 1982 1983 1984 1985 1986 1987 1988 1989 1990 1991 1992 1993 1994 1995 1996 1997 1998 1999 2000 2001 2002 2003 2004 2005 2006 2007 2008 2009 2010 2011 2012 2013 2014 2015 2016 2017
1979 1980 1981 1982 1983 1984 1985 1986 1987 1988 1989 1990 1991 1992 1993 1994 1995 1996 1997 1998 1999 2000 2001 2002 2003 2004 2005 2006 2007 2008 2009 2010 2011 2012 2013 2014 2015 2016 2017
1979 1980 1981 1982 1983 1984 1985 1986 1987 1988 1989 1990 1991 1992 1993 1994 1995 1996 1997 1998 1999 2000 2001 2002 2003 2004 2005 2006 2007 2008 2009 2010 2011 2012 2013 2014 2015 2016 2017
##__________________________________________________________                                      
#wt : mean wt at age used for survey and nat mort calculations                          
# WALLEYE POLLOCK                                    
##__________________________________________________________                                      
0.01323365 0.09420484 0.2178158 0.3644347 0.5218536 0.6820565 0.8397522 0.9915121 1.135207 1.269622 1.394183 1.591212 # 1979 1                        
0.01323365 0.09420484 0.2178158 0.3644347 0.5218536 0.6820565 0.8397522 0.9915121 1.135207 1.269622 1.394183 1.591212 # 1980 2                        
0.01328497 0.09551527 0.2218462 0.3722728 0.5342383 0.6994421 0.8623706 1.019426 1.168356 1.307854 1.437285 1.642365 # 1981 3                        
0.033100895 0.066656207 0.166706452 0.349858916 0.428903178 0.668601968 1.004004033 1.128289145 1.202165694 1.42047139 1.596711611 1.624236257 # 1982 4                        
0.016355544 0.105534746 0.169335828 0.360215774 0.493698617 0.575604904 0.739416154 1.068567323 1.144978292 1.013481003 1.100164466 1.148720722 # 1983 5                        
0.016883857 0.063485268 0.192720115 0.359340285 0.48533865 0.615640972 0.751300669 1.011331722 1.220037161 1.369225016 1.678785678 1.655990892 # 1984 6                        
0.021479455 0.083285653 0.174161756 0.397504222 0.489486182 0.628697924 0.960266215 1.009604982 1.365065616 1.064352834 1.377643078 1.770666603 # 1985 7                        
0.017475295 0.083542698 0.145418765 0.358367918 0.46168194 0.642242442 0.719801217 0.843871819 0.99633442 1.355253246 1.471979708 1.470646244 # 1986 8                        
0.023808177 0.088149142 0.188452368 0.353319771 0.434168571 0.529975582 0.703008924 0.795125973 0.888000873 0.985676724 1.193588801 1.366767479 # 1987 9                        
0.020523869 0.080744929 0.209889932 0.356059693 0.459988975 0.521468189 0.601746891 0.760081641 0.851376405 0.992415861 1.200793264 1.209039547 # 1988 10                        
0.021324417 0.070983801 0.173639278 0.370133679 0.440785838 0.533801998 0.628037142 0.683303465 0.934553106 0.928137358 1.048297562 1.065645514 # 1989 11                        
0.018646957 0.086175315 0.155267975 0.376630035 0.502998962 0.573065432 0.61878238 0.722447488 0.795807281 1.050906191 1.105550683 1.128404805 # 1990 12                        
0.018129024 0.084618179 0.150779099 0.364522084 0.485706217 0.579807724 0.696496698 0.743599516 0.877432425 0.917714398 1.095465403 1.201635194 # 1991 13                        
0.029397734 0.093277605 0.204827035 0.372941549 0.5223266 0.623252245 0.777587563 0.844403225 0.897453846 0.9878659 1.123186336 1.241156242 # 1992 14                        
0.017589953 0.075962075 0.253239201 0.452903338 0.5035147 0.562561154 0.66420421 0.805825543 0.977437066 1.026084363 1.147712858 1.263588525 # 1993 15                        
0.02131204 0.081219322 0.189872481 0.473711796 0.576308971 0.638193526 0.713080507 0.968809567 1.169829458 1.126339146 1.225640577 1.325960734 # 1994 16                        
0.019005647 0.064109959 0.114268507 0.37727607 0.484794188 0.628588249 0.654719843 0.840168355 0.966614981 1.181282031 1.162954342 1.330113818 # 1995 17                        
0.020296224 0.06590333 0.116458398 0.313454183 0.496986354 0.596229054 0.733046551 0.815006721 0.971352934 1.061775443 1.305521912 1.395108819 # 1996 18                        
0.016721949 0.068575339 0.208396227 0.322454928 0.499243852 0.5976017 0.788666064 0.934216876 0.964378773 1.034581355 1.168606838 1.294899477 # 1997 19                        
0.020776907 0.060226603 0.133614079 0.34060828 0.477037436 0.520075225 0.678592977 0.828826546 0.9104885 1.009523525 1.070591486 1.330857874 # 1998 20                        
0.017588998 0.062357448 0.157038473 0.357022768 0.425320798 0.561484193 0.634271741 0.779640185 0.980835083 1.010687379 1.10134147 1.200302877 # 1999 21                        
0.015976383 0.05930588 0.168347676 0.376762293 0.457877615 0.530916157 0.659494974 0.708622192 0.783874845 0.956779472 1.183995146 1.213615003 # 2000 22                        
0.01975046 0.061787148 0.128724555 0.373549915 0.535356909 0.617633322 0.773776635 0.820595866 0.854578705 0.94804612 1.102583112 1.200962812 # 2001 23                        
0.018974645 0.075984509 0.223451874 0.392543502 0.533105228 0.646182731 0.80956596 0.942741126 0.896656389 0.963267611 1.047190748 1.094190758 # 2002 24                        
0.023752215 0.082847248 0.23668955 0.434996415 0.567053032 0.672459501 0.733660179 0.832175897 0.884492856 0.961303653 0.990642829 1.028978055 # 2003 25                        
0.025518523 0.079377828 0.209686119 0.476299368 0.554839651 0.679600029 0.76519576 0.793279164 0.941250991 0.962616242 1.057853428 1.051911909 # 2004 26                        
0.022624446 0.06922962 0.213007049 0.403441401 0.516896768 0.608793965 0.702835715 0.815650588 0.887663592 0.959923547 1.07211508 1.112198488 # 2005 27                        
0.023415582 0.072885976 0.166043699 0.363608103 0.51750097 0.607355501 0.720908628 0.806710782 0.909563033 1.0475033 1.274168228 1.208565298 # 2006 28                        
0.021177188 0.079321536 0.279545086 0.421734933 0.547199799 0.671982443 0.782308151 0.843698807 0.924544866 1.098189805 1.131498973 1.111795124 # 2007 29                        
0.024352901 0.054169203 0.186069039 0.416219259 0.522908216 0.642144932 0.75550001 0.859948821 0.924212637 1.075714269 1.216563624 1.205808507 # 2008 30                        
0.019968779 0.078156875 0.165215057 0.407635685 0.571559982 0.669170666 0.884058069 1.009000445 0.954958914 1.118832272 1.191980656 1.440182703 # 2009 31                        
0.024813354 0.070297876 0.2367219 0.402367095 0.549263493 0.679259738 0.893518288 0.982130899 1.032776434 1.123317001 1.167528835 1.257630391 # 2010 32                        
0.023951051 0.086448631 0.168627943 0.425135224 0.539185123 0.646724946 0.933160646 1.006178964 1.107565625 1.113523609 1.242600434 1.304195967 # 2011 33                        
0.021400824 0.069283369 0.203942059 0.358158972 0.533306122 0.67074633 0.807299177 0.947958828 1.212275369 1.237044654 1.322109673 1.359940644 # 2012 34                        
0.02295923 0.062831708 0.166775072 0.419922414 0.491757416 0.623368006 0.833614313 0.976261691 1.079108862 1.234830973 1.318714321 1.365525011 # 2013 35                        
0.02276959 0.08103913 0.162033982 0.352905444 0.47391159 0.60393346 0.657315305 0.895465269 0.986501039 1.114551675 1.400877888 1.349810006 # 2014 36                        
0.022663922 0.076370721 0.20628749 0.388882172 0.574370838 0.62703836 0.805764052 0.94094099 1.045938443 1.065510102 1.30555602 1.609914487 # 2015 37                        
0.023560587 0.070773268 0.19847348 0.436322278 0.506333731 0.618931325 0.698561299 0.782161587 0.844000541 0.927961178 1.102081225 1.485101134 # 2016 38                        
0.025182262 0.181323803 0.405171021 0.49694748 0.563674582 0.668715635 0.759104151 0.844249481 1.043651884 1.123596228 1.2891474 1.264327025 # 2017 39                        
# PACIFIC COD                                    
##__________________________________________________________                                      
0.03807593 0.2370012 0.6697768 1.344427 2.230181 3.278491 4.436595 5.655216 6.89228 8.11417 9.295568 11.02774 # 1979 1                        
0.03807593 0.2370012 0.6697768 1.344427 2.230181 3.278491 4.436595 5.655216 6.89228 8.11417 9.295568 11.02774 # 1980 2                        
0.03835792 0.2449184 0.7029467 1.426717 2.387037 3.533477 4.809341 6.160511 7.539961 8.909496 10.23985 12.20219 # 1981 3                        
0.03886404 0.2609778 0.7723304 1.602268 2.72659 4.091897 5.63351 7.28685 8.993806 10.70566 12.38387 14.88881 # 1982 4                        
0.03807593 0.2370012 0.6697768 1.344427 2.230181 3.278491 4.436595 5.655216 6.89228 8.11417 9.295568 11.02774 # 1983 5                        
0.03819151 0.240171 0.6829754 1.377042 2.292166 3.37902 4.583268 5.853721 7.146363 8.425791 9.665151 11.48672 # 1984 6                        
0.0380086 0.2351993 0.6623225 1.326083 2.195424 3.22226 4.354719 5.544595 6.750893 7.940986 9.090402 10.77334 # 1985 7                        
0.037843 0.2308979 0.644669 1.282862 2.113844 3.090671 4.16359 5.286901 6.422123 7.538909 8.614727 10.18465 # 1986 8                        
0.03824615 0.2417048 0.6894011 1.392982 2.322549 3.428408 4.655462 5.951584 7.271798 8.579816 9.848017 11.71415 # 1987 9                        
0.03795317 0.2337394 0.6563084 1.311324 2.167516 3.177182 4.289169 5.456129 6.637933 7.802739 8.926744 10.57062 # 1988 10                        
0.03822256 0.2410397 0.6866114 1.386056 2.309342 3.40693 4.624055 5.908998 7.217201 8.512759 9.768389 11.61509 # 1989 11                        
0.03808449 0.2372327 0.6707369 1.346793 2.23467 3.285762 4.447191 5.669542 6.910601 8.136623 9.322179 11.06076 # 1990 12                        
0.03807892 0.2370819 0.6701114 1.345251 2.231745 3.281024 4.440286 5.660206 6.898661 8.12199 9.304836 11.03924 # 1991 13                        
0.0378873 0.2320311 0.6493005 1.294171 2.135147 3.124979 4.213356 5.353926 6.507553 7.643302 8.738139 10.33723 # 1992 14                        
0.03684569 0.208143 0.5545821 1.067304 1.713808 2.453995 3.24895 4.065098 4.875664 5.660643 6.406075 7.474006 # 1993 15                        
0.03788583 0.2319934 0.649146 1.293793 2.134435 3.123832 4.211692 5.351684 6.504695 7.639808 8.734008 10.33212 # 1994 16                        
0.03788926 0.2320815 0.649507 1.294676 2.136098 3.126512 4.215581 5.356924 6.511376 7.647975 8.743664 10.34407 # 1995 17                        
0.03826787 0.2423213 0.6919908 1.399417 2.334832 3.448395 4.684703 5.991251 7.322673 8.64232 9.922261 11.80655 # 1996 18                        
0.03814909 0.2389959 0.6780698 1.364899 2.269061 3.341511 4.528498 5.779546 7.051365 8.309222 9.526838 11.31485 # 1997 19                        
0.03883697 0.2600459 0.7682267 1.591759 2.706081 4.057931 5.583089 7.217604 8.904049 10.59437 12.2506 14.72105 # 1998 20                        
0.03737417 0.2195993 0.5992463 1.173113 1.908704 2.762334 3.68972 4.651428 5.615113 6.555918 7.455906 8.757497 # 1999 21                        
0.0375744 0.224278 0.6178895 1.217901 1.992064 2.895304 3.881091 4.907455 5.939588 6.950447 7.920278 9.328159 # 2000 22                        
0.03749308 0.2223532 0.6101915 1.199363 1.957501 2.840096 3.801545 4.80093 5.804472 6.786042 7.726646 9.089999 # 2001 23                        
0.03723262 0.2164107 0.5866747 1.143116 1.853156 2.674083 3.563129 4.482541 5.401588 6.296836 7.151519 8.384386 # 2002 24                        
0.03813073 0.2384918 0.6759697 1.359708 2.259194 3.325506 4.505143 5.747935 7.0109 8.259589 9.46797 11.24173 # 2003 25                        
0.03768883 0.2270474 0.6290356 1.24485 2.04246 2.975995 3.997582 5.06371 6.138062 7.192245 8.20537 9.679338 # 2004 26                        
0.03830722 0.2434478 0.6967341 1.411222 2.357387 3.485127 4.73848 6.064245 7.416339 8.757448 10.05907 11.9769 # 2005 27                        
0.03781718 0.230243 0.6419987 1.276352 2.101593 3.07096 4.135018 5.248445 6.373133 7.479073 8.544018 10.09728 # 2006 28                        
0.03860875 0.2525386 0.7355169 1.508556 2.544519 3.791407 5.188727 6.677503 8.205623 9.730112 11.21752 13.42401 # 2007 29                        
0.03864284 0.2536226 0.7402016 1.520411 2.567449 3.829118 5.244386 6.753568 8.303804 9.851409 11.3623 13.60543 # 2008 30                        
0.03890911 0.2625516 0.7792825 1.620107 2.761454 4.149707 5.719409 7.404914 9.146949 10.89568 12.61154 15.17558 # 2009 31                        
0.03926501 0.2760715 0.840139 1.778145 3.073085 4.670103 6.497199 8.479259 10.54646 12.63861 14.70674 17.82692 # 2010 32                        
0.03855783 0.2509421 0.7286407 1.491194 2.510988 3.736332 5.107527 6.566631 8.062624 9.553563 11.0069 13.16032 # 2011 33                        
0.03807593 0.2370012 0.6697768 1.344427 2.230181 3.278491 4.436595 5.655216 6.89228 8.11417 9.295568 11.02774 # 2012 34                        
0.03807593 0.2370012 0.6697768 1.344427 2.230181 3.278491 4.436595 5.655216 6.89228 8.11417 9.295568 11.02774 # 2013 35                        
0.03807593 0.2370012 0.6697768 1.344427 2.230181 3.278491 4.436595 5.655216 6.89228 8.11417 9.295568 11.02774 # 2014 36                        
0.03807593 0.2370012 0.6697768 1.344427 2.230181 3.278491 4.436595 5.655216 6.89228 8.11417 9.295568 11.02774 # 2015 37                        
0.03807593 0.2370012 0.6697768 1.344427 2.230181 3.278491 4.436595 5.655216 6.89228 8.11417 9.295568 11.02774 # 2016 38                        
0.03807593 0.2370012 0.6697768 1.344427 2.230181 3.278491 4.436595 5.655216 6.89228 8.11417 9.295568 11.02774 # 2017 39                        
# ARROWTOOTH FLOUNDR                                    
##__________________________________________________________                                      
0.0132186 0.06416953 0.1684362 0.3277679 0.5360902 0.7843536 1.06319 1.363962 1.679017 2.001654 2.326056 2.647243 2.961047 3.264092 3.553761 3.828146 4.085977 4.326539 4.549589 4.755261 4.944522 # 1979 1               
0.0132186 0.06416953 0.1684362 0.3277679 0.5360902 0.7843536 1.06319 1.363962 1.679017 2.001654 2.326056 2.647243 2.961047 3.264092 3.553761 3.828146 4.085977 4.326539 4.549589 4.755261 4.944522 # 1980 2               
0.0132186 0.06416953 0.1684362 0.3277679 0.5360902 0.7843536 1.06319 1.363962 1.679017 2.001654 2.326056 2.647243 2.961047 3.264092 3.553761 3.828146 4.085977 4.326539 4.549589 4.755261 4.944522 # 1981 3               
0.0132186 0.06416953 0.1684362 0.3277679 0.5360902 0.7843536 1.06319 1.363962 1.679017 2.001654 2.326056 2.647243 2.961047 3.264092 3.553761 3.828146 4.085977 4.326539 4.549589 4.755261 4.944522 # 1982 4               
0.0132449 0.06397993 0.1673963 0.3249681 0.5305165 0.775014 1.049188 1.344533 1.653538 1.96965 2.287195 2.601324 2.907992 3.203929 3.486613 3.754209 4.005508 4.239842 4.456997 4.657128 4.841196 # 1983 5               
0.01329546 0.06360747 0.1653755 0.3195553 0.519779 0.7570716 1.02235 1.307361 1.604871 1.908606 2.21316 2.513938 2.807123 3.089648 3.359162 3.613973 3.852984 4.075608 4.28169 4.471421 4.64575 # 1984 6               
0.01321826 0.06417197 0.1684496 0.3278042 0.5361626 0.7844749 1.063372 1.364215 1.679349 2.002071 2.326562 2.647842 2.961739 3.264877 3.554637 3.829111 4.087027 4.327671 4.550798 4.756542 4.945872 # 1985 7               
0.0132227 0.06414016 0.1682746 0.3273323 0.5352222 0.7828979 1.061006 1.36093 1.675039 1.996655 2.319985 2.640067 2.952753 3.254685 3.543259 3.81658 4.073386 4.312972 4.535097 4.7399 4.928346 # 1986 8               
0.01335883 0.06312483 0.162799 0.3127073 0.5062671 0.7345869 0.9888308 1.261067 1.544409 1.832927 2.121546 2.40598 2.682691 2.948856 3.202332 3.441596 3.665683 3.874106 4.066777 4.243926 4.406486 # 1987 9               
0.01318814 0.06438569 0.1696312 0.3309973 0.5425362 0.7951763 1.079442 1.386545 1.708666 2.038933 2.371365 2.700824 3.022999 3.334387 3.632264 3.91463 4.180145 4.42804 4.658034 4.870236 5.065622 # 1988 10               
0.01326085 0.06386358 0.1667619 0.323265 0.5271326 0.7693524 1.040711 1.332782 1.638142 1.950326 2.263745 2.573632 2.876013 3.167684 3.446176 3.709702 3.957087 4.187689 4.401314 4.598129 4.779091 # 1989 11               
0.01327948 0.06372634 0.1660173 0.3212704 0.5231758 0.7627406 1.030821 1.319084 1.620208 1.927831 2.236463 2.54143 2.838842 3.125571 3.39921 3.658025 3.900881 4.127168 4.336713 4.529696 4.707069 # 1990 12               
0.01325468 0.06390871 0.1670076 0.3239243 0.5284419 0.7715422 1.043989 1.337324 1.644092 1.957793 2.272805 2.58433 2.888365 3.181683 3.461792 3.726888 3.975783 4.207825 4.422811 4.620905 4.803064 # 1991 13               
0.01318344 0.06441873 0.1698148 0.3314945 0.5435301 0.7968471 1.081953 1.390038 1.713255 2.044707 2.378386 2.709131 3.032608 3.345295 3.644449 3.928059 4.194771 4.443809 4.674885 4.888107 5.084448 # 1992 14               
0.01323023 0.06408599 0.1679771 0.3265306 0.5336254 0.7802213 1.056992 1.355359 1.667732 1.987475 2.308835 2.62689 2.937527 3.237416 3.523984 3.795354 4.050283 4.288078 4.508509 4.711718 4.898672 # 1993 15               
0.01313712 0.06473998 0.1716121 0.336379 0.5533174 0.8133297 1.106765 1.424586 1.758693 2.101928 2.448025 2.791582 3.128042 3.453686 3.7656 4.061632 4.340315 4.600789 4.842703 5.066127 5.272042 # 1994 16               
0.01308907 0.06506515 0.1734552 0.3414182 0.5634575 0.830462 1.132623 1.460672 1.806245 2.161908 2.521129 2.878247 3.22847 3.567867 3.893342 4.20259 4.494025 4.766691 5.020172 5.254494 5.470648 # 1995 17               
0.01335029 0.06269276 0.1607645 0.3071212 0.4945539 0.7137956 0.9559219 1.213171 1.479018 1.748016 2.015624 2.278088 2.532366 2.776071 3.007423 3.225196 3.428647 3.617451 3.791627 3.951468 4.097955 # 1996 18               
0.01333855 0.06328128 0.163629 0.314907 0.5105985 0.7417832 0.9995447 1.275848 1.563696 1.857048 2.150725 2.440344 2.722276 2.993623 3.252176 3.496358 3.725164 3.938075 4.134982 4.316105 4.482379 # 1997 19               
0.0133176 0.06344093 0.1644811 0.3171715 0.5150661 0.7492172 1.010626 1.291152 1.583683 1.882065 2.181009 2.476029 2.763406 3.04016 3.304012 3.553333 3.78707 4.004673 4.206012 4.391292 4.561455 # 1998 20               
0.01307071 0.06518729 0.1741539 0.3433365 0.5673288 0.8370177 1.142536 1.474528 1.824526 2.184995 2.549296 2.911669 3.267231 3.611967 3.942711 4.2571 4.553497 4.830911 5.088901 5.327473 5.547622 # 1999 21               
0.01319349 0.06434794 0.1694218 0.3304304 0.5414034 0.7932726 1.076581 1.382568 1.703441 2.032361 2.363374 2.691371 3.012065 3.321978 3.618402 3.899355 4.163509 4.410106 4.638869 4.849915 5.044214 # 2000 22               
0.01327583 0.06375336 0.1661636 0.321662 0.523952 0.7640369 1.032759 1.321767 1.62372 1.932235 2.241803 2.547731 2.846114 3.133809 3.408396 3.66813 3.911871 4.139001 4.349342 4.543073 4.721146 # 2001 23               
0.01331492 0.06346121 0.1645897 0.3174606 0.5156372 0.7501682 1.012045 1.293113 1.586245 1.885273 2.184893 2.480608 2.768685 3.046134 3.310669 3.56065 3.795023 4.013231 4.215141 4.400956 4.57162 # 2002 24               
0.01340422 0.06276735 0.1609203 0.3077513 0.4965397 0.7184653 0.9648767 1.228076 1.501422 1.779231 2.056662 2.329643 2.594831 2.849572 3.091865 3.320305 3.534016 3.732578 3.915948 4.084382 4.238799 # 2003 25               
0.01321566 0.06467177 0.1709689 0.334899 0.5512337 0.8114404 1.106299 1.426989 1.765415 2.114275 2.467066 2.818113 3.162586 3.496518 3.816785 4.121063 4.407754 4.675902 4.925092 5.15535 5.367565 # 2004 26               
0.01350931 0.06189782 0.1564511 0.2960878 0.4738176 0.681025 0.9095082 1.152118 1.402785 1.656383 1.908597 2.155838 2.395195 2.624387 2.841727 3.046063 3.236715 3.413401 3.576173 3.725339 3.86178 # 2005 27               
0.01309118 0.06505104 0.1733747 0.3411975 0.5630125 0.829709 1.131485 1.459083 1.804148 2.159262 2.517901 2.874418 3.22403 3.562816 3.887689 4.19635 4.487217 4.759341 5.012307 5.246144 5.461842 # 2006 28               
0.01309064 0.06505467 0.1733954 0.3412543 0.5631271 0.8299028 1.131778 1.459492 1.804688 2.159943 2.518732 2.875403 3.225173 3.564116 3.889144 4.197956 4.488969 4.761232 5.014331 5.248293 5.464108 # 2007 29               
0.01309042 0.06505612 0.1734037 0.3412769 0.5631727 0.82998 1.131894 1.459655 1.804902 2.160214 2.519063 2.875796 3.225628 3.564633 3.889723 4.198595 4.489666 4.761985 5.015137 5.249148 5.46501 # 2008 30               
0.01310355 0.06496799 0.172902 0.3399024 0.5604027 0.8252949 1.124817 1.44977 1.791869 2.143764 2.499004 2.852006 3.198049 3.533267 3.85462 4.15985 4.447405 4.716361 4.966321 5.197324 5.410359 # 2009 31               
0.01317828 0.06445492 0.1700161 0.3320403 0.5446216 0.7986828 1.084713 1.393877 1.7183 2.051056 2.386108 2.718268 3.043179 3.357295 3.657857 3.942835 4.210866 4.461164 4.693433 4.907777 5.105171 # 2010 32               
0.01326346 0.06384448 0.166658 0.3229865 0.5265796 0.7684279 1.039327 1.330865 1.635631 1.947176 2.259923 2.56912 2.870804 3.161781 3.439592 3.702457 3.949206 4.179202 4.392254 4.58853 4.768987 # 2011 33               
0.0132186 0.06416953 0.1684362 0.3277679 0.5360902 0.7843536 1.06319 1.363962 1.679017 2.001654 2.326056 2.647243 2.961047 3.264092 3.553761 3.828146 4.085977 4.326539 4.549589 4.755261 4.944522 # 2012 34               
0.0132186 0.06416953 0.1684362 0.3277679 0.5360902 0.7843536 1.06319 1.363962 1.679017 2.001654 2.326056 2.647243 2.961047 3.264092 3.553761 3.828146 4.085977 4.326539 4.549589 4.755261 4.944522 # 2013 35               
0.0132186 0.06416953 0.1684362 0.3277679 0.5360902 0.7843536 1.06319 1.363962 1.679017 2.001654 2.326056 2.647243 2.961047 3.264092 3.553761 3.828146 4.085977 4.326539 4.549589 4.755261 4.944522 # 2014 36               
0.0132186 0.06416953 0.1684362 0.3277679 0.5360902 0.7843536 1.06319 1.363962 1.679017 2.001654 2.326056 2.647243 2.961047 3.264092 3.553761 3.828146 4.085977 4.326539 4.549589 4.755261 4.944522 # 2015 37               
0.0132186 0.06416953 0.1684362 0.3277679 0.5360902 0.7843536 1.06319 1.363962 1.679017 2.001654 2.326056 2.647243 2.961047 3.264092 3.553761 3.828146 4.085977 4.326539 4.549589 4.755261 4.944522 # 2016 38               
0.0132186 0.06416953 0.1684362 0.3277679 0.5360902 0.7843536 1.06319 1.363962 1.679017 2.001654 2.326056 2.647243 2.961047 3.264092 3.553761 3.828146 4.085977 4.326539 4.549589 4.755261 4.944522 # 2017 39               
#                                      
#==============================================================================                                      
#==============================================================================                                      
##<<<<<<<<------------ OTHER DATA ----------------->>>>>>>>                                      
#==============================================================================                                      
#==============================================================================                                      
#                                      
#                                      
##__________________________________________________________                                      
#pmature : Proportion mature                                   
##__________________________________________________________                                      
0 0.008 0.289 0.641 0.842 0.901 0.947 0.963 0.97 1 1 1                           
0 0.0230034 0.0582256 0.139669 0.298879 0.52816 0.746145 0.885295 0.952977 0.981555 0.992895 0.997282                           
0 0 0 0.023364486 0.388888889 0.837937385 0.973474801 0.995967742 0.9992 1 1 1 1 1 1 1 1 1 1 1 1                  
##__________________________________________________________                                      
#M1_base : residual mortality, M1_base(1nspp1nages)                                  
##__________________________________________________________                                                                          
0.01 0.3 0.3 0.3 0.3 0.3 0.3 0.3 0.3 0.3 0.3 0.3                          
0.38	0.38	0.38	0.38	0.38	0.38	0.38	0.38	0.38	0.38	0.38	0.38                        
0.269385523 0.263833622 0.258404115 0.253151554 0.248123195 0.243357575 0.238883765 0.234721282 0.230880556 0.227363829 0.224166342 0.22127766 0.218683004 0.216364523 0.21430242 0.212475904 0.210863973 0.209446003 0.208202198 0.207113881 0.206163692                 
#==============================================================================                                      
#==============================================================================                                      
##<<<<<<<<------------ SURVEY BIOMASS DATA ----------------->>>>>>>>                                      
#==============================================================================                                      
#==============================================================================                                      
#                                      
#                                      
##__________________________________________________________                                      
#nyrs_srv_biom : Number of years of survey biomass data (by number of species...)                          
##__________________________________________________________                                      
36 36 36                                    
##__________________________________________________________                                      
#yrs_srv_biom : Years of survey biomass data (by spp)                              
##__________________________________________________________                                      
1982 1983 1984 1985 1986 1987 1988 1989 1990 1991 1992 1993 1994 1995 1996 1997 1998 1999 2000 2001 2002 2003 2004 2005 2006 2007 2008 2009 2010 2011 2012 2013 2014 2015 2016 2017   
1982 1983 1984 1985 1986 1987 1988 1989 1990 1991 1992 1993 1994 1995 1996 1997 1998 1999 2000 2001 2002 2003 2004 2005 2006 2007 2008 2009 2010 2011 2012 2013 2014 2015 2016 2017   
1982 1983 1984 1985 1986 1987 1988 1989 1990 1991 1992 1993 1994 1995 1996 1997 1998 1999 2000 2001 2002 2003 2004 2005 2006 2007 2008 2009 2010 2011 2012 2013 2014 2015 2016 2017   
##__________________________________________________________                                      
#srv_biom : Survey biomass data (by spp) 1000                               
##__________________________________________________________                                      
2912869.455 5921380.162 4542404.99 5949852.335 4835722.134 5498433.45 7183962.71 6550414.87 7296652.94 5129537.61 4526153.25 5294816.27 5027325.31 5477837.81 3125253.08 3562163.12 2687755.27 3798474.08 5103629.01 4196853.9 4953438.27 8392260.85 3862974.16 4868615.63 3045380.11 4338219.9 3023267.26 2282409.6 3737878.33 3112312.23 3487228.58 4575402.88 7429952.48 6394358.6 4910079.82 4814372.77   
1093495.49 1262727.12 1078132.1 1114623.86 1189234.46 1064599.55 976152.25 868804.01 728995.97 530488.23 538861.85 669305.12 1377095.01 1008292.93 909133.03 627150.55 550504.25 618678.61 537562.71 827176.15 597943.34 625659.39 578064.11 638763.99 544035.14 450337.12 427503.06 430084.42 870638.63 911081.93 896401.07 811666.69 1095269.92 1109115.19 986012.89 643952.56   
69990 110643 160396 163637 229865 280116.93 297331.22 339246.36 402326.27 298788.7 345561.59 446816.06 476355.38 448016.2 527254.48 463080.74 345172.27 239708.08 314694.34 378107.24 313074.69 498040.73 519129.48 662711.85 608054.85 482358.76 530126.8 406854.55 528666.94 522105.7 402886.53 405508.71 465616.03 409243.1 475263.58 424194.01   
#srv_biom_se : Survey biomass std error (by spp) 1000                              
366650.8872 499143.7611 464160.1304 418009.0853 478095.5755 610657.7572 747658.6039 604703.9227 959543.3433 640562.6388 513351.3643 470340.1558 527058.0128 1038777.995 277008.7689 422762.0457 294522.5967 448444.9993 575116.0075 339921.1196 449589.5182 2033046.052 357189.3961 451533.1119 283799.0741 447324.5934 345552.1954 277023.1011 429270.7447 282800.3533 343685.8711 366207.1836 484924.657 402369.2491 449028.1071 359596.6038   
73869.6648 120958.2437 62513.18179 61053.69325 69626.29325 63997.66821 77490.03192 62883.22957 52789.5126 38366.58435 44673.87571 53151.20531 247764.1985 91636.53299 87573.62881 68411.13134 43013.29397 56577.17244 43172.00502 73336.02778 63844.91224 62402.55525 33832.9929 43470.12168 28964.62542 35083.51342 27847.3992 35061.01916 102350.1193 66919.38439 100486.6914 74203.48183 153347.4945 150993.9867 77381.08021 49976.03661   
7621 10233 23051 14728 23459 20003.14595 35115.23711 35416.2498 36213.2731 37857.49759 48372.35562 42387.08556 46622.90737 65146.65521 55453.04407 59443.43913 39244.87375 62412.05479 53373.5844 35298.78776 29601.90212 43126.94315 38310.67111 47346.14648 46570.19844 37628.34435 45958.41556 40460.78066 44078.51984 40180.76074 43145.3534 36023.99299 32254.99592 25208.08602 23037.72687 27768.39023   
##__________________________________________________________                                      
#nyrs_srv_age : Number of years of survey age data (by number of species...)                          
##__________________________________________________________                                      
36 36 36                                    
##__________________________________________________________                                      
#srv_age_type : Type of data: 1 = age composition data, 2=length composition data                          
##__________________________________________________________                                      
1                                      
2                                      
2                                      
##__________________________________________________________                                      
#yrs_srv_age : Years 1900 pollock Pcod                                 
##__________________________________________________________                                      
1982 1983 1984 1985 1986 1987 1988 1989 1990 1991 1992 1993 1994 1995 1996 1997 1998 1999 2000 2001 2002 2003 2004 2005 2006 2007 2008 2009 2010 2011 2012 2013 2014 2015 2016 2017   
1982 1983 1984 1985 1986 1987 1988 1989 1990 1991 1992 1993 1994 1995 1996 1997 1998 1999 2000 2001 2002 2003 2004 2005 2006 2007 2008 2009 2010 2011 2012 2013 2014 2015 2016 2017   
1982 1983 1984 1985 1986 1987 1988 1989 1990 1991 1992 1993 1994 1995 1996 1997 1998 1999 2000 2001 2002 2003 2004 2005 2006 2007 2008 2009 2010 2011 2012 2013 2014 2015 2016 2017   
##__________________________________________________________                                      
#srv_age_bins : Length-bin dimensions pollock and Pacific cod                               
##__________________________________________________________                                      
12 25 25                                    
##__________________________________________________________                                      
#srv_age_n : Sample sizes pollock Pcod                                 
##__________________________________________________________                                      
100 100 100 100 100 100 100 100 100 100 100 100 100 100 100 100 100 100 100 100 100 100 100 100 100 100 100 100 100 100 100 100 100 100 100 100   
100 100 100 100 100 100 100 100 100 100 100 100 100 100 100 100 100 100 100 100 100 100 100 100 100 100 100 100 100 100 100 100 100 100 100 100   
100 100 100 100 100 100 100 100 100 100 100 100 100 100 100 100 100 100 100 100 100 100 100 100 100 100 100 100 100 100 100 100 100 100 100 100   
##__________________________________________________________                                      
#srv_age_obs : Age comp from surveys //pollock 4 5 6 7 8 9 10 11 12 12 13 14 15                   
##__________________________________________________________                                      
1287167.661 3059394.773 3356054.04 4377342.028 1505295.195 206111.6823 142938.8418 68188.16883 43057.10732 26992.06012 16635.49535 16728.93595 # 1982 1                        
4795926.954 735796.112 1656246.113 2979679.239 6689815.695 2042077.767 371287.7649 197751.061 89210.11433 77373.01065 57532.71468 38244.39547 # 1983 2                        
435223.8359 362678.8815 536845.0226 1534668.841 1904864.799 4451274.417 853250.0646 189415.6652 88174.22839 31233.93396 20834.1523 21467.36194 # 1984 3                        
6077460.603 997049.2704 3844598.901 1222103.694 4030958.36 2454521.79 1678980.07 330887.8761 84431.83752 69657.27082 23942.21503 17795.03948 # 1985 4                        
2770364.801 679440.9638 504976.3372 1875263.268 1135284.237 1889483.509 1653246.236 1500679.773 470549.7935 71739.52772 33145.98027 21143.95247 # 1986 5                        
439575.5031 793714.3173 1082292.536 816563.1631 4955816.965 1371363.739 1313000.257 518626.6008 1640405.048 253488.7842 74457.33859 39154.84627 # 1987 6                        
1631309.846 840949.5736 1946108.374 3692280.781 1605530.523 5209065.022 1543983.847 1169239.349 673695.9273 1596157.103 150805.1469 145077.9491 # 1988 7                        
1050617.502 346842.5269 672238.2772 2218374.347 4980913.779 988957.0065 3761181.003 571329.7273 687332.4691 266522.0805 837292.7706 426717.2484 # 1989 8                        
2370549.674 402259.7063 144331.9651 924533.6831 1846793.421 6192842.956 1243099.777 3057932.212 309925.7734 549496.1865 84579.26093 978904.9194 # 1990 9                        
3184063.535 912668.4932 326559.2855 105538.8035 642845.4803 600427.7042 1985914.4 746649.5716 1606439.386 420255.9366 567949.2259 564314.2788 # 1991 10                        
1618567.781 454619.212 2361820.932 397669.5588 444528.6202 744784.673 654958.7786 938948.2187 418462.9685 798000.2525 280334.6384 711283.0871 # 1992 11                        
2612489.945 392448.0227 899949.6917 3843929.126 833425.4368 667117.1639 345403.649 474145.839 643010.0976 395926.3156 347293.3481 692866.6461 # 1993 12                        
1689443.01 749842.0787 572513.9308 1630653.014 4412936.251 773620.3517 201580.4669 174711.8015 196081.9745 368789.8204 224717.6978 737441.3367 # 1994 13                        
2236419.925 220751.0608 427030.0011 1995038.421 2654434.119 4322552.416 1834702.656 483262.4243 295935.4748 185323.9513 349366.1057 646345.9659 # 1995 14                        
1584323.466 378278.3088 174856.3782 348009.7765 963973.6074 1363306.614 1244383.145 423703.156 105570.7012 113128.4935 76459.55028 388909.8679 # 1996 15                        
2535652.694 393083.6577 201660.6258 258667.495 3109299.103 1382644.515 828292.9069 997103.8895 168652.0961 84790.34088 64162.79114 349339.3438 # 1997 16                        
736932.4431 643256.5175 335740.6099 239807.6458 468355.1753 2673681.771 680219.488 429139.7437 331916.1525 82872.96176 37071.93761 146973.5218 # 1998 17                        
1136478.295 1044033.285 968046.2881 1049901.396 598741.599 1069230.855 2690721.692 725342.7344 350118.3035 326270.7974 119278.888 196842.0875 # 1999 18                        
1141848.028 427296.8221 534758.5782 1824705.399 1813690.221 932167.5946 783151.0896 2564040.645 999455.8186 523475.0463 221400.7186 304353.6352 # 2000 19                        
1831624.936 1056599.506 571315.1947 546261.5945 1381135.235 1444338.437 620982.5907 308115.0985 917969.816 658963.1268 251815.2905 386953.3117 # 2001 20                        
816436.36 415497.1518 854936.1903 1230938.702 1280872.603 1661917.604 862998.3078 417520.4063 565027.9558 1060939.647 528865.464 458305.4429 # 2002 21                        
558371.1183 171023.2067 1044730.889 1752216.235 2078339.002 1907633.654 2554928.152 1444554.342 660171.4502 860540.3376 1751993.317 1300389.79 # 2003 22                        
406007.2263 286780.6428 181863.2269 1371640.305 1337769.913 1017779.403 598471.5121 648235.9464 320576.1107 200467.5107 199830.4593 580771.6984 # 2004 23                        
397452.3801 151961.3319 246945.1668 1073371.694 3007828.79 2022714.937 1055119.1 479459.8318 364458.8881 267882.3234 72062.79314 595937.9743 # 2005 24                        
877739.2033 80322.31035 124803.4321 407998.7112 1022883.54 1298574.853 831113.1846 399761.5699 228318.6908 196586.7824 94612.47219 371626.0186 # 2006 25                        
2358611.22 66960.24659 169202.6131 482875.4373 1511007.088 1768016.767 1275008.932 920004.2783 388369.5146 173963.2694 161244.9295 440508.9766 # 2007 26                        
528428.5312 129780.239 108339.0675 198896.3491 564418.888 1134406.589 889090.1554 618182.879 392269.2537 153707.1339 128173.6979 319178.0231 # 2008 27                        
799602.3882 221182.0969 462931.5502 499463.2943 288981.3665 420499.5564 569494.4275 444963.2568 323345.6076 157021.7979 103549.5205 157464.3672 # 2009 28                        
510779.7846 144250.6118 277841.9471 2985017.949 1337081.86 416800.4625 358827.5809 379506.2479 399105.9945 271726.0674 234301.5778 229040.6382 # 2010 29                        
1159823.793 124893.2706 271914.7407 371800.5003 1859273.673 909760.1734 266685.511 151418.8375 236869.4132 235638.7631 197488.2781 325038.9442 # 2011 30                        
1186816.103 242207.6489 454965.2995 3255886.914 760972.9671 1228425.19 420573.6656 168222.4789 127463.9699 176047.1074 144390.9652 338147.4659 # 2012 31                        
1234312.11 133103.944 256160.1699 1007825.642 5011965.033 1162448.739 724534.5781 254154.4154 86038.92154 77741.59904 102154.3968 239020.9104 # 2013 32                        
2260754.017 612129.9756 281380.6727 368625.3905 1705462.037 6257098.909 3254730.862 693347.0559 381364.9711 138877.9859 53130.94702 280874.6693 # 2014 33                        
1204711.819 827819.5029 2331807.669 586421.7176 1221552.12 2275810.21 4433843.019 1292914.112 306294.6164 146712.2787 19019.82003 106196.2566 # 2015 34                        
768288.7247 483944.689 695033.3938 3329919.146 1365059.784 922021.6596 1301255.649 1919104.439 376848.4292 147833.3029 49321.45845 35683.85446 # 2016 35                        
585.720881 288.5670091 460.2483899 2367.133487 2863.303148 1246.970734 861.2938481 774.2097028 918.7848015 262.3878794 93.37681156 41.91382411 # 2017 36                        
# Pcod                                     
16 88 217 139 36 27 129 402 765 753 419 520 1515 1326 1285 1187 888 483 214 94 29 11 4 0 0 # 1982 1           
409 1446 1336 644 153 32 136 356 522 354 204 398 1339 1285 1364 1142 906 643 307 127 25 16 3 1 0 # 1983 2           
67 124 85 148 299 927 1613 1669 1028 483 246 259 535 591 883 980 892 599 389 177 97 39 10 2 0 # 1984 3           
156 527 951 1523 1750 662 300 596 883 950 1165 1540 1887 683 482 545 688 676 496 253 111 38 17 5 0 # 1985 4           
155 465 502 154 114 692 1775 1907 1585 1083 552 425 1070 1338 1203 629 416 453 369 265 118 74 21 13 0 # 1986 5           
17 69 250 398 267 185 441 899 778 606 617 959 1474 829 598 654 633 411 210 165 69 49 16 7 0 # 1987 6           
9 48 76 87 109 233 280 383 638 621 490 658 1413 1305 1115 853 573 422 294 247 74 31 24 7 4 # 1988 7           
21 147 301 209 70 34 84 88 139 350 345 371 880 1197 1296 1141 942 851 658 335 247 143 88 62 0 # 1989 8           
203 494 708 359 134 123 251 295 324 279 177 123 192 222 341 412 278 260 177 124 81 32 26 11 2 # 1990 9           
130 384 427 367 229 276 626 900 931 632 348 193 301 315 249 214 205 176 108 112 49 19 22 8 1 # 1991 10           
18 456 517 698 557 435 853 1075 857 543 451 622 914 546 242 222 177 103 97 85 51 37 28 15 4 # 1992 11           
115 919 1084 983 679 214 248 614 846 666 488 615 1072 664 399 267 230 86 63 48 37 21 24 14 6 # 1993 12           
18 146 292 363 326 446 957 1921 2079 1121 444 524 1215 961 1059 921 565 288 92 45 34 61 16 21 9 # 1994 13           
30 73 135 208 77 173 460 691 578 705 1063 1233 1358 616 434 483 327 254 132 84 39 26 19 9 3 # 1995 14           
14 65 165 199 110 104 359 700 679 526 498 741 1471 1402 910 497 289 237 149 110 71 25 16 7 3 # 1996 15           
90 474 600 728 508 140 213 480 627 452 406 397 917 811 841 585 441 217 106 60 40 26 10 5 1 # 1997 16           
29 260 333 73 45 311 1149 1835 1394 656 380 368 660 458 378 392 334 243 133 64 32 29 9 10 0 # 1998 17           
71 336 285 112 142 417 757 869 664 721 1173 1649 1851 768 495 449 339 252 132 89 62 37 22 6 2 # 1999 18           
187 913 1302 502 54 141 486 784 603 561 746 956 1717 1423 897 537 265 186 99 79 56 32 19 3 0 # 2000 19           
100 646 1830 2114 1011 408 904 1992 2545 1614 705 485 1191 1274 1074 815 511 255 122 70 32 22 15 5 5 # 2001 20           
32 191 374 351 104 209 665 1459 1450 1006 792 1215 1577 878 609 545 366 207 103 49 20 17 15 2 3 # 2002 21           
21 286 642 784 688 492 182 251 677 834 970 1189 1969 1214 768 515 338 259 141 86 34 14 2 1 0 # 2003 22           
26 278 487 567 320 217 483 728 928 980 711 577 805 924 843 713 473 284 210 111 81 35 15 6 4 # 2004 23           
5 152 587 889 1011 1052 482 414 572 726 650 626 865 706 522 529 495 358 291 181 102 46 21 7 0 # 2005 24           
489 1285 1074 882 316 165 265 603 752 864 706 532 727 854 642 493 394 320 259 238 144 76 34 15 3 # 2006 25           
624 3986 2587 1237 473 151 327 416 385 262 211 224 380 371 260 269 206 148 83 64 68 42 17 16 5 # 2007 26           
230 1120 889 266 131 948 2002 1959 1083 512 380 409 646 607 519 454 312 193 99 70 57 47 31 16 1 # 2008 27           
1523 3026 1881 997 177 209 764 1301 866 653 968 1106 1328 600 408 349 239 127 64 34 26 10 14 5 3 # 2009 28           
24 103 152 63 53 381 1029 1208 777 366 218 488 760 656 636 386 149 58 30 11 10 6 4 1 0 # 2010 29           
104 706 1395 2420 1673 181 160 331 584 788 1534 2585 3151 1305 1191 1255 803 366 102 56 19 20 4 7 1 # 2011 30           
1146 1719 1136 731 89 124 521 979 978 446 188 207 706 1634 1209 571 332 209 84 33 14 11 5 2 0 # 2012 31           
176 576 700 183 418 1837 2901 2218 965 499 463 883 2092 1248 877 1075 846 419 179 85 31 19 4 2 0 # 2013 32           
101 697 1645 1597 1047 303 386 992 1441 844 538 1184 2993 1335 1035 866 392 289 160 55 18 13 6 4 0 # 2014 33           
53 204 156 191 231 235 576 1631 3076 2693 1359 845 2242 1791 1827 1090 510 290 181 76 42 9 7 3 1 # 2015 34           
1642.11 10583.538 8634.959 23645.079 57089.666 36802.801 10059.263 19719.891 35996.131 58696.237 76350.88 127063.244 323297.549 181298.057 106378.725 90889.48 78325.895 43561 15956.609 9034.228 3929.486 1585.333 725.655 666.634 0 # 2016 35           
249.968 5827.73 10120.643 15489.151 25576.99 32181.799 20416.15 18597.815 21691.565 26712.262 31109.555 36763.812 74378.992 108744.805 115170.986 68808.816 44739.3 31464.121 23305.072 10674.503 3822.996 1725.769 613.002 33.01 38.768 # 2017 36           
# atf size composition from file: size composition transition matrix atf.xls                            
9536127 4443111 18220706 30706700 18612529 10214682 13477362 12250229 19119091 16185304 16248986 16340130 14111101 14574012 6583680 7503129 4639951 1395158 511429 413830 49590 96078 0 0 0 # 1982 1           
4212657 25998940 50648760 73602417 64221337 26232167 17009843 28802263 33850876 23388890 24542695 26509015 17345802 15049022 6063158 3672800 2030998 1316455 1587254 397318 173939 0 0 0 0 # 1983 2           
5127950 15883870 12194055 6819157 6196276 15593255 46610768 80378884 97946960 60065665 30617403 21676821 16529788 23715821 24183817 10785239 3619248 2737326 1725986 1725141 1031019 85443 39243 0 0 # 1984 3           
12446784 3026645 10304730 13620301 14114112 17125300 20492130 14526731 20676293 43679704 73363919 61031422 35742372 25606782 14623513 10498958 6632659 4579648 1321999 1691311 780442 419068 129417 0 38886 # 1985 4           
2772399 19340079 41041500 46199515 30937682 12202163 15515646 22977791 31059071 31096059 25771490 35259223 48444073 77222171 38471699 14744776 10819354 8181465 6674014 1543677 691770 343978 0 0 0 # 1986 5           
4614294 8914918 25511066 22609511 17140211 33246611 72472651 76669978 53600045 32848006 37910726 36466056 33428878 50384593 50153394 39413847 20482870 8658981 5526391 3927778 1265924 276048 0 102031 0 # 1987 6           
7943923 26859514 81428588 57774026 21768442 15937271 30111864 38105911 49830932 64749914 92437524 85240288 43950213 50688841 40759217 21046330 22055230 14317375 4111143 2613512 1285446 568877 33096 45869 0 # 1988 7           
8996383 37476276 72460549 48974616 42551465 65324761 75658870 59016010 40415841 40799160 57445351 72173178 73515670 87566339 45062100 26280152 22764424 18654463 13393095 6220979 1652359 80118 227875 0 0 # 1989 8           
9252586 25576112 24380925 14520355 10612764 30205662 62959376 90752090 78626634 73855387 73099523 49537973 37908667 72839005 71442921 40145598 17928095 11414296 11908309 9712747 5982574 1885037 290622 76078 0 # 1990 9           
2236943 11565759 12717166 10932037 13527303 28729913 35990663 38027450 31975283 53004255 77695366 67434470 44598991 51186757 27406591 24621008 23508040 10651632 6509409 5757990 3570827 3566633 1921890 229381 174124 # 1991 10           
8847747 15633546 12158977 9428894 12162164 15116657 20040558 26223345 34844293 44568167 49133166 63969322 60471584 82217789 55326745 34402795 19972139 18341709 10378175 4650233 3859316 3088390 1169072 95186 0 # 1992 11           
3931424 13312700 13652035 15070157 20752411 17636090 16277133 26022317 31065765 37593283 46042514 55542670 62884302 89105706 68484706 61989363 42708123 26835800 21315465 14943206 5275773 1697638 1981173 617421 183775 # 1993 12           
8266017 28690522 28146352 18330384 14582099 28343338 27473608 29580767 30331236 34422252 39601667 46639399 55284795 101768502 85085978 55434643 41522789 35537558 19995432 18529334 7471128 2070355 1058529 259063 346919 # 1994 13           
1744686 8953512 18936014 14522198 17989469 29107802 25154685 24174393 30702573 51564570 40249281 40199563 41385825 78779634 75100924 56252552 44760014 33200573 25615415 17041476 12187617 3990612 1174041 625920 0 # 1995 14           
9248711 11498951 10114425 6605583 6825579 15487459 24524011 32809323 33449110 32517053 35500435 43397121 45091075 60825136 58960024 49700334 44054291 36743492 31609346 26461095 15339774 9910258 3380128 2045366 0 # 1996 15           
7511018 19164913 20319621 20234631 19689237 14791520 17868986 15265323 17834383 18747384 25473513 33370525 37426656 55770388 55909492 42822935 36621939 34561297 27134478 14981154 15867160 9075269 5586949 2109539 0 # 1997 16           
10247318 13890669 14146634 19729509 23703108 21973030 26703067 28413963 31233199 33437665 26754434 21714273 26702907 53462856 43776296 27824141 24246334 22040750 17169834 11211217 9341979 8040783 2967879 1992514 89425 # 1998 17           
8693748 15461011 15338768 16023148 23678880 26757139 27720391 28223077 27765901 27683951 27234255 27344551 18243830 21899528 17590353 20305897 14062630 15009944 13649799 9466185 6989245 4633872 4310965 1347587 227114 # 1999 18           
15564145 28974981 27235625 17968946 22533199 24451441 26005681 29994656 39423695 39046631 36965769 34979867 38606632 48362068 30755357 27736542 24662830 27071938 14964368 8645610 4757131 4190446 2282376 969718 369864 # 2000 19           
6413840 18294650 36751283 43165335 39713319 30311939 39213283 52274899 53330743 41838013 40589979 41718117 39983304 53479074 50330841 35671285 25406901 18647942 18817515 10538422 7019822 3324066 3275916 1656238 108012 # 2001 20           
8771625 12551870 12722220 13990011 20607700 36962937 50368444 58847031 64592768 54020542 48280344 43007355 35676527 42127996 36312014 25702779 17601600 13175831 10224370 8648644 6580436 3671236 1533735 1168946 363575 # 2002 21           
12020446 26872860 59405573 52209478 46111006 37455771 34647515 45396026 56876316 71429642 73144107 80468440 67465375 74120035 51036594 37352084 29670884 23320965 17245215 12356764 11559014 6834994 3042280 2962193 787930 # 2003 22           
19214694 39356201 82932676 69235407 55546292 73170566 89678361 82232082 80417268 66015535 69446199 73378824 74510576 102823428 58766795 39752992 26524526 22823500 19072356 12014375 7394688 5341527 3262683 2638967 762897 # 2004 23           
15058033 49977153 112793044 94670697 64042200 87406707 93778781 103732353 99928979 109685759 118182380 98855548 82177238 104800216 81654504 61859454 35296756 24581610 19289431 16477280 14357734 6818297 4091093 2210571 904074 # 2005 24           
11777296 19510634 34235784 43430457 43866253 64630918 104221638 149873205 124307167 91488449 92870357 91438695 96472315 118511003 64531565 47200508 39924682 22345321 13099238 11040568 7884926 6555953 3014776 2496772 846463 # 2006 25           
37108833 70270219 54305637 34999258 30392059 28113801 32805810 51910511 68275636 90221544 102429907 90066791 75646442 86078985 62026566 43661581 27645042 19830227 11111059 8024642 7112308 5955523 3326205 1597065 719404 # 2007 26           
16149862 37956093 53988222 54309112 69639303 65077342 56291489 52904613 78110628 90023883 106961733 116977596 107029225 116010360 71384418 54679633 30912350 18554841 10019466 6790007 5564855 5114095 1841360 2234184 1431956 # 2008 27           
20293766 37232139 27506918 18310528 33773432 50121713 56731969 58178489 76331086 58772853 53150542 57819317 61230946 94163696 61259716 38304694 25157188 13831122 6318396 5688509 4581499 3307212 3157734 2809033 266908 # 2009 28           
24976201 60514763 40494132 17198359 35150820 45109810 34613914 53497449 79869028 82340115 91642971 78358246 68530718 92855368 82729582 68533521 43230354 29454102 13440041 7681831 2623893 2539552 1514200 2335143 1152241 # 2010 29           
14682586 31920065 30108384 20817327 37220370 55167860 42959629 43859750 61272469 55256094 73797436 87930173 76915623 89952464 73355612 60775623 45424510 35870707 20741201 9925745 4241998 1404038 1171153 1562172 619448 # 2011 30           
15473136 21425518 12422286 22024636 32184987 34231428 48047642 57965802 54738559 55630148 58746993 58797537 59686330 84828344 57458478 41201200 35246861 26615530 12069207 9804390 3316407 1534902 976255 1305953 101423 # 2012 31           
8414221 16267831 8866419 9732949 12657355 14926029 21889729 25864955 35321012 47551601 50014239 54341917 47639415 66145362 57291296 46759003 29187949 28430441 20383986 11104141 4933026 1378320 1097190 612042 818897 # 2013 32           
10151509 24598874 28939685 18872487 22199525 33742006 33332174 29115945 26508943 29835609 31853404 32242933 42741162 73002665 74888573 56547439 44450022 27484788 21177680 14541179 9783817 4971051 1691666 1340431 482835 # 2014 33           
4639049 12088137 19887091 20000439 17977144 24893245 35301718 31896690 31497616 34193555 42047984 29816680 30220713 48042897 56401483 54638665 45221136 31195317 20587453 11918879 7924523 3918475 1574191 817901 666059 # 2015 34           
10539632 19997358 35463876 68349988 76239113 66997789 80847640 98674725 134797181 142251273 142046650 123736604 105126255 110247873 90863778 81433805 86587053 78411437 55605146 31301053 18335362 9709143 4721490 2317958 368644 # 2016 35           
26262262 50254281 66170119 46757560 43537891 45171284 53135066 73558348 90493696 107130933 114598866 126983586 135025238 141094946 85933926 49438566 43809994 48413477 51518766 39569158 23908361 11651327 4394871 2005099 1110772 # 2017 36           
##__________________________________________________________                                      
#srv_age_sizes : lengths for each age of the conversion matrix                             
##__________________________________________________________                                      
# Pollock                                     
# 1 2 3 4 5 6 7 8 9 10 11 12                          
# below from Kir                                   
14 24 32 39 43 48 51 54 57 59 60 61                           
# Pcod                                     
9 12 15 18 21 24 27 30 33 36 39 42 45 50 55 60 65 70 75 80 85 90 95 100 105              
# ATF                                     
10 16 18 20 22 24 26 28 30 32 34 36 38 40 43 46 49 52 55 58 61 64 67 70 75 # 95            
##__________________________________________________________                                      
#age_trans_matrix : this is the conversion matrix                                 
##__________________________________________________________                                      
# values from vonB fit to data                                
0.9994 6.00E-04 0 0 0 0 0 0 0 0 0 0                           
0.0224 0.8675 0.1096 5.00E-04 0 0 0 0 0 0 0 0                           
3.00E-04 0.1435 0.6321 0.1893 0.0333 0.0013 1.00E-04 0 0 0 0 0                           
0 7.00E-04 0.1306 0.5199 0.303 0.0396 0.0057 5.00E-04 0 0 0 0                           
0 0 0.0135 0.2425 0.3999 0.2304 0.0883 0.0212 0.0032 7.00E-04 3.00E-04 1.00E-04                           
0 0 0.0024 0.0692 0.1946 0.2897 0.2282 0.1257 0.0484 0.021 0.013 0.0078                           
0 0 6.00E-04 0.0195 0.0699 0.1734 0.2077 0.189 0.1308 0.0879 0.0688 0.0523                           
0 0 2.00E-04 0.0077 0.0321 0.1052 0.1555 0.1806 0.1648 0.1356 0.1181 0.1002                           
0 0 1.00E-04 0.003 0.0147 0.0621 0.1098 0.1555 0.1764 0.1698 0.1605 0.1481                           
0 0 0 0.0012 0.0075 0.0423 0.0871 0.1413 0.1805 0.1861 0.1816 0.1725                           
0 0 0 6.00E-04 0.0042 0.0283 0.0655 0.1205 0.1758 0.1988 0.2035 0.203                           
0 0 0 9.00E-04 0.0054 0.0307 0.0668 0.1185 0.1718 0.1967 0.2034 0.2057                           
# Pcod                                     
0.321 0.337 0.241 0.085 0.014 0.001 0 0 0 0 0 0 0 0 0 0 0 0 0 0 0 0 0 0 0              
0 0.002 0.011 0.048 0.135 0.24 0.267 0.187 0.082 0.023 0.004 0 0 0 0 0 0 0 0 0 0 0 0 0 0              
0 0 0 0 0.001 0.005 0.021 0.064 0.138 0.212 0.231 0.179 0.128 0.02 0.001 0 0 0 0 0 0 0 0 0 0              
0 0 0 0 0 0 0 0.001 0.006 0.02 0.053 0.109 0.308 0.31 0.152 0.036 0.004 0 0 0 0 0 0 0 0              
0 0 0 0 0 0 0 0 0 0.001 0.003 0.01 0.065 0.191 0.304 0.264 0.125 0.033 0.005 0 0 0 0 0 0              
0 0 0 0 0 0 0 0 0 0 0 0.001 0.007 0.038 0.126 0.247 0.286 0.195 0.079 0.019 0.003 0 0 0 0              
0 0 0 0 0 0 0 0 0 0 0 0 0.001 0.006 0.03 0.101 0.21 0.274 0.222 0.113 0.036 0.007 0.001 0 0              
0 0 0 0 0 0 0 0 0 0 0 0 0 0.001 0.006 0.03 0.096 0.196 0.261 0.225 0.126 0.046 0.011 0.002 0              
0 0 0 0 0 0 0 0 0 0 0 0 0 0 0.001 0.009 0.037 0.104 0.198 0.252 0.215 0.123 0.047 0.012 0.002              
0 0 0 0 0 0 0 0 0 0 0 0 0 0 0 0.003 0.014 0.05 0.124 0.21 0.245 0.195 0.107 0.04 0.013              
0 0 0 0 0 0 0 0 0 0 0 0 0 0 0 0.001 0.006 0.024 0.072 0.152 0.224 0.232 0.167 0.085 0.039              
0 0 0 0 0 0 0 0 0 0 0 0 0 0 0 0.001 0.003 0.011 0.031 0.067 0.119 0.168 0.189 0.17 0.241              
# atf updated                                    
0.9999116 8.84E-05 0 0 0 0 0 0 0 0 0 0 0 0 0 0 0 0 0 0 0 0 0 0 0              
0.002505225 0.534287239 0.399923215 0.061739832 0.001538802 5.68E-06 2.91E-09 1.97E-13 0 0 0 0 0 0 0 0 0 0 0 0 0 0 0 0 0              
7.36E-08 0.000825826 0.016545727 0.120766263 0.331134894 0.354220093 0.150041877 0.024863824 0.001564913 3.62E-05 3.01E-07 8.77E-10 8.96E-13 0 0 0 0 0 0 0 0 0 0 0 0              
4.36E-11 8.27E-07 3.67E-05 0.000812507 0.009056417 0.052400189 0.163307487 0.283683539 0.279435081 0.155133163 0.047544266 0.007866403 0.000690862 3.23E-05 2.74E-07 2.30E-10 4.39E-14 0 0 0 0 0 0 0 0              
3.07E-13 4.26E-09 2.16E-07 6.55E-06 0.000118811 0.001296239 0.008695438 0.036896697 0.102568596 0.192886707 0.248909902 0.218476057 0.127656989 0.053535571 0.00858831 0.00035841 5.47E-06 3.01E-08 5.92E-11 4.14E-14 0 0 0 0 0              
1.12E-14 9.42E-11 4.42E-09 1.40E-07 2.91E-06 4.07E-05 0.000381616 0.002440409 0.010850744 0.03454733 0.081562906 0.146875019 0.20323132 0.260234558 0.192724341 0.058124311 0.008393196 0.00057203 1.82E-05 2.70E-07 1.90E-09 0 0 0 0              
1.19E-15 6.13E-12 2.49E-10 7.33E-09 1.54E-07 2.31E-06 2.49E-05 0.000194666 0.001107713 0.004667623 0.014910713 0.037291511 0.075513137 0.166204335 0.279279279 0.249389041 0.128161274 0.03685801 0.005858588 0.00051173 2.50E-05 1.87E-11 3.50E-14 0 0              
2.71E-16 8.74E-13 3.00E-11 7.92E-10 1.57E-08 2.35E-07 2.64E-06 2.25E-05 0.00014589 0.000722513 0.002770738 0.008390322 0.020644402 0.058544251 0.146928956 0.23516876 0.25362598 0.174960068 0.075041929 0.019781022 0.003249649 8.52E-08 8.21E-10 4.23E-12 0              
1.09E-16 2.21E-13 6.48E-12 1.52E-10 2.77E-09 3.97E-08 4.42E-07 3.87E-06 2.66E-05 0.00014379 0.000616765 0.002119279 0.005932753 0.019500586 0.059394347 0.125971312 0.204754511 0.241186369 0.19543744 0.106051772 0.038845033 1.47E-05 4.34E-07 7.50E-09 1.42E-11              
5.82E-17 9.02E-14 2.27E-12 4.71E-11 7.89E-10 1.06E-08 1.14E-07 9.86E-07 6.91E-06 3.90E-05 0.000178483 0.000665363 0.002040134 0.007471086 0.025668481 0.062054837 0.122843401 0.196508893 0.238902166 0.210158663 0.133032704 0.000401548 2.61E-05 1.08E-06 7.07E-09              
6.86E-17 5.58E-14 1.22E-12 2.26E-11 3.45E-10 4.32E-09 4.44E-08 3.73E-07 2.60E-06 1.49E-05 7.02E-05 0.000274962 0.000896336 0.003558746 0.013436721 0.035171443 0.075684302 0.140531213 0.217737939 0.264062263 0.24422033 0.003853704 0.000448222 3.51E-05 5.77E-07              
8.84E-17 4.80E-14 9.21E-13 1.54E-11 2.14E-10 2.49E-09 2.42E-08 1.97E-07 1.34E-06 7.63E-06 3.65E-05 0.000146448 0.000495971 0.002084499 0.008485198 0.023715826 0.053255123 0.104629979 0.183557087 0.272643004 0.327222826 0.019707504 0.003541419 0.000454477 1.50E-05              
1.16E-16 5.07E-14 8.66E-13 1.31E-11 1.67E-10 1.81E-09 1.66E-08 1.30E-07 8.53E-07 4.80E-06 2.29E-05 9.26E-05 0.000320283 0.001397353 0.006018542 0.017806674 0.041414035 0.082790939 0.152128196 0.253080221 0.360409176 0.064976314 0.016294321 0.003068618 0.000174036              
1.45E-16 5.82E-14 8.93E-13 1.23E-11 1.45E-10 1.47E-09 1.27E-08 9.49E-08 6.03E-07 3.31E-06 1.56E-05 6.30E-05 0.000219607 0.000979211 0.004388063 0.013600209 0.032737972 0.066053133 0.122041826 0.213152981 0.335523826 0.149232996 0.048517342 0.012385901 0.001084382              
1.61E-16 6.71E-14 9.30E-13 1.17E-11 1.29E-10 1.22E-09 9.98E-09 7.08E-08 4.35E-07 2.32E-06 1.07E-05 4.30E-05 0.000149742 0.000674638 0.003100028 0.009952984 0.024732098 0.050485442 0.092503064 0.162799267 0.2677573 0.250924142 0.100146381 0.032648451 0.004069961              
3.23E-16 7.59E-14 9.59E-13 1.12E-11 1.14E-10 1.02E-09 7.87E-09 5.33E-08 3.15E-07 1.63E-06 7.37E-06 2.91E-05 0.000100803 0.00045477 0.002119404 0.006974726 0.017801753 0.036867265 0.066992301 0.116373231 0.191698127 0.332021103 0.156109608 0.062078414 0.010370016              
3.04E-16 8.65E-14 1.00E-12 1.09E-11 1.04E-10 8.67E-10 6.38E-09 4.13E-08 2.35E-07 1.17E-06 5.21E-06 2.01E-05 6.89E-05 0.000309476 0.001449757 0.00484643 0.012628723 0.026546414 0.048046041 0.081842153 0.131223121 0.376335348 0.2019657 0.0945217 0.020189401              
4.20E-16 1.01E-13 1.08E-12 1.09E-11 9.83E-11 7.76E-10 5.43E-09 3.36E-08 1.84E-07 8.92E-07 3.84E-06 1.46E-05 4.92E-05 0.000218751 0.00102309 0.003448521 0.009118828 0.019425618 0.035157333 0.05878545 0.090268917 0.390873316 0.23360726 0.125082182 0.032921988              
6.44E-16 1.23E-13 1.22E-12 1.16E-11 9.78E-11 7.34E-10 4.90E-09 2.90E-08 1.53E-07 7.18E-07 3.01E-06 1.12E-05 3.71E-05 0.00016277 0.000756072 0.002553929 0.006815917 0.014675336 0.026620559 0.043858689 0.064081199 0.3878605 0.253190793 0.151631719 0.047740349              
9.55E-16 1.56E-13 1.44E-12 1.29E-11 1.03E-10 7.37E-10 4.67E-09 2.66E-08 1.35E-07 6.16E-07 2.49E-06 9.07E-06 2.96E-05 0.000127693 0.00058676 0.001976911 0.005300077 0.011498489 0.020920993 0.034098762 0.047404616 0.37626103 0.264162793 0.173748791 0.063871179              
1.45E-15 2.05E-13 1.76E-12 1.49E-11 1.13E-10 7.67E-10 4.67E-09 2.56E-08 1.25E-07 5.51E-07 2.18E-06 7.77E-06 2.48E-05 0.000105218 0.000476929 0.00159667 0.004282818 0.009333919 0.017028656 0.027544158 0.036570206 0.3612362 0.269392913 0.191733386 0.080663495              
#                                      
#                                      
#==============================================================================                                      
#==============================================================================                                      
##<<<<<<<<------------ ACOUSTIC TRAWL DATA ----------------->>>>>>>>                                      
#==============================================================================                                      
#==============================================================================                                      
#                                      
#                                      
##__________________________________________________________                                      
#n_eit : EIT n                                   
##__________________________________________________________                                      
20                                      
##__________________________________________________________                                      
#yrs_eit : EIT Years                                   
##__________________________________________________________                                      
1979 1982 1985 1988 1991 1994 1996 1997 1999 2000 2002 2004 2006 2007 2008 2009 2010 2012 2014 2016                   
##__________________________________________________________                                      
#obs_eit :observed eit                                    
##__________________________________________________________                                      
7460 4900 4800 4680 1450 2886.228 2310.729 2592.182 3285.079 3048.697 3621.817 3306.936964 1560.134118 1769.018516 996.9392679 923.843366 2322.642938 1842.79206 3501.938121 4828.889687                   
#eit_age_n : number of EIT Hauls 2                                
3 14 22 7 19 23 17 26 36 38 38 42 31 31 30 25 25 25 25 25                   
##__________________________________________________________                                      
#obs_eit_age :EIT Age data                                   
##__________________________________________________________                                      
69110 41132 3884 413 534 128 30 4 28 59 69 29 # 1979 1                        
108 3401 4108 7637 1790 283 141 178 90 55 122 0 # 1982 2                        
2076 929 8149 898 2186 1510 1127 130 21 7 8 0 # 1985 3                        
10.85474 1112 3586 3864 739 1882 403 151 129.52866 254.51903 159 0 # 1988 4                        
639.267538 5942.329255 967.026421 214.547946 224.129227 133.045368 119.732088 38.685293 37.037006 14.667193 16.038739 5.275012 # 1991 5                        
452.855235 3905.610605 1127.234019 1670.302826 1908.487018 293.253466 69.328887 66.771672 30.09459 21.061382 6.390414 13.009868 # 1994 6                        
972.336344 446.396599 520.371331 2686.4816 820.736359 509.295056 434.354034 84.86886 16.722781 6.274944 5.698888 12.14511 # 1996 7                        
12383.79911 2742.751722 385.328882 490.909811 1918.113717 384.006258 205.285501 142.672406 32.735836 3.888478 4.945534 2.010226 # 1997 8                        
111.865503 1587.614967 3596.956974 1683.593411 582.565536 273.94561 1169.058192 400.235038 104.643576 66.873683 14.464537 6.471546 # 1999 9                        
257.922016 1272.329433 1184.944489 2480.024776 899.713749 243.88862 233.993126 725.124366 190.427626 84.693969 35.625884 18.077578 # 2000 10                        
561.3136619 4187.551774 3841.040459 1295.262536 685.3461837 593.3351789 287.5727544 99.9914763 131.7143046 237.8775143 117.87598 48.1013079 # 2002 11                        
15.75365101 275.0665226 1188.798451 2928.940761 1444.343027 417.0268039 202.4937822 192.769334 67.99797613 34.69928915 24.59987663 19.81017834 # 2004 12                        
455.5651304 208.6129204 281.9730476 610.0740379 695.2963532 551.7797146 319.70128 110.0721931 52.989149 40.3261406 23.3214216 16.2302369 # 2006 13                        
5588.540574 1026.211437 319.7063395 430.0713328 669.189032 588.8287128 305.6689523 166.2107097 60.1981392 18.77736345 20.17779365 5.733617103 # 2007 14                        
36.48153635 2905.293594 1031.607377 144.3884643 106.8671192 170.1761667 132.3775184 70.69072706 58.21768156 14.96783807 15.14849921 6.928638088 # 2008 15                        
5127.665982 797.3980385 1674.345701 198.9323923 31.05669911 33.90882416 50.51326614 37.51627673 20.79389747 15.82204417 5.545746628 2.159494978 # 2009 16                        
2525.540953 6395.199916 973.4755037 2183.452529 383.6457724 46.29690524 6.22028568 7.400184611 6.789163034 6.479340548 5.99031765 2.608662115 # 2010 17                        
66.87435516 1963.087816 1640.61799 2444.132675 202.6385066 246.0716328 63.62925628 13.08068839 8.33131731 6.460246421 6.567318238 1.965435172 # 2012 18                        
4438.331215 8614.89223 941.2751066 1100.650198 892.3372025 974.6329164 316.9225225 66.89265565 21.47372183 5.827631123 2.747140094 1.806650337 # 2014 19                        
218.2029476 1100.990627 4419.474593 4091.890347 1038.900646 370.1841394 395.3764356 429.9864538 83.0904586 37.71125479 16.28241147 15.81649869 # 2016 20                        
##__________________________________________________________                                      
#nyrs_eit_sel :                                     
##__________________________________________________________                                      
39                                      
##__________________________________________________________                                      
#yrs_eit_sel :                                     
##__________________________________________________________                                      
1979 1980 1981 1982 1983 1984 1985 1986 1987 1988 1989 1990 1991 1992 1993 1994 1995 1996 1997 1998 1999 2000 2001 2002 2003 2004 2005 2006 2007 2008 2009 2010 2011 2012 2013 2014 2015 2016 2017
##__________________________________________________________                                      
#eit_sel : EIT selectivity                                   
##__________________________________________________________                                      
2.5 8.69775 1.55487 0.419083 0.420207 0.273247 0.244296 0.210363 0.210363 0.210363 0.210363 0.210363 # 1979 1                        
2 0.959069 1.15234 1.23029 1.25756 1.06752 1.07465 0.998395 0.998395 0.998395 0.998395 0.998395 # 1980 2                        
1.5 0.959069 1.15234 1.23029 1.25756 1.06752 1.07465 0.998395 0.998395 0.998395 0.998395 0.998395 # 1981 3                        
1 0.959069 1.15234 1.23029 1.25756 1.06752 1.07465 0.998395 0.998395 0.998395 0.998395 0.998395 # 1982 4                        
0.7 0.959069 1.15234 1.23029 1.25756 1.06752 1.07465 0.998395 0.998395 0.998395 0.998395 0.998395 # 1983 5                        
0.5 0.959069 1.15234 1.23029 1.25756 1.06752 1.07465 0.998395 0.998395 0.998395 0.998395 0.998395 # 1984 6                        
0.5 0.959069 1.15234 1.23029 1.25756 1.06752 1.07465 0.998395 0.998395 0.998395 0.998395 0.998395 # 1985 7                        
0.5 0.959069 1.15234 1.23029 1.25756 1.06752 1.07465 0.998395 0.998395 0.998395 0.998395 0.998395 # 1986 8                        
0.5 0.959069 1.15234 1.23029 1.25756 1.06752 1.07465 0.998395 0.998395 0.998395 0.998395 0.998395 # 1987 9                        
0.5 0.959069 1.15234 1.23029 1.25756 1.06752 1.07465 0.998395 0.998395 0.998395 0.998395 0.998395 # 1988 10                        
0.5 0.959069 1.15234 1.23029 1.25756 1.06752 1.07465 0.998395 0.998395 0.998395 0.998395 0.998395 # 1989 11                        
0.5 0.959069 1.15234 1.23029 1.25756 1.06752 1.07465 0.998395 0.998395 0.998395 0.998395 0.998395 # 1990 12                        
0.5 0.959069 1.15234 1.23029 1.25756 1.06752 1.07465 0.998395 0.998395 0.998395 0.998395 0.998395 # 1991 13                        
0.5 0.959069 1.15234 1.23029 1.25756 1.06752 1.07465 0.998395 0.998395 0.998395 0.998395 0.998395 # 1992 14                        
0.5 0.959069 1.15234 1.23029 1.25756 1.06752 1.07465 0.998395 0.998395 0.998395 0.998395 0.998395 # 1993 15                        
0.5 0.959069 1.15234 1.23029 1.25756 1.06752 1.07465 0.998395 0.998395 0.998395 0.998395 0.998395 # 1994 16                        
0.5 0.959069 1.15234 1.23029 1.25756 1.06752 1.07465 0.998395 0.998395 0.998395 0.998395 0.998395 # 1995 17                        
0.5 0.959069 1.15234 1.23029 1.25756 1.06752 1.07465 0.998395 0.998395 0.998395 0.998395 0.998395 # 1996 18                        
0.5 0.959069 1.15234 1.23029 1.25756 1.06752 1.07465 0.998395 0.998395 0.998395 0.998395 0.998395 # 1997 19                        
0.5 0.959069 1.15234 1.23029 1.25756 1.06752 1.07465 0.998395 0.998395 0.998395 0.998395 0.998395 # 1998 20                        
0.5 0.959069 1.15234 1.23029 1.25756 1.06752 1.07465 0.998395 0.998395 0.998395 0.998395 0.998395 # 1999 21                        
0.5 0.959069 1.15234 1.23029 1.25756 1.06752 1.07465 0.998395 0.998395 0.998395 0.998395 0.998395 # 2000 22                        
0.5 0.959069 1.15234 1.23029 1.25756 1.06752 1.07465 0.998395 0.998395 0.998395 0.998395 0.998395 # 2001 23                        
0.5 0.959069 1.15234 1.23029 1.25756 1.06752 1.07465 0.998395 0.998395 0.998395 0.998395 0.998395 # 2002 24                        
0.5 0.959069 1.15234 1.23029 1.25756 1.06752 1.07465 0.998395 0.998395 0.998395 0.998395 0.998395 # 2003 25                        
0.5 0.959069 1.15234 1.23029 1.25756 1.06752 1.07465 0.998395 0.998395 0.998395 0.998395 0.998395 # 2004 26                        
0.5 0.959069 1.15234 1.23029 1.25756 1.06752 1.07465 0.998395 0.998395 0.998395 0.998395 0.998395 # 2005 27                        
0.5 0.959069 1.15234 1.23029 1.25756 1.06752 1.07465 0.998395 0.998395 0.998395 0.998395 0.998395 # 2006 28                        
0.5 0.959069 1.15234 1.23029 1.25756 1.06752 1.07465 0.998395 0.998395 0.998395 0.998395 0.998395 # 2007 29                        
0.5 0.959069 1.15234 1.23029 1.25756 1.06752 1.07465 0.998395 0.998395 0.998395 0.998395 0.998395 # 2008 30                        
0.5 0.959069 1.15234 1.23029 1.25756 1.06752 1.07465 0.998395 0.998395 0.998395 0.998395 0.998395 # 2009 31                        
0.5 0.959069 1.15234 1.23029 1.25756 1.06752 1.07465 0.998395 0.998395 0.998395 0.998395 0.998395 # 2010 32                        
0.5 0.959069 1.15234 1.23029 1.25756 1.06752 1.07465 0.998395 0.998395 0.998395 0.998395 0.998395 # 2011 33                        
0.5 0.959069 1.15234 1.23029 1.25756 1.06752 1.07465 0.998395 0.998395 0.998395 0.998395 0.998395 # 2012 34                        
0.5 0.959069 1.15234 1.23029 1.25756 1.06752 1.07465 0.998395 0.998395 0.998395 0.998395 0.998395 # 2013 35                        
0.5 0.959069 1.15234 1.23029 1.25756 1.06752 1.07465 0.998395 0.998395 0.998395 0.998395 0.998395 # 2014 36                        
0.5 0.959069 1.15234 1.23029 1.25756 1.06752 1.07465 0.998395 0.998395 0.998395 0.998395 0.998395 # 2015 37                        
0.5 0.959069 1.15234 1.23029 1.25756 1.06752 1.07465 0.998395 0.998395 0.998395 0.998395 0.998395 # 2016 38                        
0.5 0.959069 1.15234 1.23029 1.25756 1.06752 1.07465 0.998395 0.998395 0.998395 0.998395 0.998395 # 2017 39                        
#                                      
#==============================================================================                                      
#==============================================================================                                      
##<<<<<<<<------------ VON BERT and other DATA ----------------->>>>>>>>                                      
#==============================================================================                                      
#==============================================================================                                      
#                                      
#                                      
##_________________________________________________________                                      
#Results of Weight at Age models for each spp. May 2013 :                           
# mf_type : 1 = same for both, 2 = seperate wt at age for each sex                      
1 1 2                                    
# propMorF : 3darray (1,nspp,1,mf_type,1,nages) proportion that is male or female                            
#0.7046881 0.4965853 0.3499377 0.246597 0.1737739 0.1224564 0.08629359 0.06081006 0.04285213 0.03019738 0.02127974 0.01499558                           
#0.7046881 0.4965853 0.3499377 0.246597 0.1737739 0.1224564 0.08629359 0.06081006 0.04285213 0.03019738 0.02127974 0.01499558                           
#0.7046881 0.4965853 0.3499377 0.246597 0.1737739 0.1224564 0.08629359 0.06081006 0.04285213 0.03019738 0.02127974 0.01499558 0.0105672 0.007446583 0.005247518 0.003697864 0.002605841 0.001836305 0.001294022 0.000911882 0.000642592                  
#0.8187308 0.67032 0.5488116 0.449329 0.3678794 0.3011942 0.246597 0.2018965 0.1652989 0.1353353 0.1108032 0.09071795 0.07427358 0.06081006 0.04978707 0.0407622 0.03337327 0.02732372 0.02237077 0.01831564 0.01499558                  
0.5 0.5 0.5 0.5 0.5 0.5 0.5 0.5 0.5 0.5 0.5 0.5                           
0.5 0.5 0.5 0.5 0.5 0.5 0.5 0.5 0.5 0.5 0.5 0.5                           
0.5 0.46257 0.42556 0.38936 0.35434 0.32082 0.28905 0.25923 0.23148 0.20587 0.18243 0.16111 0.14185 0.12455 0.1091 0.09535 0.08317 0.07243 0.06297 0.05468 0.04743                  
0.5 0.53743 0.57444 0.61064 0.64566 0.67918 0.71095 0.74077 0.76852 0.79413 0.81757 0.83889 0.85815 0.87545 0.8909 0.90465 0.91683 0.92757 0.93703 0.94532 0.95257                  
# t0                                     
0.52663                                      
-0.15671                                      
-0.9999                                      
-0.2749                                      
# log_mean_d                                     
-0.81658                                      
-0.37477                                      
-0.21296                                      
-0.34043                                      
# logK                                     
-1.4982                                      
-0.79597                                      
0.080854                                      
-0.97405                                      
# logH                                     
2.7935                                      
2.2302                                      
1.6461                                      
1.7837                                      
# Tcoef                                     
0.0096583 0.0045244 -0.0057238 -0.011493                                   
# Pcoef                                     
0 0 0 0                                   
##__________________________________________________________                                      
#test_read : Successul read number                                  
##__________________________________________________________                                      
12345                                      
