# Supplementary material for: Ecosystem-based fisheries management forestalls climate-driven collapse
Source: Nat Commun. 2020 Sep 11;11:4579. doi: 10.1038/s41467-020-18300-3 (PMC7486947; doi:10.1038/s41467-020-18300-3)
Supplement: Supplementary file 4 — Supplementary Software [file 41467_2020_18300_MOESM4_ESM.zip › Supplementary_Software/EBM_Holsman_NatComm-master/data/in/raw/assessment_files/diet2.dat]

#npred3 : number of predator spp 
3
#nprey3 : number of prey spp for each pred 
3 3 3
#n_stomyrs : number years of stomach data 
30
30
29
#stomyrs :  years of stomach data (1,nspp,1,n_stomyrs)
1981 1982 1984 1985 1986 1987 1988 1989 1990 1991 1992 1993 1994 1995 1996 1997 1998 1999 2000 2001 2002 2003 2004 2005 2006 2007 2008 2009 2010 2011
1981 1982 1984 1985 1986 1987 1988 1989 1990 1991 1992 1993 1994 1995 1996 1997 1998 1999 2000 2001 2002 2003 2004 2005 2006 2007 2008 2009 2010 2011
1983 1984 1985 1986 1987 1988 1989 1990 1991 1992 1993 1994 1995 1996 1997 1998 1999 2000 2001 2002 2003 2004 2005 2006 2007 2008 2009 2010 2011
#mnQ : meanwt of each prey spp in the stomach of each predator of age a   
##=========================== pollock  ===========================   
##=========================== 1981  ===========================   
0 0 0 0
0 0 0 0.4915
0 0 0 0.194
6.1415 0 0 0.5397
3.149 0 0 0.7242
23.941 0 0 1.148
49.192 0 0 0.6764
24.3745 0 0 0.6926
0 0 0 1.3033
20.801 0 0 0.658
66.1655 0 0 5.4259
52.0052 0 0 0.0847
##=========================== 1982  ===========================   
0 0 0 0.1943
2.072 0 0 0.3735
0 0 0 0.8154
0 0 0 1.1762
55.33 0 0 2.3795
28.3043 0 0 3.4495
72.6534 0 0 4.5101
23.78 0 0 4.9269
56.82 0 0 9.9359
87.76 0 0 9.0759
12.7 0 0 8.4282
114.4 0 0 16.2149
##=========================== 1984  ===========================   
0 0 0 0.4292
2.5 0 0 1.1667
0 0 0 1
0 0 0 0
4.5 0 0 2
18.4018 0 0 1.6742
9.2383 0 0 1.3523
21.485 0 0 3.3218
15.89 0 0 2.3414
13.88 0 0 1.2012
2.49 0 0 5.405
0 0 0 4.1625
##=========================== 1985  ===========================   
0 0 0 0.2362
1.5583 0 0 0.4642
6.0426 0 0 0.7076
5.036 0 0 1.3875
14.4085 4.28 0 1.6197
28.0327 0 0 1.9537
33.9266 0 34.488 2.5913
2.653 0 0 7.6599
105.4 0 0 8.8398
3.7 0 0 13.5
10.735 0 0 60
0 0 0 17.06
##=========================== 1986  ===========================   
0 0 0 0
0 0 0 0
2.875 0 0 1.766
15.3654 0 0 2.0005
19.2192 0 0 1.94
10.45 0 0 4.6492
28.4558 0 0 4.1333
1.8 0 0 1.485
290 0 0 0
110.935 0 0 0
50 0 0 2
5.85 0 0 0.65
##=========================== 1987  ===========================   
0 0 0 0.0685
0 0 0 0.3123
0 0 0 0.462
9.75 0 0 0.5824
7.0394 0 0 0.6748
3.6874 0 6.965 0.9687
7.2217 0 0.705 1.5697
36.481 0 0 2.6885
9.991 0 0 3.8366
0.462 0 0 6.5509
0 0 0 5.679
0 0 0 11.6727
##=========================== 1988  ===========================   
0 0 0 0.0988
0 0 0 0.2834
0 0 0 0.4236
5.1 0 0 0.5955
4.921 0 0 0.7641
44.876 0 0 1.0389
9.0162 0 0 2.5034
0 0 0 1.6604
7.7285 0 0 1.8635
11.67 0 0 2.986
255.1 0 0 2.0706
6.6863 0 0 2.7942
##=========================== 1989  ===========================   
0 0 0 0.1875
0 0 0 0.1547
0 0 0 0.3048
9.5762 0 0 0.3812
5.722 0 0 0.7261
8.6394 0 0.507 1.2534
16.0948 0 0 2.0794
22.9897 0 0 3.9811
16.6565 0 0 4.1066
15.1288 0 0 6.1423
37.544 0 0 4.6707
10.2199 0 0 9.4804
##=========================== 1990  ===========================   
0 0 0 0.1155
0 0 0 0.1872
2.229 0 0 0.5194
5.9402 0 0 0.4943
10.5622 3.88 0 0.7405
15.2245 2.862 0 1.2006
22.2327 38.22 0 2.0127
16.2609 0 0 3.0886
12.8826 0.204 0 1.9959
10.6349 0 0 2.6326
12.4809 0 0 5.1205
21.5521 0 0 10.0746
##=========================== 1991  ===========================   
0 0 0 0.1154
1.7 0 0 0.14
0 0 0 0.3157
8.5737 0 0 1.1489
16.1773 0 0 1.5455
22.4068 0 0 1.7333
19.4135 10.584 0 2.0823
13.2193 0 0 2.0808
30.9788 0 0 2.329
5.599 0 0 2.5197
24.103 0 0 4.2495
63.9449 0 0 7.7772
##=========================== 1992  ===========================   
0 0 0 0.1226
0 0 0 0.1041
0 0 0 0.1822
27.257 0 0 0.6285
7.2143 0 0 1.0495
13.4322 0 0.94 1.0388
13.96 0 0.264 1.6333
17.7103 0 98.912 1.992
29.1675 0 0 2.3867
6.9812 0 0 2.2101
12.3584 0 0 2.4821
5.3542 0 0 4.0658
##=========================== 1993  ===========================   
0.3315 0 0 0.1663
3.0948 0 0 0.1345
2.2077 0 0 0.28
6.1331 0 0 0.8806
9.6664 0 0 1.2469
12.3667 0 0 1.1831
13.5558 0 0 1.625
33.2214 0 0 2.9052
15.7458 0 0 3.421
14.1941 0 0 2.8049
16.2257 0 0 4.5376
34.4708 0 0.355 5.9014
##=========================== 1994  ===========================   
0.601 0 0 0.118
0.7966 0 0 0.4131
1.9347 0 0 0.5892
5.1623 0 0.197 0.6497
8.4377 0 0 1.2334
22.991 0 0 2.4364
13.7466 0 0 2.5022
19.9481 0 0 2.7498
16.738 25.4 0 3.0301
35.0842 0 0 4.7344
28.6723 0 0 4.6392
30.0933 0 0 4.5402
##=========================== 1995  ===========================   
1.4179 0 0 0.1132
1.771 0 0 0.2108
5.724 0 0 0.7029
6.4914 0 0 0.6313
5.9393 0 0 0.8286
13.5442 0 0 1.6801
6.9893 0 0 1.7357
9.0457 0 0 2.4661
7.1877 0 0 1.9098
13.6081 0 0 3.1164
14.5866 0 0 3.5211
35.2242 0 0 5.6261
##=========================== 1996  ===========================   
0 0 0 0.2012
2.1933 0 0 0.4833
3.1067 0 0 1.0447
9.1125 0 0 2.392
20.4876 0 0 3.5649
19.0347 0 0.99 4.3976
19.888 0 0.07 5.1202
7.67 0 0 7.5262
20.16 0 0 9.8656
0 0 0 9.5441
5.09 0 0 8.5707
100.546 0 0 13.259
##=========================== 1997  ===========================   
0.038 0 0 0.1269
2.5127 0 0 0.3439
4.55 0 0 0.5649
5.6627 0 0 1.0803
12.7557 0 0 1.2211
14.3389 0 0 2.835
14.7625 0 0 3.2514
11.3455 0 0 6.3232
11.479 0 0 4.9267
31.5236 0 0 4.8623
6.9325 0 0 7.5553
20.336 0 0 13.3182
##=========================== 1998  ===========================   
0 0 0 0.1728
0 0 0 0.5494
0 0 0 0.5653
11.92 0 0 2.3128
24.9218 0 0 2.3452
9.43 0 0 2.8424
9.8646 0 0 4.4312
26.725 0 0 6.6007
6.6887 0 0 8.6015
11.145 0 0 7.2087
5.47 0 0 7.9505
27.79 0 0 9.6241
##=========================== 1999  ===========================   
0 0 0 0.0806
3.4305 0 0 0.3451
0.747 0 0 0.967
6.46 0 0 1.462
11.4036 0 0 1.311
10.7825 0 0 1.9459
9.0898 0 0 2.6793
14.894 0 0 5.0186
13.1076 0 0 4.8705
6.3732 0 0 5.4557
17.3136 0 0 8.9833
14.1801 0 0 7.0306
##=========================== 2000  ===========================   
0 0 0 0.1389
4.5648 0 0 0.3737
11.0016 0 0 1.2061
6.3464 0 0 1.5561
5.4974 0 0 1.7515
12.4208 0 0 2.2203
12.1922 0 0 2.7436
13.2004 0 18.86 3.9184
11.0912 0 0 4.7488
20.4551 16.205 0 5.7975
14.0522 0 0 5.7976
32.6276 0 0 5.2756
##=========================== 2001  ===========================   
0.461 0 0 0.1023
0.778 0 0 0.3574
11.374 0 0 0.8895
1.142 0 0 0.9843
7.3403 0 0 1.0654
10.5783 0 0 1.2459
14.1204 0 0 1.9464
15.8481 0 0 4.1406
13.3068 0 0 5.3871
8.1423 0 0 8.5045
8.4132 0 0 8.5202
51.786 0 0 11.0941
##=========================== 2002  ===========================   
0 0 0 0.1234
0 0 0 0.492
2.833 0 0 1.382
3.7257 0 0 2.1957
3.875 0 0 2.7022
10.3958 0 0.341 4.1687
6.7362 0 0 5.6238
33.6888 0 0 5.7964
25.9725 0 0 5.2286
24.0792 0 0 4.6658
34.8953 0 0 7.0932
13.9289 0 0 9.7822
##=========================== 2003  ===========================   
0 0 0 0.1189
0 0 0 0.3325
0 0 0 1.0428
2.837 0 0 1.3789
8.8643 0 0 1.3723
0.07 0 0 2.014
14.6336 0 0 2.6984
7.9117 0 0 3.2372
55.055 0 0 5.1613
0 0 0 5.2615
235.892 0 0 6.5541
66.1223 0 0 5.686
##=========================== 2004  ===========================   
0.179 0 0 0.1453
0.825 0 0 0.4487
5.767 0 0 0.9026
8.9281 0 0 1.3011
8.8622 0 0 1.3984
3.4361 0 0 1.9148
2.7007 0 0 2.2652
13.1175 0 0 3.7645
1.244 0 0 4.6962
12.12 0 0 5.6247
17.776 0 0 6.6
77.9888 0 0 10.9154
##=========================== 2005  ===========================   
0 0 0 0.2387
0 0 0 0.4654
0 0 0 0.9369
5.5 0 0 2.7801
21.3376 0 0 3.8228
51.1915 0 0 4.9758
9.9045 0 0 5.2424
0 0 0 8.7217
51.815 0 0 8.9248
36.2737 0 0 9.8345
66.3867 0 0 13.3771
202.065 0 0 5.9153
##=========================== 2006  ===========================   
0 0 0 0.1166
0 0 0 0.8006
0 0 0 1.7652
2.2514 0 0.895 2.4998
12.1421 0 0 2.9407
28.7596 0 0.3615 3.6463
46.7796 0 0 4.2271
8.1229 0 0 7.2862
36.0354 0 0 6.2785
12.1045 0 0 19.8825
9.3737 0 0 14.3724
70.911 21.073 0 15.8723
##=========================== 2007  ===========================   
0 0 0 0.1651
0 0 0 0.3389
7.5914 0 0 0.6456
11.8853 0 0 0.8257
18.0277 0 0 1.6542
28.7567 0 0 2.4506
28.1965 0 0 5.4121
20.7088 0 0 7.4229
26.1127 0 0 9.8055
57.2057 0 0 18.3
52.4825 0 0 22.5835
42.6879 0 0 19.1499
##=========================== 2008  ===========================   
0 0 0 0.1201
0 0 0 0.4743
0 0 0 1.148
0 0 0 2.0891
19.5117 0 0 2.1473
7.0218 0 0 2.3696
13.005 0 0 2.6697
4.284 0 0 3.5815
23.5775 0 0 7.3813
46.1165 0 0 11.0161
0 0 0 12.68
26.7182 22.458 0 12.0243
##=========================== 2009  ===========================   
0 0 0 0.1105
3.43 0 0 0.4414
8.3711 0 0 0.9268
3.7128 0 0 2.0658
18.6677 0 0 2.417
19.5431 0 0 3.1061
14.3458 0 0 3.3672
29.8753 0 0 4.5732
5.204 0 0 5.362
6.6725 0 0 6.3513
11.092 0 0 7.6461
9.4759 49.604 0 8.98
##=========================== 2010  ===========================   
0 0 0 0.1059
0.74 0 0 0.3184
0 0 0 1.0111
3.145 0 0 1.5189
9.917 0 0 2.259
20.244 0 0 4.7826
7.601 0 0 6.1391
14.534 0 0 8.0099
8.926 0 0 10.5147
6.648 0 0 8.3666
0 0 0 12.799
6.9067 0 0 14.0039
##=========================== 2011  ===========================   
0 0 0 0.075
0 0 0 0.015
0 0 0 0.6025
0 0 0 0
0 0 0 0
0 0 0 0
0 0 0 0
0 0 0 1.562
0 0 0 1.7301
0 0 0 2.0767
0 0 0 0.1
0 0 0 2.5246
##=========================== pcod  ===========================   
##=========================== 1981  ===========================   
0 0 0 0.2
0 0 0 0.4673
10.64 0 0 2.0378
43.8193 63.45 0 4.2623
92.4209 0 0 10.5203
124.761 250.6943 222.01 29.3038
204.3084 713.93 0 48.7245
502.657 0 0 55.4745
367.8325 0 0 77.3549
432.9471 0 0 15.9322
0 0 0 97.18
0 0 0 63.71
##=========================== 1982  ===========================   
0 0 0 0
0 0 0 0
0 0 0 0.5856
0 0 0 0
0 0 0 0
243.69 0 0 0.001
0 0 0 0
0 0 0 0
0 0 0 46.7034
0 0 0 0
0 0 0 0
0 0 0 0
##=========================== 1984  ===========================   
0 0 0 0.0765
2.806 0 0 0.6248
3.0644 0 0 1.0449
5.1565 0 0 3.486
20.622 0 0 7.0541
219.7607 0 120.69 13.0338
353.308 224.35 0 27.7695
566.2355 0 0 52.4678
0 0 0 112.428
294.22 0 0 166.3829
81.06 0 0 127.4143
413.3 0 0 865.32
##=========================== 1985  ===========================   
0 0 0 0.1158
1.345 0 0 0.419
10.0494 0 0 1.3567
14.3047 0 0 3.1277
13.0305 0 12.905 6.9008
65.5658 0 0 11.1503
112.002 0 0 20.1935
274.1634 0 0 32.9527
342.722 0 0 74.6429
285.7387 0 0 108.4769
607.48 0 0 119.8216
443.8733 0 0 232.96
##=========================== 1986  ===========================   
0 0 0 0.0995
4.3874 0 0 0.5148
6.547 0 0 1.0012
18.0269 0 6.41 4.1256
43.2537 49.4495 40.573 8.0867
65.2658 177.1 0 12.5967
151.9094 0 0 17.4162
224.4694 35.199 0 23.3959
335.705 193.36 0 40.2161
390.6078 0 0 89.3669
654.5295 0 0 18.2805
827.4885 0 0 86.7305
##=========================== 1987  ===========================   
0 0 0 0
0 0 0 0.8884
11.927 0 0 1.404
15.2195 0 31.1933 3.0165
72.4877 0 0 5.2547
162.9187 0 16.642 9.1839
177.2289 534.78 56.7355 17.6619
243.623 0 10.204 21.7595
197.1157 0 0 44.8459
297.984 0 0 14.9322
316.957 0 0 3.7347
0 0 0 86.2656
##=========================== 1988  ===========================   
0 0 0 0
6.47 0 0 0.6419
6.8222 0 0 1.0861
13.4812 0 0 2.5907
97.1674 7.928 0 3.9214
165.6646 0 0 10.833
270.3854 0 0 22.8179
354.2872 0 0 28.988
337.3376 0 0 29.787
481.0908 0 0 71.3742
378.92 0 0 0
82.609 0 0 3.071
##=========================== 1989  ===========================   
0 0 0 0.16
2.642 0 0 0.3738
6.665 0 0 1.37
11.0985 0 0 3.0122
39.4044 0 0 6.1528
112.0439 0 23.2415 12.3833
205.2813 388.07 1.644 21.0051
255.5212 0 0 30.2187
276.5061 0 0 28.6021
395.971 0 0 66.1635
496.4355 0 0 34.2803
566.5468 0 0 58.9925
##=========================== 1990  ===========================   
0 0 0 0.2624
3.51 0 0 0.5703
7.3808 0 0 1.249
7.8852 0 1.54 2.8638
25.4489 0 0 6.1239
93.8197 0 0 13.9403
179.1337 0 2.026 18.8421
222.778 0 0 35.5915
324.1949 0 0 30.7428
326.277 0 0 10.5922
253.7564 0 0 63.1015
492.4425 0 0 42.2409
##=========================== 1991  ===========================   
0 0 0 0.1941
0.972 0 0 0.7127
7.9499 0 0 1.765
17.0955 0 0 4.2816
46.3036 0 0 10.9077
103.7329 0 3.15 18.0194
132.4638 0 0 35.496
174.1465 0 75.492 30.145
334.2396 0 484.757 38.1119
328.2914 0 0 80.9842
545.5322 0 0 49.6164
334.1266 46.284 0 97.8471
##=========================== 1992  ===========================   
0 0 0 0.2374
0 0 0 0.8323
7.8213 0 0 2.5726
20.8278 13.266 3.285 6.0225
65.2986 19.608 0 12.2263
129.9684 18.122 0 19.3676
130.5022 0 0 21.4934
171.1262 0 0 49.8473
231.8476 127.5 0 44.2793
339.9405 34.9 0 93.3776
251.9547 0 185.016 18.0897
292.2583 0 297.96 230.28
##=========================== 1993  ===========================   
0 0 0 0.1807
1.5038 0 0 0.8795
8.8695 12.648 0.553 2.5756
13.9112 0 0 5.208
28.9021 15.936 0 10.7742
69.7723 16.683 0 14.8641
122.1748 0 0 35.0496
148.0426 45.57 0 36.1675
201.1324 0 0 66.7183
208.862 0 0 50.7587
188.4975 0 0 111.6059
470.6976 684.3 150.474 194.6192
##=========================== 1994  ===========================   
1.12 0 0 0.3313
3.9585 0 0 0.9747
5.7979 0 0 2.1069
15.275 0 0 4.5734
31.8987 101.29 0 8.4602
76.3329 48.93 0 16.3624
111.6759 0 0 27.115
191.9022 82.96 39.7 75.7284
304.911 160.68 0 55.436
224.814 38.97 0 56.7017
471.3378 1075.4 0 77.961
438.1591 82.495 0 178.535
##=========================== 1995  ===========================   
0 0 0 0.3595
3.6933 0 0 0.8892
5.8929 0 0 1.9226
36.1438 0 0 4.7382
32.5112 0 46.505 11.1838
72.5478 109.7733 16.46 19.4772
130.4783 102.09 0.975 26.4364
237.9908 0 166.13 49.3855
237.9309 0 0 55.8825
643.6114 0 0 73.8559
517.576 1096.35 0 66.1115
368.556 0 0 127.4379
##=========================== 1996  ===========================   
0 0 0 0.2696
2.626 0 0 0.7359
5.7523 0 0 1.5953
29.2275 0 0 5.2072
26.3833 0 0 9.8225
36.3286 0 0 17.7154
43.6054 13.7235 192.41 27.3874
124.3011 187.4765 0 39.9212
291.4611 0 248.37 60.4165
234.0376 0 0 71.9246
432.69 0 0 165.1433
314.5533 0 0 303.06
##=========================== 1997  ===========================   
0 0 0 0.2025
1.752 0 0 0.6091
4.444 0 0 2.1114
12.3933 0 0 4.1845
26.5658 0 0 7.0063
63.1549 91.284 0 12.7904
55.3359 0 0 19.6732
106.5426 412.3825 0 44.6311
214.711 0 653.43 50.0471
242.226 105.33 0 30.8586
256.0777 0 0 41.2513
622.398 0 0 186.75
##=========================== 1998  ===========================   
0 0 0 0.1394
0 0 0 0.5571
6.1237 0 0 1.4402
11.4385 0 0 4.2584
43.5349 10.78 0 7.1057
77.8718 0 0 9.5582
110.6399 26.08 0 18.4249
78.0031 0 0 20.4014
183.9394 28.36 0 28.4828
183.5876 17.95 0 25.7284
193.1739 0 0 73.0065
333.4135 0 0 126.7958
##=========================== 1999  ===========================   
0 0 0 0.1317
4.0672 0 0 0.6925
3.3741 0 0 1.3607
12.8446 0 11.58 4.0375
12.5574 0 0 8.3343
54.2686 81.21 1.9 13.7512
128.5383 123.3 0 18.2028
210.7985 0 0 27.4951
203.6085 809.93 0 42.6066
205.3404 0 0 74.2512
169.0108 0 0 54.483
388.39 0 0 225.7603
##=========================== 2000  ===========================   
0.681 0 0 0.2667
3.546 0 0 0.5336
7.2546 0 0 1.6924
6.6831 0 12.48 4.7113
22.7136 0 0 8.2568
66.884 10.9 0 12.7568
149.6582 84.54 0 22.4572
174.9496 0 0 31.0956
183.3859 0 0 29.3302
374.0258 0 0 38.1986
45.5583 0 0 32.4087
0 0 0 475.082
##=========================== 2001  ===========================   
0 0 0 0.1571
4.956 0 0 0.499
5.4249 0 0 1.5932
5.0159 0 0 3.7789
13.4544 0 0 7.7441
27.585 50.5863 0 10.2692
54.4307 0 0 19.9473
74.0671 0 322.713 38.6453
160.2721 117.065 43.81 39.8324
168.0477 865.71 0 63.4345
293.2982 0 0 46.0344
94.88 0 0 91.0988
##=========================== 2002  ===========================   
0 0 0 0.2014
2.6996 0 0 0.4416
4.4435 0 0 1.4432
39.1831 0 0 5.1075
44.4582 0 0 11.1524
141.2641 19.516 0 20.7151
174.8897 239.662 0 26.5854
208.4026 0 0 44.7734
190.3664 0 0 43.1395
251.3704 0 0 62.0674
628.19 0 0 124.58
723.8708 0 0 47.2437
##=========================== 2003  ===========================   
0 0 0 0.1489
3.702 0 0 0.4877
4.251 0 0 1.2606
17.0056 0 62.026 3.7329
50.3584 0 0 7.5131
94.1713 0 0 12.8376
170.6766 0 0 24.7038
188.8371 0 0 24.2299
244.1165 0 0 41.9112
211.0934 0 0 42.6157
413.312 0 0 29.882
208.06 0 0 0
##=========================== 2004  ===========================   
0 0 0 0
0 0 0 0
0 0 0 5.1817
0 0 0 1.3133
0 0 0 7.5162
154.171 0 0 10.7547
137.175 0 0 20.6201
112.7747 0 0 31.717
188.9733 0 0 0
271.56 0 0 0
72.6033 0 0 0
0 0 0 0
##=========================== 2005  ===========================   
0 0 0 0.55
0 0 0 1.0787
0 0 0 2.8142
17 0 0 5.9906
8.12 0 90 13.8871
175.1728 0 0 25.6735
201.7191 424.058 0 42.1224
436.57 0 0 54.9773
203.5733 0 0 110.8738
248.9205 0 0 80.2415
113.975 0 0 0
166.9015 0 0 0.067
##=========================== 2006  ===========================   
0 0 0 0.1562
1.1345 0.65 0 0.4577
3.5937 2.702 0 1.9296
17.1908 9.835 0 4.1628
7.579 22.1914 0 8.7649
27.0161 56.3087 0 17.7401
74.4512 280.5315 0 37.3913
96.2949 223.5486 19.765 29.2614
161.9403 221.8665 0 56.3892
208.2955 219.8177 0 92.2587
624.772 0 0 93.4298
198.5677 0 0 132.8754
##=========================== 2007  ===========================   
0 0 0 0.1962
0 0 0 0.5389
6.7835 0 0 2.0155
28.7082 0 0 3.2255
12.842 0 0 7.0207
29.912 0 0 16.4153
187.1187 0 0 24.8336
63.9583 0 0 35.8055
250.262 0 0 37.6771
427.6495 0 0 151.6283
35.929 0 0 272.3459
574.6243 0 0 135.4017
##=========================== 2008  ===========================   
0 0 0 0.2082
0 0 0 0.6514
11.0076 0 0 1.446
8.3232 0 0 4.1963
7.0945 0 0 6.8137
49.4593 0 0 17.6118
63.5164 13.942 0 22.6693
78.4782 0 0 25.2885
148.0958 0 0 40.7358
105.8898 0 0 65.1351
200.6698 0 0 90.405
260.9936 0 0 88.2936
##=========================== 2009  ===========================   
0 0 0 0.05
0 0 0 0.1733
0 0 0 0.7283
0 0 0 1.5008
0 0 0 3.8479
0 0 0 4.074
0 0 0 0
0 0 0 0
0 0 0 0
0 0 0 0
0 0 0 0
0 0 0 0
##=========================== 2010  ===========================   
0 0 0 0
0 0 0 0
0 0 0 0
0 0 0 4.13
0 0 0 7.3161
0 0 0 13.6283
35.29 0 0 11.9653
1.01 0 0 13.7317
0 0 0 9.475
0 0 0 0
0 0 0 0
0 0 0 0
##=========================== 2011  ===========================   
0 0 0 0
0 0 0 0.8
0 0 0 2.7086
0 0 0 2.8823
0 0 0 2.5319
0 0 0 10.2592
97.5515 0 0 10.7974
62.64 0 0 88.2939
0 0 0 46.9767
0 0 0 0
0 0 0 0
0 0 0 0
##=========================== arrowtooth  ===========================   
##=========================== 1981  ===========================   
0 0 0 0.065
2.9793 0 1.444 0.5463
6.1892 0 0 0.6605
7.0156 0 0 1.3522
11.763 0 0 2.8492
15.3332 0 0 2.7274
30.1874 0 0 4.6515
23.8446 0 0 4.324
28.6575 0 0 21.72
132.77 0 0 0
133.28 0 0 0.4933
27.6667 0 0 0.33
0 0 0 0
0 0 0 0
0 0 0 0
0 0 0 0
0 0 0 0
0 0 0 0
0 0 0 0
0 0 0 0
0 0 0 0
##=========================== 1982  ===========================   
0 0 0 0.095
1.84 0 0 0.3567
5.2167 0 0 0.7216
10.493 0 0 1.1756
11.5612 0 0 1.0881
20.6711 0 0 4.4622
38.0084 0 0 2.3145
53.655 0 0 3.134
48.55 0 0 3.77
25.225 0 0 7.6682
66.2567 0 0 0
0 0 0 0
0 0 0 0
0 0 0 0
0 0 0 32.1
0 0 0 0
0 0 0 0
0 0 0 0
0 0 0 0
0 0 0 0
0 0 0 2.89
##=========================== 1984  ===========================   
0 0 0 0.17
1.0577 0 0 0.5986
6.1903 0 0 0.987
10.9723 0 0 3.4615
15.9429 0 0.542 4.144
17.416 0 0 6.0419
22.1208 0 0 7.218
25.7308 0 0 10.3464
72.826 0 0 7.4232
37.1483 0 0 6.3417
66.88 0 0 16.445
68.47 0 0 24.0925
69.52 0 0 14.8967
75.977 0 0 17.3715
0 0 0 22.1467
0 0 0 11.36
0 0 0 0
0 0 0 0
0 0 0 0
0 0 0 0
0 0 0 68.3014
##=========================== 1985  ===========================   
0.83 0 0 0.35
4.0567 0 0 0.4838
5.2029 0 0 0.583
7.9144 0 0 0.7795
8.5323 0 0 1.4033
20.289 0 0 3.2899
27.0552 0 0 3.429
34.0253 0 0 3.5043
37.4086 0 0 2.0745
43.18 0 0 7.04
29.24 0 0 1.91
44.12 0 1.683 0.3254
17.36 0 0 3.2667
13.98 0 0 1.898
0 0 0 4.53
63.83 0 0 2.87
0 0 0 0
0 0 0 6.6833
0 0 0 0
26.61 0 0 0.29
29.385 0 0 0.08
##=========================== 1986  ===========================   
0 0 0 0
0 0 0 0.3844
0 0 0 0.4857
12.35 0 0 0.999
20.96 0 4.8 1.9723
35.2 0 0 2.0438
35.2533 0 0 2.2594
22.926 0 0 5.6429
44.64 0 0 0.8
39.6 0 0 7.6907
39.8 0 0 5.8
40.5 0 0 0.8
0 0 0 0
0 0 0 0
0 0 0 0.4
0 0 0 0
0 0 0 0
0 0 0 0
0 0 0 0
0 0 0 0
177.9013 0 0 7.798
##=========================== 1987  ===========================   
0 0 0 0
0 0 0 0.7494
0 0 0 0.61
0 0 0 0.5167
4.3 0 0 1.86
53.0667 0 0 1.5
30.35 0 0 7.0583
54.1 0 0 3.4667
41.9 0 0 0.9333
11.4 0 0 2.68
70.1 0 0 5.5571
74.1 0 0 0.206
48.15 0 0 0
35.5 0 0 11.3
0 0 0 0
0 0 0 0
0 0 0 0
0 0 0 0
0 0 0 0
0 0 0 0
26.3 0 0 0
##=========================== 1988  ===========================   
0 0 0 0
0 0 0 0.6541
6.852 0 0 0.9352
0 0 0 3.42
7.475 7.3 0 3.1286
9.1876 0 0 3.8244
27.4286 0 0 8.7864
21.4 0 4.588 7.092
11.7 0 0 11
45.0688 0 0 23.075
89.3 0 0 30.0091
0 0 0 99.1
0 0 0 0.9
76.7 0 0 8
13.7 0 0 6.7667
0 0 0 0
0 0 0 0
73.9 0 0 0
0 0 0 0
0 0 0 54.1
359.1 0 0 42.4
##=========================== 1989  ===========================   
0 0 0 0
0 0 0 0.4846
0 0 0 1.0623
11.2053 0 0 1.8001
11.5251 0 0 4.3861
15.3565 0 0 2.7795
21.595 0 0 7.6488
20.8578 0 0 5.2361
27.9507 0 0 7.3158
10.887 0 0 21.5633
55.15 0 0 10.25
29.2707 0 0 6.394
97.3 0 0 9.4
100.4 0 0 15.5
0 0 0 0
10.23 0 0 6.27
0 0 0 0
14 0 0 0
0 0 0 0
101.1 0 0 14.7
88 0 0 4.1
##=========================== 1990  ===========================   
0 0 0 0
0 0 0 0.5
11.1333 0 0 1.753
9.7667 0 0 2.7584
22.3 0 0 1.72
14.525 0 0 2.383
16.1507 0 0 3.1003
49.55 0 0 0
61.1 0 0 8.775
32.5286 0 0 43.7333
49.909 0 0 11.0887
32.3 0 0 3.9
21.2 0 0 3.2067
0 0 0 54
0 0 0 0.1
0 0 0 0
0 0 0 0
27 0 0 0
0 0 0 0
25.4 0 0 0
134.7028 0 0 32.5938
##=========================== 1991  ===========================   
0 0 0 0
0 0 0 0.4
0.9 0 0 1.35
0 0 0 1.3077
8.86 0 0 6.7462
26.9654 0 0 11.6677
36.8625 0 0 10.6382
36.95 0 0 11.4722
58.508 0 0 8.0857
90.8333 0 0 6.2333
46.512 0 0 16.422
39.2717 0 0 15.5142
37.9333 0 0 1.0333
58.907 0 0 21.4857
52.8 0 0 14.0333
43.11 0 0 19.5257
0 0 0 0
0 0 0 21.25
0 0 0 0
76.15 0 0 0
76.8125 0 0 29.5
##=========================== 1992  ===========================   
0 0 0 0.6
0 0 0 0.6571
0 0 0 1.2155
18.7 0 0 3.1727
18.1667 0 0 2.9605
11.5359 0 18.1 3.5585
14.2399 0 0 8.887
17.8954 0 0 7.1715
29.7109 0 0 8.9033
22.2804 0 0 11.7499
34.6612 0 0 12.9055
38.9889 0 0 9.4111
45.725 0 0 7.25
89.0667 0 0 11.28
38.8 0 0 8.1
41.6 0 0 12.725
0 0 0 0
57.9305 0 0 12.2097
0 0 0 0
62.325 0 0 3.1
167.707 0 0 9.9241
##=========================== 1993  ===========================   
0 0 0 0.23
2.725 0 0 0.7641
0.4 0 0 0.734
3.1186 0 0 1.9822
8.3335 0 0 1.5737
8.7105 0 0 4.362
12.3754 0 0 2.4708
9.7926 0 0 1.8058
17.641 0 0 7.4451
29.0694 0 0 5.1778
69.9135 0 0 3.9014
49.33 0 0 11.8688
64.8639 0 0 1.214
72.9098 0 0 17.2267
51.2133 0 0 17.703
11.014 0 0 18.1247
0 0 0 0
0 0 0 25.433
0 0 0 0
109.7567 0 0 0
231.2 0 0 3.605
##=========================== 1994  ===========================   
0 0 0 4.33
3.2533 0 0 0.4615
4.4471 0 0 0.9522
5.7526 0 0 2.1801
6.3224 0 0 2.824
10.4686 0 0 4.1198
11.807 0 0 6.1043
7.9914 0 0 1.799
13.6571 0 0 6.5221
14.4486 0 0 2.3531
12.6744 0 0 6.0659
17.6714 0 0 7.0645
0 0 0 1.7417
7.63 0 0 1.945
46.675 9.8 0 2.4396
0 0 0 3.7325
0 0 0 0
14.9333 0 0 14.135
0 0 0 0
25.53 0 0 3.899
116.57 0 0 5.7169
##=========================== 1995  ===========================   
0 0 0 0.3422
1.019 0 0 0.6704
13.58 0 0 0.8082
9.1928 0 0 2.526
11.5802 0 0 1.7338
15.1441 0 0 2.4215
28.8958 0 0 4.2151
11.098 0 0 2.4822
24.462 0 0 4.4849
27.9346 0 0 7.5747
24.8116 0 0 14.3967
3.9302 0 0 0
74.2133 0 0 27.41
13.7432 0 0 1.0127
94.1775 0 0 2.195
24.6265 0 0 1.0383
0 0 0 0
18.6433 0 0 0
0 0 0 0
87.7458 0 0 9.3363
114.799 0 0 15.563
##=========================== 1996  ===========================   
0 0 0 0.075
2.715 0 0 0.9711
4.8983 0 0 2.4478
6.195 0 0 1.3198
8.962 0 0 1.7627
10.16 0 22.52 2.1183
14.1186 0 0 1.7453
20.085 0 0 0.235
35.228 0 0 7.9078
27.51 0 0 1.0186
28.5017 0 0 9.038
11.6725 0 0 11.54
29.2575 0 0 3.43
10.88 0 0 2.8267
0 0 0 6.96
21.25 0 0 3.18
0 0 0 0
75.96 0 0 8.095
0 0 0 0
102.195 0 0 6.32
134.9743 0 0 3.418
##=========================== 1997  ===========================   
0 0 0 0.02
6.79 0 0 0.582
8.72 0 0 0.5168
10.06 0 0 0.8207
11.47 0 0 1.5011
31.8233 0 0 2.9885
27.1189 0 0 6.5319
13.67 0 0 0.68
33.0017 0 0 2.19
28.465 0 0 7.744
33.345 0 0 13
27.355 0 0 7.6175
37.78 0 0 8.23
11.88 0 0 2.83
183.475 0 0 2.78
22.66 0 0 1.1875
0 0 0 0
0 0 0 0
0 0 0 0
0 0 0 0
150.2956 0 0 29.275
##=========================== 1998  ===========================   
0 0 0 0
0 0 0 0.1433
7.913 0 0 2.1966
11.14 0 0 1.0933
11.506 0 0 0.9043
16.6216 0 0 1.4146
40.9083 0 0 3.563
33.2749 0 0 8.8607
43.362 0 0 8.4706
29.8333 0 0 6.4615
80.68 0 0 6.2705
22.3867 0 0 0
67.0633 0 0 24.04
105.3817 0 0 13.793
72.854 0 0 0
64.4885 0 0 0.02
0 0 0 0
22.257 0 0 0
0 0 0 0
74.225 0 0 2.59
163.8452 0 0 45.9233
##=========================== 1999  ===========================   
0 0 0 0.4709
0 0 0 0.6409
10.959 0 0 0.6595
1.308 0 0 1.382
9.5928 0 0 1.2908
11.3972 0 0 2.5106
33.614 0 0 7.7588
33.42 0 0 4.8268
38.546 0 0 6.9319
61.6611 0 0 5.6815
39.7977 0 0 3.5784
61.5273 0 0 9.6054
48.9716 0 0 7.529
0 0 0 0.039
85.4905 0 0 25.8337
91.81 0 0 11.3367
0 0 0 0
24.38 0 0 2.188
0 0 0 0
0 0 0 1.876
97.6165 0 0 24.8165
##=========================== 2000  ===========================   
0 0 0 0.1758
0 0 0 0.42
7.6734 0 0 1.7186
10.71 0 0 1.5341
14.7368 0 0 0.6949
18.685 0 0 1.6987
11.3719 0 0 1.1633
18.707 0 0 2.3933
2.6265 0 0 1.6916
66.345 0 0 14.9971
43.0117 0 0 12.1593
56.24 0 0 1.42
11.34 0 0 3.505
8.92 0 0 2.16
15.675 0 0 8.9428
49.545 0 0 0.05
0 0 0 0
43.0667 0 0 20.4875
0 0 0 0
0 0 0 9.57
109.522 1.15 0 20.8329
##=========================== 2001  ===========================   
0 0 0 0.1337
0 0 0 0.6797
3.0462 0 0 1.3305
16.7348 0 0 1.7841
12.0928 0 0 1.6983
17.2982 0 0 2.0293
43.168 0 0 9.4206
43.9047 0 0 17.658
49.8575 0 0 12.0172
72.7458 0 0 7.8861
75.4283 0 0 5.7819
131.47 0 0 25.1508
38.3243 0 0 10.6944
58.5202 0 0 10.2075
161.435 0 0 5.45
129.909 0 0 48.5175
0 0 0 0
8.8777 0 0 27.3482
0 0 0 0
268.24 0 0 3.79
222.7505 0 0 41.6248
##=========================== 2002  ===========================   
0 0 0 0.3262
5.2055 0 0 0.6474
5.1337 0 0 1.5838
4.2727 0 0 1.6908
12.3355 0 0 7.7091
15.8458 0 0 4.5806
21.7774 0 0 9.2182
33.438 0 0 14.9217
41.4521 0 0 15.8076
61.579 0 0 8.9751
45.6448 0 0 16.5048
56.3217 0 0 15.9031
37.4467 0 0 33.0636
37.1657 0 0 34.5087
50.3 0 0 48.5786
128.714 0 0 5.4366
0 0 0 0
160.975 0 0 41.6727
0 0 0 0
53.5117 0 0 47.7
144.3966 0 0 48.4141
##=========================== 2003  ===========================   
0 0 0 0
0.55 0 0 0.23
0 0 0 1.3862
2.1045 0 0 1.7939
48.83 0 0 10.401
20.9 0 0 5.0126
22.3267 0 0 10.18
44.4665 0 0 10.4402
0 0 0 16.9725
14.415 0 0 17.9758
60.29 0 0 33.5921
22.27 0 0 36.1667
27.44 0 0 33.7143
0 0 0 13.4
3.18 0 0 57.8033
94.77 0 0 29.945
0 0 0 0
225.763 0 0 21.358
0 0 0 0
220.5633 0 0 0.74
105.7997 0 0 62.2326
##=========================== 2004  ===========================   
0 0 0 0
0 0 0 0.5
0 0 0 1.25
0 0 0 0.5
0 0 0 0
0 0 0 2.3
0 0 0 1
0 0 0 0
0 0 0 0
0 0 0 0
0 0 0 0.01
0 0 0 0
0 0 0 0
0 0 0 6.8
0 0 0 0
0 0 0 0
0 0 0 0
0 0 0 0
0 0 0 0
0 0 0 0
0 0 0 0.5
##=========================== 2005  ===========================   
0 0 0 0
0 0 0 1.373
9.0965 0 0 1.6886
9.8331 0 0 2.2348
11.3816 0 0 2.6906
17.5531 0 0 3.4596
20.6254 0 0 8.0606
18.3102 0 0 5.4015
30.2966 0 0 14.5104
34.1628 0 0 13.8471
30.0602 0 0 15.2999
0 0 0 16.854
69.154 0 0 41.9151
42.52 90.65 0 17.342
68.672 0 0 22.245
23.56 0 0 34.2533
0 0 0 0
64.2146 0 0 9.9694
0 0 0 0
334.75 0 0 30.4125
152.6947 0 0 34.8108
##=========================== 2006  ===========================   
0 0 0 0.41
5.9233 0 0 0.8455
3.565 0 0 0.9761
7.3014 0 0 2.5909
11.9637 0 0 2.3488
15.8735 0 0 3.629
25.2051 16.5 0 7.2159
29.6544 0 0 9.8298
23.6124 0 0 8.4953
27.285 0 0 9.4241
29.2035 0 0 14.0847
19.07 72 0 19.1575
18.451 0 0 14.8425
97.5107 0 0 25.4773
32.9953 0 0 17.923
133.6734 0 0 21.1566
0 0 0 0
81.5083 0 0 31.1244
0 0 0 0
147.44 0 0 22.5237
147.3649 207.5 0 40.2259
##=========================== 2007  ===========================   
0 0 0 0.3244
0 0 0 0.6335
9.94 0 0 0.9592
9.7946 0 0 1.8822
18.9558 0 0 3.2723
36.9326 0 0 5.1813
22.7341 0 0 4.5504
33.8501 0 0 10.5047
40.12 0 0 6.8187
33.4733 0 0 11.3766
8.17 0 0 5.4181
0 0 0 11.0867
0 1.879 0 4.1093
41.1 0.862 0 5.6736
23.7515 3.9525 0 2.9564
51.3 0 0 19.8892
0 0 0 0
0 0 0 25.2778
0 0 0 0
0 0 0 25.714
168.354 0 106.44 77.8256
##=========================== 2008  ===========================   
0 0 0 0.112
0 0 0 0.559
3.635 0 0 1.253
11.7295 0 0 1.7067
17.58 0 0 5.9675
22.6827 0 0 3.9135
24.362 0 0 6.4888
52.71 0 0 4.7953
22.3175 0 0 8.5692
80.9533 0 0 8.9687
89.8385 0 0 10.3745
9.47 0 0 1.17
109.5085 0 0 1.5157
129.6 0 0 5.433
66.51 0 0 16.3788
15.985 0 0 16.52
0 0 0 0
177.5367 0 0 22.215
0 0 0 0
56.468 0 0 44.2072
158.9525 146.345 0 64.732
##=========================== 2009  ===========================   
0 0 0 0.2271
0 0 0 0.6096
1.4917 0 0 0.7375
10.1855 0 0 1.1402
7.37 2.3155 0 2.326
14.2371 0 0 3.9441
31.892 0 0 3.4766
28.883 0 0 4.5396
47.1922 0 0 4.2715
38.879 0 0 6.1742
27.0493 0 7.362 5.0708
24.7613 0 0 13.2646
33.1335 0 0 9.0596
67.034 49.78 0 3.9725
33.885 0 0 18.42
58.1215 0 0 1.9154
0 0 0 0
34.74 0 9.41 17.6475
0 0 0 0
28.01 0 0 17.1825
192.3549 0 0 23.2058
##=========================== 2010  ===========================   
0 0 0 0.1486
7.389 0 0 0.5809
2.097 0 2.66 1.0069
11.475 0 0 1.8403
7.5608 0 0 2.7956
19.8049 0 0 4.0127
10.3086 0 0 5.316
12.8268 0 0 8.241
37.9756 0 0 4.8103
25.5846 0 0 7.3958
78.96 0 0 20.2577
16.59 0 0 10.0833
84.4925 0 0 17.4744
15.7265 0 0 20.9625
66.482 0 0 5.2654
126.585 10.368 0 40.019
0 0 0 0
0 0 0 17.5607
0 0 0 0
29.3742 0 0 6.1026
98.468 175.43 15.868 39.3889
#Qse : std error of each prey spp in the stomach of each predator of age a   
##=========================== pollock  ===========================   
##=========================== 1981  ===========================   
0 0 0 0
0 0 0 0.1473
0 0 0 0.0995
1.9455 0 0 0.1713
0.147 0 0 0.3505
11.8774 0 0 0.6681
31.3382 0 0 0.2947
17.3495 0 0 0.4259
0 0 0 1.2308
12.094 0 0 0.2296
60.0345 0 0 5.1638
21.1457 0 0 0.032
##=========================== 1982  ===========================   
0 0 0 0.102
0 0 0 0.0415
0 0 0 0.0627
0 0 0 0.0919
0 0 0 0.3168
9.8118 0 0 0.5529
18.1567 0 0 0.997
14 0 0 1.3613
0 0 0 3.8207
0 0 0 6.7561
0 0 0 3.7058
0 0 0 6.901
##=========================== 1984  ===========================   
0 0 0 0.1871
0 0 0 0.3332
0 0 0 0
0 0 0 0
0 0 0 1
5.1711 0 0 0.4232
1.9041 0 0 0.2004
6.7464 0 0 1.1236
6.2252 0 0 0.3888
5.6221 0 0 0.3541
0 0 0 0.405
0 0 0 0.3375
##=========================== 1985  ===========================   
0 0 0 0.0815
0.2686 0 0 0.0909
1.7241 0 0 0.0875
1.4832 0 0 0.1221
2.4193 0 0 0.1351
6.0157 0 0 0.3656
15.5908 0 0 0.8983
1.0011 0 0 3.1064
94.6 0 0 2.8365
0 0 0 12.5
0 0 0 0
0 0 0 12.94
##=========================== 1986  ===========================   
0 0 0 0
0 0 0 0
0.125 0 0 0.7695
3.0399 0 0 0.7163
4.3973 0 0 0.7214
3.2847 0 0 1.8958
12.1327 0 0 0.5925
0 0 0 1.1744
0 0 0 0
109.065 0 0 0
0 0 0 0
0 0 0 0
##=========================== 1987  ===========================   
0 0 0 0.0087
0 0 0 0.1297
0 0 0 0.1048
0 0 0 0.0563
3.8674 0 0 0.063
1.0972 0 0 0.1022
3.9848 0 0 0.2272
24.1105 0 0 0.5283
2.3685 0 0 1.1475
0 0 0 3.598
0 0 0 2.0081
0 0 0 2.9805
##=========================== 1988  ===========================   
0 0 0 0.0055
0 0 0 0.0329
0 0 0 0.0589
0 0 0 0.0794
4.5895 0 0 0.0996
27.8436 0 0 0.125
2.7083 0 0 0.5185
0 0 0 0.257
1.9612 0 0 0.3657
0 0 0 1.2944
0 0 0 0.519
3.0181 0 0 1.1529
##=========================== 1989  ===========================   
0 0 0 0.034
0 0 0 0.0572
0 0 0 0.0443
3.7335 0 0 0.0372
5.606 0 0 0.0684
1.3913 0 0 0.1842
4.5748 0 0 0.3389
6.012 0 0 0.8723
3.151 0 0 0.7688
4.8577 0 0 3.2602
0 0 0 1.3848
2.9538 0 0 2.9202
##=========================== 1990  ===========================   
0 0 0 0.0071
0 0 0 0.0604
1.671 0 0 0.111
1.221 0 0 0.0583
1.9299 0 0 0.0842
2.454 0 0 0.1981
4.6009 0 0 0.2199
3.905 0 0 0.4761
3.3276 0 0 0.2546
3.2425 0 0 0.6481
5.7093 0 0 1.1744
12.9935 0 0 3.7302
##=========================== 1991  ===========================   
0 0 0 0.006
0 0 0 0.0294
0 0 0 0.0857
3.2446 0 0 0.3051
2.6102 0 0 0.1983
3.1753 0 0 0.2093
4.0314 0 0 0.2873
2.4249 0 0 0.398
13.8175 0 0 0.8113
1.5856 0 0 1.215
12.1697 0 0 1.031
25.684 0 0 1.5427
##=========================== 1992  ===========================   
0 0 0 0.0102
0 0 0 0.024
0 0 0 0.0427
0 0 0 0.1642
2.6806 0 0 0.1761
3.4118 0 0 0.2042
3.8657 0 0 0.2919
5.49 0 0 0.4186
14.3442 0 0 0.4383
1.8563 0 0 0.3598
4.0831 0 0 0.5387
1.0344 0 0 0.6745
##=========================== 1993  ===========================   
0.1665 0 0 0.014
1.2703 0 0 0.0344
0.9404 0 0 0.1072
2.1575 0 0 0.1677
1.4529 0 0 0.1711
2.5095 0 0 0.176
2.2277 0 0 0.2611
10.3741 0 0 0.5011
4.8546 0 0 0.5697
6.6055 0 0 0.9488
4.5277 0 0 0.8648
12.5873 0 0 1.4089
##=========================== 1994  ===========================   
0.0638 0 0 0.0153
0.2143 0 0 0.0684
0.8552 0 0 0.1163
1.2757 0 0 0.0766
2.861 0 0 0.1746
11.4356 0 0 0.6051
3.0354 0 0 0.5237
4.8405 0 0 0.5444
4.3571 0 0 0.7554
12.0514 0 0 1.4962
13.4602 0 0 1.3835
8.5941 0 0 0.9575
##=========================== 1995  ===========================   
0.2407 0 0 0.0098
0.2442 0 0 0.0354
2.5532 0 0 0.2414
1.6312 0 0 0.1095
1.3789 0 0 0.1035
3.2816 0 0 0.3099
2.2619 0 0 0.2893
4.48 0 0 0.6918
2.2591 0 0 0.3791
4.8264 0 0 0.6041
6.5109 0 0 0.8449
24.4458 0 0 1.6938
##=========================== 1996  ===========================   
0 0 0 0.0079
1.0673 0 0 0.0436
1.4385 0 0 0.0611
3.7301 0 0 0.1613
4.1063 0 0 0.2397
4.8456 0 0 0.4786
7.8876 0 0 0.7213
1.9367 0 0 1.1755
8.6665 0 0 1.6318
0 0 0 2.2931
0 0 0 1.6224
46.8359 0 0 2.9694
##=========================== 1997  ===========================   
0.014 0 0 0.0067
0.6633 0 0 0.0213
1.3252 0 0 0.0543
1.4301 0 0 0.063
2.1115 0 0 0.0977
2.7275 0 0 0.2633
4.9503 0 0 0.2691
3.7883 0 0 1.171
2.8593 0 0 0.6306
14.9715 0 0 0.9216
2.5904 0 0 1.2703
13.3135 0 0 2.3045
##=========================== 1998  ===========================   
0 0 0 0.012
0 0 0 0.0635
0 0 0 0.1207
0 0 0 0.1626
5.3909 0 0 0.2072
4.1744 0 0 0.275
2.5446 0 0 0.5355
19.495 0 0 1.2283
1.7134 0 0 1.7646
5.865 0 0 1.9873
0.8 0 0 1.4395
17.3053 0 0 1.7512
##=========================== 1999  ===========================   
0 0 0 0.0054
0.4795 0 0 0.0633
0 0 0 0.1094
1.85 0 0 0.1261
2.1041 0 0 0.1079
4.2329 0 0 0.2569
2.3901 0 0 0.4282
3.8561 0 0 0.9655
3.5238 0 0 1.0147
1.6682 0 0 1.3474
4.9919 0 0 1.6291
4.3212 0 0 1.106
##=========================== 2000  ===========================   
0 0 0 0.0071
1.2252 0 0 0.0462
1.5452 0 0 0.1306
1.728 0 0 0.1088
1.0859 0 0 0.1114
3.4389 0 0 0.1655
3.2864 0 0 0.2639
3.4621 0 0 0.4693
2.6336 0 0 0.6388
10.7912 1.695 0 0.9099
6.664 0 0 1.0111
7.4372 0 0 0.7177
##=========================== 2001  ===========================   
0.118 0 0 0.0052
0 0 0 0.0282
0 0 0 0.1522
0 0 0 0.0871
3.5183 0 0 0.0911
2.1021 0 0 0.0982
6.4043 0 0 0.1794
7.1696 0 0 0.6982
8.2931 0 0 0.8824
6.9005 0 0 1.5062
2.2424 0 0 1.7544
26.704 0 0 1.4544
##=========================== 2002  ===========================   
0 0 0 0.0061
0 0 0 0.0672
0 0 0 0.1914
1.7729 0 0 0.1576
1.826 0 0 0.1645
1.955 0 0 0.2826
3.4881 0 0 0.4398
17.7076 0 0 0.8833
23.0375 0 0 0.6507
19.3155 0 0 0.7245
16.3548 0 0 1.3675
8.8952 0 0 1.8503
##=========================== 2003  ===========================   
0 0 0 0.0064
0 0 0 0.03
0 0 0 0.0856
2.664 0 0 0.088
2.4229 0 0 0.087
0 0 0 0.1438
10.0653 0 0 0.2319
1.5935 0 0 0.5804
49.255 0 0 0.8917
0 0 0 1.2493
0 0 0 1.1022
37.7146 0 0 0.696
##=========================== 2004  ===========================   
0 0 0 0.0086
0.195 0 0 0.0341
0 0 0 0.0465
5.0095 0 0 0.0754
2.4432 0 0 0.0846
0.9079 0 0 0.1507
1.2293 0 0 0.2185
8.8996 0 0 0.4369
0 0 0 0.8505
0 0 0 1.1711
0 0 0 1.8027
27.3879 0 0 2.1059
##=========================== 2005  ===========================   
0 0 0 0.0185
0 0 0 0.0444
0 0 0 0.075
0 0 0 0.1755
7.5942 0 0 0.2897
26.1585 0 0 0.5361
2.5416 0 0 0.5431
0 0 0 1.4773
36.491 0 0 1.5512
27.426 0 0 1.6948
58.6582 0 0 3.6125
54.9297 0 0 1.8826
##=========================== 2006  ===========================   
0 0 0 0.0116
0 0 0 0.0647
0 0 0 0.103
0.7335 0 0 0.1354
4.5048 0 0 0.1788
8.6602 0 0.1055 0.291
12.5005 0 0 0.5431
3.9165 0 0 1.1331
21.5867 0 0 1.2544
3.6235 0 0 4.1016
1.8316 0 0 3.9924
14.2987 0 0 2.4735
##=========================== 2007  ===========================   
0 0 0 0.007
0 0 0 0.0344
1.5662 0 0 0.0801
1.3942 0 0 0.1093
3.0764 0 0 0.1657
6.5557 0 0 0.2882
17.3408 0 0 0.7476
8.1089 0 0 1.2372
8.6521 0 0 1.4969
21.8649 0 0 3.4479
23.988 0 0 4.6318
13.4165 0 0 2.1348
##=========================== 2008  ===========================   
0 0 0 0.0075
0 0 0 0.0436
0 0 0 0.1075
0 0 0 0.165
9.0038 0 0 0.1492
1.4852 0 0 0.1744
3.6051 0 0 0.2423
2.2746 0 0 0.5253
13.1325 0 0 0.9222
41.6435 0 0 1.6892
0 0 0 2.1306
11.1253 0 0 1.1423
##=========================== 2009  ===========================   
0 0 0 0.0046
0 0 0 0.0396
1.4828 0 0 0.056
1.5551 0 0 0.1647
9.1623 0 0 0.193
7.6464 0 0 0.2488
3.5811 0 0 0.3122
24.6542 0 0 0.6616
0 0 0 0.8063
5.4865 0 0 1.1912
7.767 0 0 1.4907
2.7103 0 0 0.8501
##=========================== 2010  ===========================   
0 0 0 0.0052
0 0 0 0.0192
0 0 0 0.0852
0 0 0 0.0721
7.4214 0 0 0.2174
8.926 0 0 0.4348
2.8638 0 0 0.5272
3.49 0 0 0.9441
0 0 0 1.3438
0 0 0 1.7034
0 0 0 2.1124
1.2757 0 0 1.2073
##=========================== 2011  ===========================   
0 0 0 0.035
0 0 0 0.005
0 0 0 0.301
0 0 0 0
0 0 0 0
0 0 0 0
0 0 0 0
0 0 0 1.4914
0 0 0 0.7226
0 0 0 1.0831
0 0 0 0
0 0 0 1.4754
##=========================== pcod  ===========================   
##=========================== 1981  ===========================   
0 0 0 0.0359
0 0 0 0.0372
2.8419 0 0 0.1619
10.0013 0 0 0.3087
12.3767 0 0 0.8043
12.3278 126.0917 0 2.5151
20.5489 0 0 5.8581
133.0362 0 0 15.5042
68.4347 0 0 15.5674
99.8662 0 0 6.0311
0 0 0 0
0 0 0 11.6409
##=========================== 1982  ===========================   
0 0 0 0
0 0 0 0
0 0 0 0.2333
0 0 0 0
0 0 0 0
0 0 0 0
0 0 0 0
0 0 0 0
0 0 0 25.9181
0 0 0 0
0 0 0 0
0 0 0 0
##=========================== 1984  ===========================   
0 0 0 0.0231
0 0 0 0.0595
0.5829 0 0 0.0667
3.6095 0 0 0.3951
7.6638 0 0 0.7831
82.1786 0 0 1.7666
103.797 0 0 3.6904
59.5692 0 0 9.3233
0 0 0 23.5072
132.34 0 0 31.1677
0 0 0 51.3517
0 0 0 0
##=========================== 1985  ===========================   
0 0 0 0.0254
0 0 0 0.0429
3.6207 0 0 0.1445
2.0447 0 0 0.2051
4.4341 0 0 0.9611
16.0995 0 0 1.1497
27.8122 0 0 1.8216
50.8533 0 0 4.1284
70.8168 0 0 16.1822
128.4411 0 0 42.5541
81.3694 0 0 30.1703
170.4203 0 0 69.1602
##=========================== 1986  ===========================   
0 0 0 0.0107
0.6399 0 0 0.0524
0.915 0 0 0.0551
3.7772 0 0 0.3976
6.1695 33.8535 0 0.6134
12.6552 0 0 1.2917
20.5923 0 0 2.5079
34.0386 0 0 2.6036
76.1554 0 0 7.6089
142.3821 0 0 38.5871
623.6995 0 0 18.2115
763.4505 0 0 41.4466
##=========================== 1987  ===========================   
0 0 0 0
0 0 0 0.3077
0 0 0 0.1216
4.7442 0 19.6943 0.2293
42.3365 0 0 0.3899
22.6989 0 0 0.7067
32.4683 0 27.5645 2.1333
115.8082 0 0 4.0635
58.3716 0 0 11.2745
89.5004 0 0 7.8634
0 0 0 2.2515
0 0 0 28.8806
##=========================== 1988  ===========================   
0 0 0 0
1.27 0 0 0.094
1.9091 0 0 0.1105
3.5579 0 0 0.2175
30.0002 0 0 0.3565
17.8856 0 0 1.859
34.2717 0 0 4.41
50.7791 0 0 8.1042
42.4774 0 0 8.1318
78.9293 0 0 25.1183
0 0 0 0
0 0 0 0
##=========================== 1989  ===========================   
0 0 0 0.04
0 0 0 0.0542
0 0 0 0.1262
2.468 0 0 0.2044
11.2777 0 0 0.3839
19.5228 0 19.3845 0.7737
18.5017 0 0 2.0305
25.3964 0 0 3.435
29.6211 0 0 5.0494
53.6281 0 0 16.0288
94.1817 0 0 7.6538
105.7789 0 0 23.1656
##=========================== 1990  ===========================   
0 0 0 0.0297
1.79 0 0 0.1249
0.8739 0 0 0.0979
1.4477 0 0 0.3728
5.8044 0 0 0.6879
20.1802 0 0 1.5041
35.8724 0 0.918 2.7113
40.7264 0 0 9.3091
64.0792 0 0 10.49
79.1549 0 0 5.1519
121.0429 0 0 22.4563
105.1065 0 0 20.3752
##=========================== 1991  ===========================   
0 0 0 0.0438
0 0 0 0.0943
0.7865 0 0 0.0995
3.4609 0 0 0.381
9.4539 0 0 0.9413
14.2837 0 0 1.8488
18.8831 0 0 5.1628
28.2613 0 0 3.6592
46.5873 0 0 8.3571
55.3467 0 0 31.9887
111.5359 0 0 20.5094
72.6593 0 0 47.9356
##=========================== 1992  ===========================   
0 0 0 0.0469
0 0 0 0.1025
1.1106 0 0 0.1453
2.4817 0 0 0.2994
10.728 0 0 1.0756
19.5802 0 0 2.2223
18.5514 0 0 3.0058
33.0332 0 0 9.5805
35.7627 0 0 10.0231
63.9798 0 0 33.8888
61.4209 0 0 11.3345
66.5156 0 0 102.1289
##=========================== 1993  ===========================   
0 0 0 0.0232
0.32 0 0 0.115
1.2582 8.952 0 0.1821
1.8414 0 0 0.2606
5.056 0 0 0.5906
12.372 0 0 0.9543
21.4092 0 0 5.4985
34.841 0 0 4.8932
33.6863 0 0 14.0364
53.4909 0 0 9.8044
52.5902 0 0 60.618
96.6768 0 0 78.7652
##=========================== 1994  ===========================   
0 0 0 0.0655
0.7867 0 0 0.0998
0.9716 0 0 0.1234
4.0572 0 0 0.293
5.5945 60.41 0 0.5312
9.1394 0 0 0.9635
15.3932 0 0 2.5141
30.3778 0 17.37 18.0237
57.114 0 0 12.8004
51.6248 0 0 23.6682
94.5318 0 0 22.1685
107.838 49.765 0 60.3921
##=========================== 1995  ===========================   
0 0 0 0.0535
0.6305 0 0 0.0959
0.743 0 0 0.1252
6.5961 0 0 0.188
6.8849 0 42.495 0.5613
12.938 60.9685 0 1.024
19.2492 10.28 0 1.9873
34.5784 0 0 6.1811
47.9292 0 0 14.228
146.6045 0 0 40.592
252.7653 166.9 0 22.7879
79.4258 0 0 42.3284
##=========================== 1996  ===========================   
0 0 0 0.0351
0 0 0 0.1421
2.3686 0 0 0.1417
10.4496 0 0 0.351
11.1409 0 0 0.589
8.6516 0 0 1.1684
13.2453 12.8265 0 2.7303
37.4575 184.5135 0 6.911
68.6617 0 0 13.0371
105.7607 0 0 21.4996
199.77 0 0 83.5182
102.8672 0 0 194.4637
##=========================== 1997  ===========================   
0 0 0 0.0225
0 0 0 0.0844
1.366 0 0 0.2137
4.3222 0 0 0.3304
5.6893 0 0 0.4486
14.7202 0 0 1.0719
11.7219 0 0 1.8412
35.1663 391.9475 0 7.1673
33.4223 0 0 12.477
73.0663 0 0 11.8739
131.1579 0 0 14.0114
264.0334 0 0 88.9321
##=========================== 1998  ===========================   
0 0 0 0.0276
0 0 0 0.0666
1.6664 0 0 0.0833
2.738 0 0 0.2971
11.8576 0 0 0.4938
20.8714 0 0 0.6444
18.8685 0 0 1.7379
19.9151 0 0 2.7021
34.2879 0 0 8.7124
43.0324 0 0 8.9171
50.0134 0 0 36.7683
91.3044 0 0 98.1793
##=========================== 1999  ===========================   
0 0 0 0.0147
2.6855 0 0 0.1166
0.5618 0 0 0.1231
4.1791 0 7.15 0.2532
3.9492 0 0 0.8086
17.2436 65.02 0 1.3024
30.8187 0 0 2.3184
49.2284 0 0 5.8845
40.9297 0 0 10.2631
68.5094 0 0 20.7901
95.2937 0 0 38.2294
231.4199 0 0 119.9946
##=========================== 2000  ===========================   
0 0 0 0.0259
0.8257 0 0 0.0675
1.5123 0 0 0.1481
1.1668 0 0 0.2909
5.9038 0 0 0.4776
19.0547 4.5791 0 1.0645
41.895 0 0 2.6451
44.319 0 0 5.7562
71.5895 0 0 6.7387
107.166 0 0 7.5004
14.6658 0 0 13.8667
0 0 0 254.052
##=========================== 2001  ===========================   
0 0 0 0.0166
1.2563 0 0 0.0346
1.1806 0 0 0.1052
1.237 0 0 0.2814
2.7885 0 0 0.5894
8.0396 4.7062 0 0.684
14.0138 0 0 2.6798
30.9839 0 0 8.5711
46.0332 93.035 0 12.7091
80.3703 0 0 38.0633
159.0426 0 0 24.2926
0 0 0 38.0796
##=========================== 2002  ===========================   
0 0 0 0.0257
0.5333 0 0 0.037
0.7139 0 0 0.1074
8.0578 0 0 0.3782
12.8744 0 0 0.8807
17.237 0 0 1.6579
25.7205 0 0 2.9183
43.2604 0 0 6.8416
42.2283 0 0 10.6706
95.7988 0 0 13.3382
0 0 0 101.9547
328.9381 0 0 29.3816
##=========================== 2003  ===========================   
0 0 0 0.0161
0 0 0 0.0277
0 0 0 0.0943
4.8584 0 0 0.1514
8.6827 0 0 0.4303
11.9585 0 0 1.3455
20.955 0 0 2.8938
30.5958 0 0 7.4564
31.374 0 0 15.8006
81.2662 0 0 20.4608
262.9578 0 0 0
119.9 0 0 0
##=========================== 2004  ===========================   
0 0 0 0
0 0 0 0
0 0 0 3.9426
0 0 0 0.2416
0 0 0 4.5349
5.131 0 0 4.524
95.941 0 0 8.1476
25.7408 0 0 18.6951
135.8061 0 0 0
149.04 0 0 0
22.7766 0 0 0
0 0 0 0
##=========================== 2005  ===========================   
0 0 0 0.0778
0 0 0 0.1198
0 0 0 0.3774
10 0 0 0.6899
4.7558 0 0 1.5466
63.563 0 0 2.8593
43.6895 0 0 8.9531
76.1545 0 0 16.2131
55.3784 0 0 35.3839
59.9762 0 0 29.3192
83.025 0 0 0
6.0985 0 0 0
##=========================== 2006  ===========================   
0 0 0 0.0167
0.3605 0 0 0.0449
1.6351 0 0 0.1776
8.4826 0 0 0.4265
7.324 13.8333 0 0.9535
13.0197 24.7931 0 2.0982
21.5145 268.9285 0 5.0956
22.7235 63.4176 0 6.2274
34.3316 74.3677 0 13.3356
44.1499 129.4655 0 40.0221
206.344 0 0 47.813
117.6908 0 0 75.4476
##=========================== 2007  ===========================   
0 0 0 0.032
0 0 0 0.0501
1.3426 0 0 0.3669
8.8317 0 0 0.3373
3.1353 0 0 0.767
20.9192 0 0 2.196
82.6747 0 0 4.4413
23.6704 0 0 9.8724
138.7911 0 0 7.9203
21.9495 0 0 54.8571
0 0 0 190.3229
231.1335 0 0 57.4071
##=========================== 2008  ===========================   
0 0 0 0.0226
0 0 0 0.0429
2.1895 0 0 0.1028
1.7107 0 0 0.4004
1.9505 0 0 0.516
43.8635 0 0 1.3357
24.163 0 0 2.0223
34.0968 0 0 3.796
48.4823 0 0 7.6381
23.609 0 0 19.6003
174.2315 0 0 24.7222
124.5254 0 0 31.7632
##=========================== 2009  ===========================   
0 0 0 0.0092
0 0 0 0.1343
0 0 0 0.2876
0 0 0 0.3015
0 0 0 1.4451
0 0 0 2.3525
0 0 0 0
0 0 0 0
0 0 0 0
0 0 0 0
0 0 0 0
0 0 0 0
##=========================== 2010  ===========================   
0 0 0 0
0 0 0 0
0 0 0 0
0 0 0 1.7095
0 0 0 2.1905
0 0 0 5.7475
0 0 0 5.5074
0 0 0 5.5057
0 0 0 4.2026
0 0 0 0
0 0 0 0
0 0 0 0
##=========================== 2011  ===========================   
0 0 0 0
0 0 0 0
0 0 0 1.0288
0 0 0 0.4363
0 0 0 1.1452
0 0 0 3.9715
53.8015 0 0 4.252
0 0 0 48.0966
0 0 0 43.142
0 0 0 0
0 0 0 0
0 0 0 0
##=========================== arrowtooth  ===========================   
##=========================== 1981  ===========================   
0 0 0 0.051
0.5846 0 0 0.057
2.069 0 0 0.1592
1.0648 0 0 0.3114
2.3389 0 0 0.7623
1.8355 0 0 0.7212
7.1637 0 0 2.2526
6.0399 0 0 1.2854
8.1442 0 0 1.7
0 0 0 0
0 0 0 0.2664
4.7941 0 0 0
0 0 0 0
0 0 0 0
0 0 0 0
0 0 0 0
0 0 0 0
0 0 0 0
0 0 0 0
0 0 0 0
0 0 0 0
##=========================== 1982  ===========================   
0 0 0 0.0425
0 0 0 0.0526
3.4018 0 0 0.23
1.222 0 0 0.204
2.2723 0 0 0.2286
3.8544 0 0 2.269
6.5958 0 0 1.0183
24.895 0 0 1.0838
20.146 0 0 2.1123
8.365 0 0 2.6294
15.1354 0 0 0
0 0 0 0
0 0 0 0
0 0 0 0
0 0 0 0
0 0 0 0
0 0 0 0
0 0 0 0
0 0 0 0
0 0 0 0
0 0 0 0
##=========================== 1984  ===========================   
0 0 0 0.0567
0.1818 0 0 0.0843
1.6575 0 0 0.1593
2.6547 0 0 0.9599
1.828 0 0 0.6511
2.3757 0 0 0.7943
4.1382 0 0 1.3449
6.398 0 0 2.845
27.2857 0 0 3.2915
13.2632 0 0 1.7854
48.3 0 0 6.9612
7.7654 0 0 13.8564
0 0 0 10.3267
0 0 0 5.9585
0 0 0 11.0877
0 0 0 0
0 0 0 0
0 0 0 0
0 0 0 0
0 0 0 0
0 0 0 23.5989
##=========================== 1985  ===========================   
0 0 0 0
1.035 0 0 0.0539
1.605 0 0 0.1072
1.646 0 0 0.1927
1.6276 0 0 0.4853
2.4868 0 0 0.7129
5.2272 0 0 0.8254
5.0816 0 0 1.0336
10.9186 0 0 0.8063
8.5985 0 0 5.7868
10.3225 0 0 1.0477
15.54 0 0 0.2086
0 0 0 1.6297
0 0 0 0.8082
0 0 0 0
0 0 0 2.5162
0 0 0 0
0 0 0 2.7902
0 0 0 0
0 0 0 0
12.855 0 0 0
##=========================== 1986  ===========================   
0 0 0 0
0 0 0 0.1208
0 0 0 0.1577
2.15 0 0 0.2292
0 0 0 0.6308
7.1366 0 0 0.6733
20.8058 0 0 1.0199
12.126 0 0 4.3695
6.9484 0 0 0.5508
14.8253 0 0 3.4126
7.9 0 0 3.7905
25 0 0 0
0 0 0 0
0 0 0 0
0 0 0 0
0 0 0 0
0 0 0 0
0 0 0 0
0 0 0 0
0 0 0 0
98.0024 0 0 7.698
##=========================== 1987  ===========================   
0 0 0 0
0 0 0 0.2342
0 0 0 0.1882
0 0 0 0.2845
0 0 0 0.6838
33.7181 0 0 0.5899
13.75 0 0 3.536
0 0 0 2.6283
0 0 0 0.6888
7.8 0 0 1.868
6.9 0 0 2.5872
0 0 0 0
17.45 0 0 0
0 0 0 11.1
0 0 0 0
0 0 0 0
0 0 0 0
0 0 0 0
0 0 0 0
0 0 0 0
0 0 0 0
##=========================== 1988  ===========================   
0 0 0 0
0 0 0 0.1246
2.6525 0 0 0.1395
0 0 0 0.831
2.5947 0 0 1.0531
1.3486 0 0 0.7379
9.8294 0 0 2.7198
12.6 0 0 1.9669
0 0 0 3.9329
12.9143 0 0 8.4922
12.2 0 0 13.6738
0 0 0 0
0 0 0 0
0 0 0 0
0 0 0 3.9655
0 0 0 0
0 0 0 0
0 0 0 0
0 0 0 0
0 0 0 0
0 0 0 25.4
##=========================== 1989  ===========================   
0 0 0 0
0 0 0 0.1164
0 0 0 0.4367
1.3053 0 0 0.3598
1.4917 0 0 1.0963
3.8735 0 0 0.7524
7.1417 0 0 1.9764
6.9789 0 0 1.9717
11.5982 0 0 3.0895
0 0 0 8.1
10.5762 0 0 8.45
12.3235 0 0 1.806
0 0 0 0
0 0 0 0
0 0 0 0
0 0 0 0
0 0 0 0
0 0 0 0
0 0 0 0
0 0 0 5.64
12.6674 0 0 3.2
##=========================== 1990  ===========================   
0 0 0 0
0 0 0 0.0925
2.4694 0 0 1.111
2.3255 0 0 1.3145
5.1227 0 0 0.894
3.3072 0 0 0.9487
2.6148 0 0 1.4785
22.15 0 0 0
0 0 0 3.83
15.6641 0 0 35.1419
13.4662 0 0 5.239
0 0 0 0
0 0 0 1.5148
0 0 0 0
0 0 0 0
0 0 0 0
0 0 0 0
0 0 0 0
0 0 0 0
0 0 0 0
65.2279 0 0 24.2903
##=========================== 1991  ===========================   
0 0 0 0
0 0 0 0.2044
0 0 0 0.15
0 0 0 0.409
2.9121 0 0 3.3303
10.1798 0 0 5.6355
8.7579 0 0 3.1839
18.9991 0 0 5.8038
22.907 0 0 5.458
37.3668 0 0 1.4403
0 0 0 9.0645
7.0287 0 0 6.4868
7.7394 0 0 0.3844
23.797 0 0 8.6457
0 0 0 10.8613
20.81 0 0 10.9908
0 0 0 0
0 0 0 18.65
0 0 0 0
34.05 0 0 0
28.5223 0 0 24.9708
##=========================== 1992  ===========================   
0 0 0 0
0 0 0 0.1811
0 0 0 0.4772
0 0 0 1.2756
10.4667 0 0 0.949
1.46 0 0 0.878
1.9623 0 0 3.2419
3.5677 0 0 1.971
5.8226 0 0 1.6388
4.4182 0 0 5.4192
12.977 0 0 5.0581
15.8806 0 0 2.9966
10.404 0 0 5.85
42.0616 0 0 8.4439
26 0 0 7.6035
11.4 0 0 9.7935
0 0 0 0
21.6695 0 0 9.0334
0 0 0 0
36.297 0 0 0
46.167 0 0 4.12
##=========================== 1993  ===========================   
0 0 0 0
0.875 0 0 0.2626
0 0 0 0.3409
1.0717 0 0 0.4564
4.576 0 0 0.7278
2.9506 0 0 1.6028
2.8588 0 0 0.6479
4.3091 0 0 0.4155
5.9578 0 0 3.0202
7.373 0 0 1.9832
13.4141 0 0 1.5095
27.6017 0 0 9.697
21.4082 0 0 0.3853
28.403 0 0 16.7878
35.3567 0 0 4.5863
0 0 0 9.857
0 0 0 0
0 0 0 25.257
0 0 0 0
48.25 0 0 0
71.9124 0 0 2.6465
##=========================== 1994  ===========================   
0 0 0 0
0.8267 0 0 0.1538
1.8899 0 0 0.2935
1.5314 0 0 0.6934
1.5957 0 0 0.6832
2.0352 0 0 1.2847
4.8451 0 0 1.9017
1.6313 0 0 0.5173
6.3724 0 0 1.5247
5.4986 0 0 1.0407
8.6136 0 0 3.4415
6.0103 0 0 4.8441
0 0 0 0.5602
5.2454 0 0 0.9392
10.7839 0 0 0.9966
0 0 0 2.162
0 0 0 0
6.2582 0 0 7.4545
0 0 0 0
0 0 0 2.7077
53.2227 0 0 2.3617
##=========================== 1995  ===========================   
0 0 0 0.0773
0 0 0 0.2405
0 0 0 0.7906
2.0583 0 0 0.7118
1.5227 0 0 0.5855
3.3703 0 0 0.8339
3.1432 0 0 3.4936
3.4433 0 0 1.2708
7.1258 0 0 3.1338
6.4477 0 0 3.1856
4.1063 0 0 4.3959
1.8406 0 0 0
32.7545 0 0 0
4.5636 0 0 0.7176
34.8085 0 0 2.175
3.3435 0 0 0.8367
0 0 0 0
10.6273 0 0 0
0 0 0 0
36.5134 0 0 7.7671
33.1323 0 0 7.159
##=========================== 1996  ===========================   
0 0 0 0.045
1.4672 0 0 0.2167
1.5681 0 0 1.1448
2.6143 0 0 0.4465
5.8247 0 0 0.5678
1.4665 0 0 0.7917
5.4806 0 0 0.6292
6.1572 0 0 0.215
8.8329 0 0 4.0255
17.2052 0 0 0.5099
10.2351 0 0 7.2512
2.2704 0 0 0
13.8096 0 0 1.1
2.66 0 0 1.2809
0 0 0 4.2685
0 0 0 0
0 0 0 0
68.36 0 0 7.555
0 0 0 0
52.8789 0 0 0
37.3601 0 0 1.3861
##=========================== 1997  ===========================   
0 0 0 0
0 0 0 0.1693
0.7205 0 0 0.0992
3.27 0 0 0.3536
7.75 0 0 0.5826
5.2651 0 0 0.8718
5.2522 0 0 1.8574
4.0141 0 0 0.6302
9.3566 0 0 0.9339
10.8513 0 0 2.8415
13.8424 0 0 0
17.543 0 0 3.1221
22.53 0 0 0
0 0 0 2.755
89.465 0 0 2.73
0 0 0 0.5962
0 0 0 0
0 0 0 0
0 0 0 0
0 0 0 0
35.6437 0 0 28.645
##=========================== 1998  ===========================   
0 0 0 0
0 0 0 0.1184
2.3311 0 0 0.8992
1.5 0 0 1.034
0 0 0 0.3312
3.2486 0 0 0.5698
18.7778 0 0 1.893
9.7737 0 0 1.1959
9.9922 0 0 5.7439
13.8907 0 0 4.2685
52.55 0 0 5.4615
8.9666 0 0 0
31.8761 0 0 0
69.8909 0 0 0
14.1257 0 0 0
55.0319 0 0 0
0 0 0 0
10.3693 0 0 0
0 0 0 0
57.745 0 0 2.56
25.3354 0 0 44.7701
##=========================== 1999  ===========================   
0 0 0 0.2805
0 0 0 0.1913
0 0 0 0.1647
0 0 0 0.3141
4.2353 0 0 0.4681
2.8945 0 0 1.0303
8.1817 0 0 2.5538
7.837 0 0 1.3075
7.7491 0 0 2.9394
17.2563 0 0 1.1698
4.5582 0 0 1.0452
43.8328 0 0 3.3971
13.6014 0 0 5.957
0 0 0 0
49.8235 0 0 13.7989
0 0 0 6.3514
0 0 0 0
4.1046 0 0 0.752
0 0 0 0
0 0 0 1.614
21.4517 0 0 14.206
##=========================== 2000  ===========================   
0 0 0 0.0326
0 0 0 0.1221
1.3091 0 0 1.0335
1.21 0 0 0.6552
2.7444 0 0 0.2574
4.686 0 0 0.6724
2.8302 0 0 0.4422
3.2924 0 0 0.603
1.1185 0 0 0.4645
20.535 0 0 12.0171
9.7902 0 0 4.1013
0 0 0 0
0 0 0 2.585
0 0 0 0
1.275 0 0 8.8924
13.405 0 0 0
0 0 0 0
21.069 0 0 7.9299
0 0 0 0
0 0 0 6.72
33.2491 0 0 15.3956
##=========================== 2001  ===========================   
0 0 0 0.056
0 0 0 0.1221
0.6498 0 0 0.3208
4.0932 0 0 0.5777
3.7804 0 0 0.5202
4.5646 0 0 0.7582
25.6129 0 0 5.3093
11.8275 0 0 8.689
10.5893 0 0 5.0602
6.527 0 0 2.9788
11.5228 0 0 2.3881
0 0 0 23.4451
13.9831 0 0 4.9973
27.6183 0 0 9.6534
0.265 0 0 1.8
56.7402 0 0 29.5181
0 0 0 0
0.7105 0 0 16.1499
0 0 0 0
0 0 0 3.49
58.4351 0 0 14.8557
##=========================== 2002  ===========================   
0 0 0 0.2295
4.3845 0 0 0.1152
1.4594 0 0 0.399
1.1757 0 0 0.3164
3.9201 0 0 1.5931
3.9564 0 0 0.7736
6.9252 0 0 1.4877
5.7474 0 0 2.6005
11.9986 0 0 4.5706
17.0836 0 0 2.2706
9.4677 0 0 4.2165
18.3536 0 0 4.6638
4.5491 0 0 7.9173
14.7245 0 0 22.0557
6.1696 0 0 19.5486
25.2206 0 0 2.6879
0 0 0 0
71.8278 0 0 15.4828
0 0 0 0
19.1307 0 0 30.978
19.8873 0 0 10.7938
##=========================== 2003  ===========================   
0 0 0 0
0 0 0 0.225
0 0 0 0.3957
0.1555 0 0 0.4643
0 0 0 4.4701
0 0 0 1.5148
10.2269 0 0 2.7569
8.1495 0 0 2.8622
0 0 0 8.0271
5.065 0 0 4.8735
11.4849 0 0 12.5562
0 0 0 19.0654
0 0 0 16.3991
0 0 0 4.93
0 0 0 46.5601
0 0 0 16.0731
0 0 0 0
32.013 0 0 9.9087
0 0 0 0
117.267 0 0 0.48
15.5726 0 0 20.8483
##=========================== 2004  ===========================   
0 0 0 0
0 0 0 0
0 0 0 0.75
0 0 0 0
0 0 0 0
0 0 0 2.2
0 0 0 0
0 0 0 0
0 0 0 0
0 0 0 0
0 0 0 0
0 0 0 0
0 0 0 0
0 0 0 6.7
0 0 0 0
0 0 0 0
0 0 0 0
0 0 0 0
0 0 0 0
0 0 0 0
0 0 0 0
##=========================== 2005  ===========================   
0 0 0 0
0 0 0 0.4761
2.7035 0 0 0.67
1.4317 0 0 0.6232
1.3409 0 0 0.8527
2.6879 0 0 0.8943
3.9234 0 0 2.8895
1.8359 0 0 2.0758
6.6943 0 0 8.2019
8.4224 0 0 4.6637
11.6433 0 0 3.576
0 0 0 14.3576
14.2157 0 0 19.8193
27.2344 0 0 6.9094
41.6331 0 0 19.535
9.0783 0 0 26.8273
0 0 0 0
27.2422 0 0 7.2111
0 0 0 0
0 0 0 17.4176
26.3413 0 0 10.6497
##=========================== 2006  ===========================   
0 0 0 0.2991
1.5671 0 0 0.0703
1.8867 0 0 0.3011
0.709 0 0 0.3909
1.5842 0 0 0.4689
1.8935 0 0 0.4271
4.5471 0 0 1.1087
6.7025 0 0 1.7845
4.9248 0 0 1.6965
9.0996 0 0 2.1971
7.0358 0 0 4.32
11.7633 0 0 6.6437
14.833 0 0 4.0358
41.3352 0 0 7.5275
13.6676 0 0 6.8511
60.3484 0 0 10.5607
0 0 0 0
50.035 0 0 9.7275
0 0 0 0
67.79 0 0 17.3714
25.3865 0 0 5.7587
##=========================== 2007  ===========================   
0 0 0 0.0781
0 0 0 0.1188
1.89 0 0 0.2094
1.3899 0 0 0.3603
4.2303 0 0 0.6192
4.3737 0 0 0.8276
4.9956 0 0 0.8432
11.0288 0 0 2.6261
0 0 0 3.0426
15.9526 0 0 3.644
0 0 0 1.6056
0 0 0 3.4943
0 0 0 2.1872
29.37 0 0 3.6522
18.0253 2.3445 0 0.912
0 0 0 10.9132
0 0 0 0
0 0 0 8.05
0 0 0 0
0 0 0 16.0652
37.8791 0 0 18.1123
##=========================== 2008  ===========================   
0 0 0 0.0514
0 0 0 0.1032
2.145 0 0 0.2948
0.9395 0 0 0.4896
4.95 0 0 3.4927
5.424 0 0 0.7631
7.8064 0 0 2.0899
21.5463 0 0 1.7626
12.0152 0 0 2.5036
35.2302 0 0 2.4525
43.2584 0 0 5.5581
0 0 0 0.3341
57.8967 0 0 0.5348
118.44 0 0 2.9623
40.6782 0 0 11.3718
8.254 0 0 13.0304
0 0 0 0
77.1468 0 0 18.285
0 0 0 0
41.034 0 0 21.2346
44.8746 45.835 0 20.1986
##=========================== 2009  ===========================   
0 0 0 0.082
0 0 0 0.0845
0.3175 0 0 0.1239
3.6115 0 0 0.3412
2.2266 1.2245 0 0.5578
7.3571 0 0 1.0866
8.1411 0 0 1.5941
9.7321 0 0 1.4437
13.0472 0 0 2.2354
9.8279 0 0 1.5385
6.59 0 0 1.766
9.4688 0 0 6.0775
13.7084 0 0 2.8221
31.3045 0 0 1.4173
4.975 0 0 10.3483
43.2415 0 0 0.826
0 0 0 0
6.6597 0 0 5.8451
0 0 0 0
0 0 0 13.2874
35.4748 0 0 12.5279
##=========================== 2010  ===========================   
0 0 0 0.0536
0 0 0 0.1488
1.954 0 0 0.2633
4.755 0 0 0.6822
2.0412 0 0 0.7261
5.902 0 0 0.9059
5.2798 0 0 1.1574
2.7741 0 0 1.9734
19.1168 0 0 1.385
7.3721 0 0 2.9117
69.56 0 0 12.4898
1.6 0 0 6.1339
24.9962 0 0 13.7295
14.7365 0 0 6.9891
33.9887 0 0 2.2237
122.655 0 0 18.3987
0 0 0 0
0 0 0 8.0898
0 0 0 0
6.7293 0 0 2.4288
36.9835 0 0 9.3715
#diet2_stomach_test : to make sure file reads data correctly
12345
