# Supplementary material for: Ecosystem-based fisheries management forestalls climate-driven collapse
Source: Nat Commun. 2020 Sep 11;11:4579. doi: 10.1038/s41467-020-18300-3 (PMC7486947; doi:10.1038/s41467-020-18300-3)
Supplement: Supplementary file 4 — Supplementary Software [file 41467_2020_18300_MOESM4_ESM.zip › Supplementary_Software/EBM_Holsman_NatComm-master/data/in/raw/assessment_files/F_profile.dat]

#nf: number of frates
17
#Frates
0 0.1 0.2 0.3 0.4 0.42 0.44 0.46 0.48 0.5 0.52 0.54 0.56 0.66 0.76 0.86 0.96
#np: number of profiles
4913
#F_profiles: matrix of profiles (np by nspp)
0 0 0
0.1 0 0
0.2 0 0
0.3 0 0
0.4 0 0
0.42 0 0
0.44 0 0
0.46 0 0
0.48 0 0
0.5 0 0
0.52 0 0
0.54 0 0
0.56 0 0
0.66 0 0
0.76 0 0
0.86 0 0
0.96 0 0
0 0.1 0
0.1 0.1 0
0.2 0.1 0
0.3 0.1 0
0.4 0.1 0
0.42 0.1 0
0.44 0.1 0
0.46 0.1 0
0.48 0.1 0
0.5 0.1 0
0.52 0.1 0
0.54 0.1 0
0.56 0.1 0
0.66 0.1 0
0.76 0.1 0
0.86 0.1 0
0.96 0.1 0
0 0.2 0
0.1 0.2 0
0.2 0.2 0
0.3 0.2 0
0.4 0.2 0
0.42 0.2 0
0.44 0.2 0
0.46 0.2 0
0.48 0.2 0
0.5 0.2 0
0.52 0.2 0
0.54 0.2 0
0.56 0.2 0
0.66 0.2 0
0.76 0.2 0
0.86 0.2 0
0.96 0.2 0
0 0.3 0
0.1 0.3 0
0.2 0.3 0
0.3 0.3 0
0.4 0.3 0
0.42 0.3 0
0.44 0.3 0
0.46 0.3 0
0.48 0.3 0
0.5 0.3 0
0.52 0.3 0
0.54 0.3 0
0.56 0.3 0
0.66 0.3 0
0.76 0.3 0
0.86 0.3 0
0.96 0.3 0
0 0.4 0
0.1 0.4 0
0.2 0.4 0
0.3 0.4 0
0.4 0.4 0
0.42 0.4 0
0.44 0.4 0
0.46 0.4 0
0.48 0.4 0
0.5 0.4 0
0.52 0.4 0
0.54 0.4 0
0.56 0.4 0
0.66 0.4 0
0.76 0.4 0
0.86 0.4 0
0.96 0.4 0
0 0.42 0
0.1 0.42 0
0.2 0.42 0
0.3 0.42 0
0.4 0.42 0
0.42 0.42 0
0.44 0.42 0
0.46 0.42 0
0.48 0.42 0
0.5 0.42 0
0.52 0.42 0
0.54 0.42 0
0.56 0.42 0
0.66 0.42 0
0.76 0.42 0
0.86 0.42 0
0.96 0.42 0
0 0.44 0
0.1 0.44 0
0.2 0.44 0
0.3 0.44 0
0.4 0.44 0
0.42 0.44 0
0.44 0.44 0
0.46 0.44 0
0.48 0.44 0
0.5 0.44 0
0.52 0.44 0
0.54 0.44 0
0.56 0.44 0
0.66 0.44 0
0.76 0.44 0
0.86 0.44 0
0.96 0.44 0
0 0.46 0
0.1 0.46 0
0.2 0.46 0
0.3 0.46 0
0.4 0.46 0
0.42 0.46 0
0.44 0.46 0
0.46 0.46 0
0.48 0.46 0
0.5 0.46 0
0.52 0.46 0
0.54 0.46 0
0.56 0.46 0
0.66 0.46 0
0.76 0.46 0
0.86 0.46 0
0.96 0.46 0
0 0.48 0
0.1 0.48 0
0.2 0.48 0
0.3 0.48 0
0.4 0.48 0
0.42 0.48 0
0.44 0.48 0
0.46 0.48 0
0.48 0.48 0
0.5 0.48 0
0.52 0.48 0
0.54 0.48 0
0.56 0.48 0
0.66 0.48 0
0.76 0.48 0
0.86 0.48 0
0.96 0.48 0
0 0.5 0
0.1 0.5 0
0.2 0.5 0
0.3 0.5 0
0.4 0.5 0
0.42 0.5 0
0.44 0.5 0
0.46 0.5 0
0.48 0.5 0
0.5 0.5 0
0.52 0.5 0
0.54 0.5 0
0.56 0.5 0
0.66 0.5 0
0.76 0.5 0
0.86 0.5 0
0.96 0.5 0
0 0.52 0
0.1 0.52 0
0.2 0.52 0
0.3 0.52 0
0.4 0.52 0
0.42 0.52 0
0.44 0.52 0
0.46 0.52 0
0.48 0.52 0
0.5 0.52 0
0.52 0.52 0
0.54 0.52 0
0.56 0.52 0
0.66 0.52 0
0.76 0.52 0
0.86 0.52 0
0.96 0.52 0
0 0.54 0
0.1 0.54 0
0.2 0.54 0
0.3 0.54 0
0.4 0.54 0
0.42 0.54 0
0.44 0.54 0
0.46 0.54 0
0.48 0.54 0
0.5 0.54 0
0.52 0.54 0
0.54 0.54 0
0.56 0.54 0
0.66 0.54 0
0.76 0.54 0
0.86 0.54 0
0.96 0.54 0
0 0.56 0
0.1 0.56 0
0.2 0.56 0
0.3 0.56 0
0.4 0.56 0
0.42 0.56 0
0.44 0.56 0
0.46 0.56 0
0.48 0.56 0
0.5 0.56 0
0.52 0.56 0
0.54 0.56 0
0.56 0.56 0
0.66 0.56 0
0.76 0.56 0
0.86 0.56 0
0.96 0.56 0
0 0.66 0
0.1 0.66 0
0.2 0.66 0
0.3 0.66 0
0.4 0.66 0
0.42 0.66 0
0.44 0.66 0
0.46 0.66 0
0.48 0.66 0
0.5 0.66 0
0.52 0.66 0
0.54 0.66 0
0.56 0.66 0
0.66 0.66 0
0.76 0.66 0
0.86 0.66 0
0.96 0.66 0
0 0.76 0
0.1 0.76 0
0.2 0.76 0
0.3 0.76 0
0.4 0.76 0
0.42 0.76 0
0.44 0.76 0
0.46 0.76 0
0.48 0.76 0
0.5 0.76 0
0.52 0.76 0
0.54 0.76 0
0.56 0.76 0
0.66 0.76 0
0.76 0.76 0
0.86 0.76 0
0.96 0.76 0
0 0.86 0
0.1 0.86 0
0.2 0.86 0
0.3 0.86 0
0.4 0.86 0
0.42 0.86 0
0.44 0.86 0
0.46 0.86 0
0.48 0.86 0
0.5 0.86 0
0.52 0.86 0
0.54 0.86 0
0.56 0.86 0
0.66 0.86 0
0.76 0.86 0
0.86 0.86 0
0.96 0.86 0
0 0.96 0
0.1 0.96 0
0.2 0.96 0
0.3 0.96 0
0.4 0.96 0
0.42 0.96 0
0.44 0.96 0
0.46 0.96 0
0.48 0.96 0
0.5 0.96 0
0.52 0.96 0
0.54 0.96 0
0.56 0.96 0
0.66 0.96 0
0.76 0.96 0
0.86 0.96 0
0.96 0.96 0
0 0 0.1
0.1 0 0.1
0.2 0 0.1
0.3 0 0.1
0.4 0 0.1
0.42 0 0.1
0.44 0 0.1
0.46 0 0.1
0.48 0 0.1
0.5 0 0.1
0.52 0 0.1
0.54 0 0.1
0.56 0 0.1
0.66 0 0.1
0.76 0 0.1
0.86 0 0.1
0.96 0 0.1
0 0.1 0.1
0.1 0.1 0.1
0.2 0.1 0.1
0.3 0.1 0.1
0.4 0.1 0.1
0.42 0.1 0.1
0.44 0.1 0.1
0.46 0.1 0.1
0.48 0.1 0.1
0.5 0.1 0.1
0.52 0.1 0.1
0.54 0.1 0.1
0.56 0.1 0.1
0.66 0.1 0.1
0.76 0.1 0.1
0.86 0.1 0.1
0.96 0.1 0.1
0 0.2 0.1
0.1 0.2 0.1
0.2 0.2 0.1
0.3 0.2 0.1
0.4 0.2 0.1
0.42 0.2 0.1
0.44 0.2 0.1
0.46 0.2 0.1
0.48 0.2 0.1
0.5 0.2 0.1
0.52 0.2 0.1
0.54 0.2 0.1
0.56 0.2 0.1
0.66 0.2 0.1
0.76 0.2 0.1
0.86 0.2 0.1
0.96 0.2 0.1
0 0.3 0.1
0.1 0.3 0.1
0.2 0.3 0.1
0.3 0.3 0.1
0.4 0.3 0.1
0.42 0.3 0.1
0.44 0.3 0.1
0.46 0.3 0.1
0.48 0.3 0.1
0.5 0.3 0.1
0.52 0.3 0.1
0.54 0.3 0.1
0.56 0.3 0.1
0.66 0.3 0.1
0.76 0.3 0.1
0.86 0.3 0.1
0.96 0.3 0.1
0 0.4 0.1
0.1 0.4 0.1
0.2 0.4 0.1
0.3 0.4 0.1
0.4 0.4 0.1
0.42 0.4 0.1
0.44 0.4 0.1
0.46 0.4 0.1
0.48 0.4 0.1
0.5 0.4 0.1
0.52 0.4 0.1
0.54 0.4 0.1
0.56 0.4 0.1
0.66 0.4 0.1
0.76 0.4 0.1
0.86 0.4 0.1
0.96 0.4 0.1
0 0.42 0.1
0.1 0.42 0.1
0.2 0.42 0.1
0.3 0.42 0.1
0.4 0.42 0.1
0.42 0.42 0.1
0.44 0.42 0.1
0.46 0.42 0.1
0.48 0.42 0.1
0.5 0.42 0.1
0.52 0.42 0.1
0.54 0.42 0.1
0.56 0.42 0.1
0.66 0.42 0.1
0.76 0.42 0.1
0.86 0.42 0.1
0.96 0.42 0.1
0 0.44 0.1
0.1 0.44 0.1
0.2 0.44 0.1
0.3 0.44 0.1
0.4 0.44 0.1
0.42 0.44 0.1
0.44 0.44 0.1
0.46 0.44 0.1
0.48 0.44 0.1
0.5 0.44 0.1
0.52 0.44 0.1
0.54 0.44 0.1
0.56 0.44 0.1
0.66 0.44 0.1
0.76 0.44 0.1
0.86 0.44 0.1
0.96 0.44 0.1
0 0.46 0.1
0.1 0.46 0.1
0.2 0.46 0.1
0.3 0.46 0.1
0.4 0.46 0.1
0.42 0.46 0.1
0.44 0.46 0.1
0.46 0.46 0.1
0.48 0.46 0.1
0.5 0.46 0.1
0.52 0.46 0.1
0.54 0.46 0.1
0.56 0.46 0.1
0.66 0.46 0.1
0.76 0.46 0.1
0.86 0.46 0.1
0.96 0.46 0.1
0 0.48 0.1
0.1 0.48 0.1
0.2 0.48 0.1
0.3 0.48 0.1
0.4 0.48 0.1
0.42 0.48 0.1
0.44 0.48 0.1
0.46 0.48 0.1
0.48 0.48 0.1
0.5 0.48 0.1
0.52 0.48 0.1
0.54 0.48 0.1
0.56 0.48 0.1
0.66 0.48 0.1
0.76 0.48 0.1
0.86 0.48 0.1
0.96 0.48 0.1
0 0.5 0.1
0.1 0.5 0.1
0.2 0.5 0.1
0.3 0.5 0.1
0.4 0.5 0.1
0.42 0.5 0.1
0.44 0.5 0.1
0.46 0.5 0.1
0.48 0.5 0.1
0.5 0.5 0.1
0.52 0.5 0.1
0.54 0.5 0.1
0.56 0.5 0.1
0.66 0.5 0.1
0.76 0.5 0.1
0.86 0.5 0.1
0.96 0.5 0.1
0 0.52 0.1
0.1 0.52 0.1
0.2 0.52 0.1
0.3 0.52 0.1
0.4 0.52 0.1
0.42 0.52 0.1
0.44 0.52 0.1
0.46 0.52 0.1
0.48 0.52 0.1
0.5 0.52 0.1
0.52 0.52 0.1
0.54 0.52 0.1
0.56 0.52 0.1
0.66 0.52 0.1
0.76 0.52 0.1
0.86 0.52 0.1
0.96 0.52 0.1
0 0.54 0.1
0.1 0.54 0.1
0.2 0.54 0.1
0.3 0.54 0.1
0.4 0.54 0.1
0.42 0.54 0.1
0.44 0.54 0.1
0.46 0.54 0.1
0.48 0.54 0.1
0.5 0.54 0.1
0.52 0.54 0.1
0.54 0.54 0.1
0.56 0.54 0.1
0.66 0.54 0.1
0.76 0.54 0.1
0.86 0.54 0.1
0.96 0.54 0.1
0 0.56 0.1
0.1 0.56 0.1
0.2 0.56 0.1
0.3 0.56 0.1
0.4 0.56 0.1
0.42 0.56 0.1
0.44 0.56 0.1
0.46 0.56 0.1
0.48 0.56 0.1
0.5 0.56 0.1
0.52 0.56 0.1
0.54 0.56 0.1
0.56 0.56 0.1
0.66 0.56 0.1
0.76 0.56 0.1
0.86 0.56 0.1
0.96 0.56 0.1
0 0.66 0.1
0.1 0.66 0.1
0.2 0.66 0.1
0.3 0.66 0.1
0.4 0.66 0.1
0.42 0.66 0.1
0.44 0.66 0.1
0.46 0.66 0.1
0.48 0.66 0.1
0.5 0.66 0.1
0.52 0.66 0.1
0.54 0.66 0.1
0.56 0.66 0.1
0.66 0.66 0.1
0.76 0.66 0.1
0.86 0.66 0.1
0.96 0.66 0.1
0 0.76 0.1
0.1 0.76 0.1
0.2 0.76 0.1
0.3 0.76 0.1
0.4 0.76 0.1
0.42 0.76 0.1
0.44 0.76 0.1
0.46 0.76 0.1
0.48 0.76 0.1
0.5 0.76 0.1
0.52 0.76 0.1
0.54 0.76 0.1
0.56 0.76 0.1
0.66 0.76 0.1
0.76 0.76 0.1
0.86 0.76 0.1
0.96 0.76 0.1
0 0.86 0.1
0.1 0.86 0.1
0.2 0.86 0.1
0.3 0.86 0.1
0.4 0.86 0.1
0.42 0.86 0.1
0.44 0.86 0.1
0.46 0.86 0.1
0.48 0.86 0.1
0.5 0.86 0.1
0.52 0.86 0.1
0.54 0.86 0.1
0.56 0.86 0.1
0.66 0.86 0.1
0.76 0.86 0.1
0.86 0.86 0.1
0.96 0.86 0.1
0 0.96 0.1
0.1 0.96 0.1
0.2 0.96 0.1
0.3 0.96 0.1
0.4 0.96 0.1
0.42 0.96 0.1
0.44 0.96 0.1
0.46 0.96 0.1
0.48 0.96 0.1
0.5 0.96 0.1
0.52 0.96 0.1
0.54 0.96 0.1
0.56 0.96 0.1
0.66 0.96 0.1
0.76 0.96 0.1
0.86 0.96 0.1
0.96 0.96 0.1
0 0 0.2
0.1 0 0.2
0.2 0 0.2
0.3 0 0.2
0.4 0 0.2
0.42 0 0.2
0.44 0 0.2
0.46 0 0.2
0.48 0 0.2
0.5 0 0.2
0.52 0 0.2
0.54 0 0.2
0.56 0 0.2
0.66 0 0.2
0.76 0 0.2
0.86 0 0.2
0.96 0 0.2
0 0.1 0.2
0.1 0.1 0.2
0.2 0.1 0.2
0.3 0.1 0.2
0.4 0.1 0.2
0.42 0.1 0.2
0.44 0.1 0.2
0.46 0.1 0.2
0.48 0.1 0.2
0.5 0.1 0.2
0.52 0.1 0.2
0.54 0.1 0.2
0.56 0.1 0.2
0.66 0.1 0.2
0.76 0.1 0.2
0.86 0.1 0.2
0.96 0.1 0.2
0 0.2 0.2
0.1 0.2 0.2
0.2 0.2 0.2
0.3 0.2 0.2
0.4 0.2 0.2
0.42 0.2 0.2
0.44 0.2 0.2
0.46 0.2 0.2
0.48 0.2 0.2
0.5 0.2 0.2
0.52 0.2 0.2
0.54 0.2 0.2
0.56 0.2 0.2
0.66 0.2 0.2
0.76 0.2 0.2
0.86 0.2 0.2
0.96 0.2 0.2
0 0.3 0.2
0.1 0.3 0.2
0.2 0.3 0.2
0.3 0.3 0.2
0.4 0.3 0.2
0.42 0.3 0.2
0.44 0.3 0.2
0.46 0.3 0.2
0.48 0.3 0.2
0.5 0.3 0.2
0.52 0.3 0.2
0.54 0.3 0.2
0.56 0.3 0.2
0.66 0.3 0.2
0.76 0.3 0.2
0.86 0.3 0.2
0.96 0.3 0.2
0 0.4 0.2
0.1 0.4 0.2
0.2 0.4 0.2
0.3 0.4 0.2
0.4 0.4 0.2
0.42 0.4 0.2
0.44 0.4 0.2
0.46 0.4 0.2
0.48 0.4 0.2
0.5 0.4 0.2
0.52 0.4 0.2
0.54 0.4 0.2
0.56 0.4 0.2
0.66 0.4 0.2
0.76 0.4 0.2
0.86 0.4 0.2
0.96 0.4 0.2
0 0.42 0.2
0.1 0.42 0.2
0.2 0.42 0.2
0.3 0.42 0.2
0.4 0.42 0.2
0.42 0.42 0.2
0.44 0.42 0.2
0.46 0.42 0.2
0.48 0.42 0.2
0.5 0.42 0.2
0.52 0.42 0.2
0.54 0.42 0.2
0.56 0.42 0.2
0.66 0.42 0.2
0.76 0.42 0.2
0.86 0.42 0.2
0.96 0.42 0.2
0 0.44 0.2
0.1 0.44 0.2
0.2 0.44 0.2
0.3 0.44 0.2
0.4 0.44 0.2
0.42 0.44 0.2
0.44 0.44 0.2
0.46 0.44 0.2
0.48 0.44 0.2
0.5 0.44 0.2
0.52 0.44 0.2
0.54 0.44 0.2
0.56 0.44 0.2
0.66 0.44 0.2
0.76 0.44 0.2
0.86 0.44 0.2
0.96 0.44 0.2
0 0.46 0.2
0.1 0.46 0.2
0.2 0.46 0.2
0.3 0.46 0.2
0.4 0.46 0.2
0.42 0.46 0.2
0.44 0.46 0.2
0.46 0.46 0.2
0.48 0.46 0.2
0.5 0.46 0.2
0.52 0.46 0.2
0.54 0.46 0.2
0.56 0.46 0.2
0.66 0.46 0.2
0.76 0.46 0.2
0.86 0.46 0.2
0.96 0.46 0.2
0 0.48 0.2
0.1 0.48 0.2
0.2 0.48 0.2
0.3 0.48 0.2
0.4 0.48 0.2
0.42 0.48 0.2
0.44 0.48 0.2
0.46 0.48 0.2
0.48 0.48 0.2
0.5 0.48 0.2
0.52 0.48 0.2
0.54 0.48 0.2
0.56 0.48 0.2
0.66 0.48 0.2
0.76 0.48 0.2
0.86 0.48 0.2
0.96 0.48 0.2
0 0.5 0.2
0.1 0.5 0.2
0.2 0.5 0.2
0.3 0.5 0.2
0.4 0.5 0.2
0.42 0.5 0.2
0.44 0.5 0.2
0.46 0.5 0.2
0.48 0.5 0.2
0.5 0.5 0.2
0.52 0.5 0.2
0.54 0.5 0.2
0.56 0.5 0.2
0.66 0.5 0.2
0.76 0.5 0.2
0.86 0.5 0.2
0.96 0.5 0.2
0 0.52 0.2
0.1 0.52 0.2
0.2 0.52 0.2
0.3 0.52 0.2
0.4 0.52 0.2
0.42 0.52 0.2
0.44 0.52 0.2
0.46 0.52 0.2
0.48 0.52 0.2
0.5 0.52 0.2
0.52 0.52 0.2
0.54 0.52 0.2
0.56 0.52 0.2
0.66 0.52 0.2
0.76 0.52 0.2
0.86 0.52 0.2
0.96 0.52 0.2
0 0.54 0.2
0.1 0.54 0.2
0.2 0.54 0.2
0.3 0.54 0.2
0.4 0.54 0.2
0.42 0.54 0.2
0.44 0.54 0.2
0.46 0.54 0.2
0.48 0.54 0.2
0.5 0.54 0.2
0.52 0.54 0.2
0.54 0.54 0.2
0.56 0.54 0.2
0.66 0.54 0.2
0.76 0.54 0.2
0.86 0.54 0.2
0.96 0.54 0.2
0 0.56 0.2
0.1 0.56 0.2
0.2 0.56 0.2
0.3 0.56 0.2
0.4 0.56 0.2
0.42 0.56 0.2
0.44 0.56 0.2
0.46 0.56 0.2
0.48 0.56 0.2
0.5 0.56 0.2
0.52 0.56 0.2
0.54 0.56 0.2
0.56 0.56 0.2
0.66 0.56 0.2
0.76 0.56 0.2
0.86 0.56 0.2
0.96 0.56 0.2
0 0.66 0.2
0.1 0.66 0.2
0.2 0.66 0.2
0.3 0.66 0.2
0.4 0.66 0.2
0.42 0.66 0.2
0.44 0.66 0.2
0.46 0.66 0.2
0.48 0.66 0.2
0.5 0.66 0.2
0.52 0.66 0.2
0.54 0.66 0.2
0.56 0.66 0.2
0.66 0.66 0.2
0.76 0.66 0.2
0.86 0.66 0.2
0.96 0.66 0.2
0 0.76 0.2
0.1 0.76 0.2
0.2 0.76 0.2
0.3 0.76 0.2
0.4 0.76 0.2
0.42 0.76 0.2
0.44 0.76 0.2
0.46 0.76 0.2
0.48 0.76 0.2
0.5 0.76 0.2
0.52 0.76 0.2
0.54 0.76 0.2
0.56 0.76 0.2
0.66 0.76 0.2
0.76 0.76 0.2
0.86 0.76 0.2
0.96 0.76 0.2
0 0.86 0.2
0.1 0.86 0.2
0.2 0.86 0.2
0.3 0.86 0.2
0.4 0.86 0.2
0.42 0.86 0.2
0.44 0.86 0.2
0.46 0.86 0.2
0.48 0.86 0.2
0.5 0.86 0.2
0.52 0.86 0.2
0.54 0.86 0.2
0.56 0.86 0.2
0.66 0.86 0.2
0.76 0.86 0.2
0.86 0.86 0.2
0.96 0.86 0.2
0 0.96 0.2
0.1 0.96 0.2
0.2 0.96 0.2
0.3 0.96 0.2
0.4 0.96 0.2
0.42 0.96 0.2
0.44 0.96 0.2
0.46 0.96 0.2
0.48 0.96 0.2
0.5 0.96 0.2
0.52 0.96 0.2
0.54 0.96 0.2
0.56 0.96 0.2
0.66 0.96 0.2
0.76 0.96 0.2
0.86 0.96 0.2
0.96 0.96 0.2
0 0 0.3
0.1 0 0.3
0.2 0 0.3
0.3 0 0.3
0.4 0 0.3
0.42 0 0.3
0.44 0 0.3
0.46 0 0.3
0.48 0 0.3
0.5 0 0.3
0.52 0 0.3
0.54 0 0.3
0.56 0 0.3
0.66 0 0.3
0.76 0 0.3
0.86 0 0.3
0.96 0 0.3
0 0.1 0.3
0.1 0.1 0.3
0.2 0.1 0.3
0.3 0.1 0.3
0.4 0.1 0.3
0.42 0.1 0.3
0.44 0.1 0.3
0.46 0.1 0.3
0.48 0.1 0.3
0.5 0.1 0.3
0.52 0.1 0.3
0.54 0.1 0.3
0.56 0.1 0.3
0.66 0.1 0.3
0.76 0.1 0.3
0.86 0.1 0.3
0.96 0.1 0.3
0 0.2 0.3
0.1 0.2 0.3
0.2 0.2 0.3
0.3 0.2 0.3
0.4 0.2 0.3
0.42 0.2 0.3
0.44 0.2 0.3
0.46 0.2 0.3
0.48 0.2 0.3
0.5 0.2 0.3
0.52 0.2 0.3
0.54 0.2 0.3
0.56 0.2 0.3
0.66 0.2 0.3
0.76 0.2 0.3
0.86 0.2 0.3
0.96 0.2 0.3
0 0.3 0.3
0.1 0.3 0.3
0.2 0.3 0.3
0.3 0.3 0.3
0.4 0.3 0.3
0.42 0.3 0.3
0.44 0.3 0.3
0.46 0.3 0.3
0.48 0.3 0.3
0.5 0.3 0.3
0.52 0.3 0.3
0.54 0.3 0.3
0.56 0.3 0.3
0.66 0.3 0.3
0.76 0.3 0.3
0.86 0.3 0.3
0.96 0.3 0.3
0 0.4 0.3
0.1 0.4 0.3
0.2 0.4 0.3
0.3 0.4 0.3
0.4 0.4 0.3
0.42 0.4 0.3
0.44 0.4 0.3
0.46 0.4 0.3
0.48 0.4 0.3
0.5 0.4 0.3
0.52 0.4 0.3
0.54 0.4 0.3
0.56 0.4 0.3
0.66 0.4 0.3
0.76 0.4 0.3
0.86 0.4 0.3
0.96 0.4 0.3
0 0.42 0.3
0.1 0.42 0.3
0.2 0.42 0.3
0.3 0.42 0.3
0.4 0.42 0.3
0.42 0.42 0.3
0.44 0.42 0.3
0.46 0.42 0.3
0.48 0.42 0.3
0.5 0.42 0.3
0.52 0.42 0.3
0.54 0.42 0.3
0.56 0.42 0.3
0.66 0.42 0.3
0.76 0.42 0.3
0.86 0.42 0.3
0.96 0.42 0.3
0 0.44 0.3
0.1 0.44 0.3
0.2 0.44 0.3
0.3 0.44 0.3
0.4 0.44 0.3
0.42 0.44 0.3
0.44 0.44 0.3
0.46 0.44 0.3
0.48 0.44 0.3
0.5 0.44 0.3
0.52 0.44 0.3
0.54 0.44 0.3
0.56 0.44 0.3
0.66 0.44 0.3
0.76 0.44 0.3
0.86 0.44 0.3
0.96 0.44 0.3
0 0.46 0.3
0.1 0.46 0.3
0.2 0.46 0.3
0.3 0.46 0.3
0.4 0.46 0.3
0.42 0.46 0.3
0.44 0.46 0.3
0.46 0.46 0.3
0.48 0.46 0.3
0.5 0.46 0.3
0.52 0.46 0.3
0.54 0.46 0.3
0.56 0.46 0.3
0.66 0.46 0.3
0.76 0.46 0.3
0.86 0.46 0.3
0.96 0.46 0.3
0 0.48 0.3
0.1 0.48 0.3
0.2 0.48 0.3
0.3 0.48 0.3
0.4 0.48 0.3
0.42 0.48 0.3
0.44 0.48 0.3
0.46 0.48 0.3
0.48 0.48 0.3
0.5 0.48 0.3
0.52 0.48 0.3
0.54 0.48 0.3
0.56 0.48 0.3
0.66 0.48 0.3
0.76 0.48 0.3
0.86 0.48 0.3
0.96 0.48 0.3
0 0.5 0.3
0.1 0.5 0.3
0.2 0.5 0.3
0.3 0.5 0.3
0.4 0.5 0.3
0.42 0.5 0.3
0.44 0.5 0.3
0.46 0.5 0.3
0.48 0.5 0.3
0.5 0.5 0.3
0.52 0.5 0.3
0.54 0.5 0.3
0.56 0.5 0.3
0.66 0.5 0.3
0.76 0.5 0.3
0.86 0.5 0.3
0.96 0.5 0.3
0 0.52 0.3
0.1 0.52 0.3
0.2 0.52 0.3
0.3 0.52 0.3
0.4 0.52 0.3
0.42 0.52 0.3
0.44 0.52 0.3
0.46 0.52 0.3
0.48 0.52 0.3
0.5 0.52 0.3
0.52 0.52 0.3
0.54 0.52 0.3
0.56 0.52 0.3
0.66 0.52 0.3
0.76 0.52 0.3
0.86 0.52 0.3
0.96 0.52 0.3
0 0.54 0.3
0.1 0.54 0.3
0.2 0.54 0.3
0.3 0.54 0.3
0.4 0.54 0.3
0.42 0.54 0.3
0.44 0.54 0.3
0.46 0.54 0.3
0.48 0.54 0.3
0.5 0.54 0.3
0.52 0.54 0.3
0.54 0.54 0.3
0.56 0.54 0.3
0.66 0.54 0.3
0.76 0.54 0.3
0.86 0.54 0.3
0.96 0.54 0.3
0 0.56 0.3
0.1 0.56 0.3
0.2 0.56 0.3
0.3 0.56 0.3
0.4 0.56 0.3
0.42 0.56 0.3
0.44 0.56 0.3
0.46 0.56 0.3
0.48 0.56 0.3
0.5 0.56 0.3
0.52 0.56 0.3
0.54 0.56 0.3
0.56 0.56 0.3
0.66 0.56 0.3
0.76 0.56 0.3
0.86 0.56 0.3
0.96 0.56 0.3
0 0.66 0.3
0.1 0.66 0.3
0.2 0.66 0.3
0.3 0.66 0.3
0.4 0.66 0.3
0.42 0.66 0.3
0.44 0.66 0.3
0.46 0.66 0.3
0.48 0.66 0.3
0.5 0.66 0.3
0.52 0.66 0.3
0.54 0.66 0.3
0.56 0.66 0.3
0.66 0.66 0.3
0.76 0.66 0.3
0.86 0.66 0.3
0.96 0.66 0.3
0 0.76 0.3
0.1 0.76 0.3
0.2 0.76 0.3
0.3 0.76 0.3
0.4 0.76 0.3
0.42 0.76 0.3
0.44 0.76 0.3
0.46 0.76 0.3
0.48 0.76 0.3
0.5 0.76 0.3
0.52 0.76 0.3
0.54 0.76 0.3
0.56 0.76 0.3
0.66 0.76 0.3
0.76 0.76 0.3
0.86 0.76 0.3
0.96 0.76 0.3
0 0.86 0.3
0.1 0.86 0.3
0.2 0.86 0.3
0.3 0.86 0.3
0.4 0.86 0.3
0.42 0.86 0.3
0.44 0.86 0.3
0.46 0.86 0.3
0.48 0.86 0.3
0.5 0.86 0.3
0.52 0.86 0.3
0.54 0.86 0.3
0.56 0.86 0.3
0.66 0.86 0.3
0.76 0.86 0.3
0.86 0.86 0.3
0.96 0.86 0.3
0 0.96 0.3
0.1 0.96 0.3
0.2 0.96 0.3
0.3 0.96 0.3
0.4 0.96 0.3
0.42 0.96 0.3
0.44 0.96 0.3
0.46 0.96 0.3
0.48 0.96 0.3
0.5 0.96 0.3
0.52 0.96 0.3
0.54 0.96 0.3
0.56 0.96 0.3
0.66 0.96 0.3
0.76 0.96 0.3
0.86 0.96 0.3
0.96 0.96 0.3
0 0 0.4
0.1 0 0.4
0.2 0 0.4
0.3 0 0.4
0.4 0 0.4
0.42 0 0.4
0.44 0 0.4
0.46 0 0.4
0.48 0 0.4
0.5 0 0.4
0.52 0 0.4
0.54 0 0.4
0.56 0 0.4
0.66 0 0.4
0.76 0 0.4
0.86 0 0.4
0.96 0 0.4
0 0.1 0.4
0.1 0.1 0.4
0.2 0.1 0.4
0.3 0.1 0.4
0.4 0.1 0.4
0.42 0.1 0.4
0.44 0.1 0.4
0.46 0.1 0.4
0.48 0.1 0.4
0.5 0.1 0.4
0.52 0.1 0.4
0.54 0.1 0.4
0.56 0.1 0.4
0.66 0.1 0.4
0.76 0.1 0.4
0.86 0.1 0.4
0.96 0.1 0.4
0 0.2 0.4
0.1 0.2 0.4
0.2 0.2 0.4
0.3 0.2 0.4
0.4 0.2 0.4
0.42 0.2 0.4
0.44 0.2 0.4
0.46 0.2 0.4
0.48 0.2 0.4
0.5 0.2 0.4
0.52 0.2 0.4
0.54 0.2 0.4
0.56 0.2 0.4
0.66 0.2 0.4
0.76 0.2 0.4
0.86 0.2 0.4
0.96 0.2 0.4
0 0.3 0.4
0.1 0.3 0.4
0.2 0.3 0.4
0.3 0.3 0.4
0.4 0.3 0.4
0.42 0.3 0.4
0.44 0.3 0.4
0.46 0.3 0.4
0.48 0.3 0.4
0.5 0.3 0.4
0.52 0.3 0.4
0.54 0.3 0.4
0.56 0.3 0.4
0.66 0.3 0.4
0.76 0.3 0.4
0.86 0.3 0.4
0.96 0.3 0.4
0 0.4 0.4
0.1 0.4 0.4
0.2 0.4 0.4
0.3 0.4 0.4
0.4 0.4 0.4
0.42 0.4 0.4
0.44 0.4 0.4
0.46 0.4 0.4
0.48 0.4 0.4
0.5 0.4 0.4
0.52 0.4 0.4
0.54 0.4 0.4
0.56 0.4 0.4
0.66 0.4 0.4
0.76 0.4 0.4
0.86 0.4 0.4
0.96 0.4 0.4
0 0.42 0.4
0.1 0.42 0.4
0.2 0.42 0.4
0.3 0.42 0.4
0.4 0.42 0.4
0.42 0.42 0.4
0.44 0.42 0.4
0.46 0.42 0.4
0.48 0.42 0.4
0.5 0.42 0.4
0.52 0.42 0.4
0.54 0.42 0.4
0.56 0.42 0.4
0.66 0.42 0.4
0.76 0.42 0.4
0.86 0.42 0.4
0.96 0.42 0.4
0 0.44 0.4
0.1 0.44 0.4
0.2 0.44 0.4
0.3 0.44 0.4
0.4 0.44 0.4
0.42 0.44 0.4
0.44 0.44 0.4
0.46 0.44 0.4
0.48 0.44 0.4
0.5 0.44 0.4
0.52 0.44 0.4
0.54 0.44 0.4
0.56 0.44 0.4
0.66 0.44 0.4
0.76 0.44 0.4
0.86 0.44 0.4
0.96 0.44 0.4
0 0.46 0.4
0.1 0.46 0.4
0.2 0.46 0.4
0.3 0.46 0.4
0.4 0.46 0.4
0.42 0.46 0.4
0.44 0.46 0.4
0.46 0.46 0.4
0.48 0.46 0.4
0.5 0.46 0.4
0.52 0.46 0.4
0.54 0.46 0.4
0.56 0.46 0.4
0.66 0.46 0.4
0.76 0.46 0.4
0.86 0.46 0.4
0.96 0.46 0.4
0 0.48 0.4
0.1 0.48 0.4
0.2 0.48 0.4
0.3 0.48 0.4
0.4 0.48 0.4
0.42 0.48 0.4
0.44 0.48 0.4
0.46 0.48 0.4
0.48 0.48 0.4
0.5 0.48 0.4
0.52 0.48 0.4
0.54 0.48 0.4
0.56 0.48 0.4
0.66 0.48 0.4
0.76 0.48 0.4
0.86 0.48 0.4
0.96 0.48 0.4
0 0.5 0.4
0.1 0.5 0.4
0.2 0.5 0.4
0.3 0.5 0.4
0.4 0.5 0.4
0.42 0.5 0.4
0.44 0.5 0.4
0.46 0.5 0.4
0.48 0.5 0.4
0.5 0.5 0.4
0.52 0.5 0.4
0.54 0.5 0.4
0.56 0.5 0.4
0.66 0.5 0.4
0.76 0.5 0.4
0.86 0.5 0.4
0.96 0.5 0.4
0 0.52 0.4
0.1 0.52 0.4
0.2 0.52 0.4
0.3 0.52 0.4
0.4 0.52 0.4
0.42 0.52 0.4
0.44 0.52 0.4
0.46 0.52 0.4
0.48 0.52 0.4
0.5 0.52 0.4
0.52 0.52 0.4
0.54 0.52 0.4
0.56 0.52 0.4
0.66 0.52 0.4
0.76 0.52 0.4
0.86 0.52 0.4
0.96 0.52 0.4
0 0.54 0.4
0.1 0.54 0.4
0.2 0.54 0.4
0.3 0.54 0.4
0.4 0.54 0.4
0.42 0.54 0.4
0.44 0.54 0.4
0.46 0.54 0.4
0.48 0.54 0.4
0.5 0.54 0.4
0.52 0.54 0.4
0.54 0.54 0.4
0.56 0.54 0.4
0.66 0.54 0.4
0.76 0.54 0.4
0.86 0.54 0.4
0.96 0.54 0.4
0 0.56 0.4
0.1 0.56 0.4
0.2 0.56 0.4
0.3 0.56 0.4
0.4 0.56 0.4
0.42 0.56 0.4
0.44 0.56 0.4
0.46 0.56 0.4
0.48 0.56 0.4
0.5 0.56 0.4
0.52 0.56 0.4
0.54 0.56 0.4
0.56 0.56 0.4
0.66 0.56 0.4
0.76 0.56 0.4
0.86 0.56 0.4
0.96 0.56 0.4
0 0.66 0.4
0.1 0.66 0.4
0.2 0.66 0.4
0.3 0.66 0.4
0.4 0.66 0.4
0.42 0.66 0.4
0.44 0.66 0.4
0.46 0.66 0.4
0.48 0.66 0.4
0.5 0.66 0.4
0.52 0.66 0.4
0.54 0.66 0.4
0.56 0.66 0.4
0.66 0.66 0.4
0.76 0.66 0.4
0.86 0.66 0.4
0.96 0.66 0.4
0 0.76 0.4
0.1 0.76 0.4
0.2 0.76 0.4
0.3 0.76 0.4
0.4 0.76 0.4
0.42 0.76 0.4
0.44 0.76 0.4
0.46 0.76 0.4
0.48 0.76 0.4
0.5 0.76 0.4
0.52 0.76 0.4
0.54 0.76 0.4
0.56 0.76 0.4
0.66 0.76 0.4
0.76 0.76 0.4
0.86 0.76 0.4
0.96 0.76 0.4
0 0.86 0.4
0.1 0.86 0.4
0.2 0.86 0.4
0.3 0.86 0.4
0.4 0.86 0.4
0.42 0.86 0.4
0.44 0.86 0.4
0.46 0.86 0.4
0.48 0.86 0.4
0.5 0.86 0.4
0.52 0.86 0.4
0.54 0.86 0.4
0.56 0.86 0.4
0.66 0.86 0.4
0.76 0.86 0.4
0.86 0.86 0.4
0.96 0.86 0.4
0 0.96 0.4
0.1 0.96 0.4
0.2 0.96 0.4
0.3 0.96 0.4
0.4 0.96 0.4
0.42 0.96 0.4
0.44 0.96 0.4
0.46 0.96 0.4
0.48 0.96 0.4
0.5 0.96 0.4
0.52 0.96 0.4
0.54 0.96 0.4
0.56 0.96 0.4
0.66 0.96 0.4
0.76 0.96 0.4
0.86 0.96 0.4
0.96 0.96 0.4
0 0 0.42
0.1 0 0.42
0.2 0 0.42
0.3 0 0.42
0.4 0 0.42
0.42 0 0.42
0.44 0 0.42
0.46 0 0.42
0.48 0 0.42
0.5 0 0.42
0.52 0 0.42
0.54 0 0.42
0.56 0 0.42
0.66 0 0.42
0.76 0 0.42
0.86 0 0.42
0.96 0 0.42
0 0.1 0.42
0.1 0.1 0.42
0.2 0.1 0.42
0.3 0.1 0.42
0.4 0.1 0.42
0.42 0.1 0.42
0.44 0.1 0.42
0.46 0.1 0.42
0.48 0.1 0.42
0.5 0.1 0.42
0.52 0.1 0.42
0.54 0.1 0.42
0.56 0.1 0.42
0.66 0.1 0.42
0.76 0.1 0.42
0.86 0.1 0.42
0.96 0.1 0.42
0 0.2 0.42
0.1 0.2 0.42
0.2 0.2 0.42
0.3 0.2 0.42
0.4 0.2 0.42
0.42 0.2 0.42
0.44 0.2 0.42
0.46 0.2 0.42
0.48 0.2 0.42
0.5 0.2 0.42
0.52 0.2 0.42
0.54 0.2 0.42
0.56 0.2 0.42
0.66 0.2 0.42
0.76 0.2 0.42
0.86 0.2 0.42
0.96 0.2 0.42
0 0.3 0.42
0.1 0.3 0.42
0.2 0.3 0.42
0.3 0.3 0.42
0.4 0.3 0.42
0.42 0.3 0.42
0.44 0.3 0.42
0.46 0.3 0.42
0.48 0.3 0.42
0.5 0.3 0.42
0.52 0.3 0.42
0.54 0.3 0.42
0.56 0.3 0.42
0.66 0.3 0.42
0.76 0.3 0.42
0.86 0.3 0.42
0.96 0.3 0.42
0 0.4 0.42
0.1 0.4 0.42
0.2 0.4 0.42
0.3 0.4 0.42
0.4 0.4 0.42
0.42 0.4 0.42
0.44 0.4 0.42
0.46 0.4 0.42
0.48 0.4 0.42
0.5 0.4 0.42
0.52 0.4 0.42
0.54 0.4 0.42
0.56 0.4 0.42
0.66 0.4 0.42
0.76 0.4 0.42
0.86 0.4 0.42
0.96 0.4 0.42
0 0.42 0.42
0.1 0.42 0.42
0.2 0.42 0.42
0.3 0.42 0.42
0.4 0.42 0.42
0.42 0.42 0.42
0.44 0.42 0.42
0.46 0.42 0.42
0.48 0.42 0.42
0.5 0.42 0.42
0.52 0.42 0.42
0.54 0.42 0.42
0.56 0.42 0.42
0.66 0.42 0.42
0.76 0.42 0.42
0.86 0.42 0.42
0.96 0.42 0.42
0 0.44 0.42
0.1 0.44 0.42
0.2 0.44 0.42
0.3 0.44 0.42
0.4 0.44 0.42
0.42 0.44 0.42
0.44 0.44 0.42
0.46 0.44 0.42
0.48 0.44 0.42
0.5 0.44 0.42
0.52 0.44 0.42
0.54 0.44 0.42
0.56 0.44 0.42
0.66 0.44 0.42
0.76 0.44 0.42
0.86 0.44 0.42
0.96 0.44 0.42
0 0.46 0.42
0.1 0.46 0.42
0.2 0.46 0.42
0.3 0.46 0.42
0.4 0.46 0.42
0.42 0.46 0.42
0.44 0.46 0.42
0.46 0.46 0.42
0.48 0.46 0.42
0.5 0.46 0.42
0.52 0.46 0.42
0.54 0.46 0.42
0.56 0.46 0.42
0.66 0.46 0.42
0.76 0.46 0.42
0.86 0.46 0.42
0.96 0.46 0.42
0 0.48 0.42
0.1 0.48 0.42
0.2 0.48 0.42
0.3 0.48 0.42
0.4 0.48 0.42
0.42 0.48 0.42
0.44 0.48 0.42
0.46 0.48 0.42
0.48 0.48 0.42
0.5 0.48 0.42
0.52 0.48 0.42
0.54 0.48 0.42
0.56 0.48 0.42
0.66 0.48 0.42
0.76 0.48 0.42
0.86 0.48 0.42
0.96 0.48 0.42
0 0.5 0.42
0.1 0.5 0.42
0.2 0.5 0.42
0.3 0.5 0.42
0.4 0.5 0.42
0.42 0.5 0.42
0.44 0.5 0.42
0.46 0.5 0.42
0.48 0.5 0.42
0.5 0.5 0.42
0.52 0.5 0.42
0.54 0.5 0.42
0.56 0.5 0.42
0.66 0.5 0.42
0.76 0.5 0.42
0.86 0.5 0.42
0.96 0.5 0.42
0 0.52 0.42
0.1 0.52 0.42
0.2 0.52 0.42
0.3 0.52 0.42
0.4 0.52 0.42
0.42 0.52 0.42
0.44 0.52 0.42
0.46 0.52 0.42
0.48 0.52 0.42
0.5 0.52 0.42
0.52 0.52 0.42
0.54 0.52 0.42
0.56 0.52 0.42
0.66 0.52 0.42
0.76 0.52 0.42
0.86 0.52 0.42
0.96 0.52 0.42
0 0.54 0.42
0.1 0.54 0.42
0.2 0.54 0.42
0.3 0.54 0.42
0.4 0.54 0.42
0.42 0.54 0.42
0.44 0.54 0.42
0.46 0.54 0.42
0.48 0.54 0.42
0.5 0.54 0.42
0.52 0.54 0.42
0.54 0.54 0.42
0.56 0.54 0.42
0.66 0.54 0.42
0.76 0.54 0.42
0.86 0.54 0.42
0.96 0.54 0.42
0 0.56 0.42
0.1 0.56 0.42
0.2 0.56 0.42
0.3 0.56 0.42
0.4 0.56 0.42
0.42 0.56 0.42
0.44 0.56 0.42
0.46 0.56 0.42
0.48 0.56 0.42
0.5 0.56 0.42
0.52 0.56 0.42
0.54 0.56 0.42
0.56 0.56 0.42
0.66 0.56 0.42
0.76 0.56 0.42
0.86 0.56 0.42
0.96 0.56 0.42
0 0.66 0.42
0.1 0.66 0.42
0.2 0.66 0.42
0.3 0.66 0.42
0.4 0.66 0.42
0.42 0.66 0.42
0.44 0.66 0.42
0.46 0.66 0.42
0.48 0.66 0.42
0.5 0.66 0.42
0.52 0.66 0.42
0.54 0.66 0.42
0.56 0.66 0.42
0.66 0.66 0.42
0.76 0.66 0.42
0.86 0.66 0.42
0.96 0.66 0.42
0 0.76 0.42
0.1 0.76 0.42
0.2 0.76 0.42
0.3 0.76 0.42
0.4 0.76 0.42
0.42 0.76 0.42
0.44 0.76 0.42
0.46 0.76 0.42
0.48 0.76 0.42
0.5 0.76 0.42
0.52 0.76 0.42
0.54 0.76 0.42
0.56 0.76 0.42
0.66 0.76 0.42
0.76 0.76 0.42
0.86 0.76 0.42
0.96 0.76 0.42
0 0.86 0.42
0.1 0.86 0.42
0.2 0.86 0.42
0.3 0.86 0.42
0.4 0.86 0.42
0.42 0.86 0.42
0.44 0.86 0.42
0.46 0.86 0.42
0.48 0.86 0.42
0.5 0.86 0.42
0.52 0.86 0.42
0.54 0.86 0.42
0.56 0.86 0.42
0.66 0.86 0.42
0.76 0.86 0.42
0.86 0.86 0.42
0.96 0.86 0.42
0 0.96 0.42
0.1 0.96 0.42
0.2 0.96 0.42
0.3 0.96 0.42
0.4 0.96 0.42
0.42 0.96 0.42
0.44 0.96 0.42
0.46 0.96 0.42
0.48 0.96 0.42
0.5 0.96 0.42
0.52 0.96 0.42
0.54 0.96 0.42
0.56 0.96 0.42
0.66 0.96 0.42
0.76 0.96 0.42
0.86 0.96 0.42
0.96 0.96 0.42
0 0 0.44
0.1 0 0.44
0.2 0 0.44
0.3 0 0.44
0.4 0 0.44
0.42 0 0.44
0.44 0 0.44
0.46 0 0.44
0.48 0 0.44
0.5 0 0.44
0.52 0 0.44
0.54 0 0.44
0.56 0 0.44
0.66 0 0.44
0.76 0 0.44
0.86 0 0.44
0.96 0 0.44
0 0.1 0.44
0.1 0.1 0.44
0.2 0.1 0.44
0.3 0.1 0.44
0.4 0.1 0.44
0.42 0.1 0.44
0.44 0.1 0.44
0.46 0.1 0.44
0.48 0.1 0.44
0.5 0.1 0.44
0.52 0.1 0.44
0.54 0.1 0.44
0.56 0.1 0.44
0.66 0.1 0.44
0.76 0.1 0.44
0.86 0.1 0.44
0.96 0.1 0.44
0 0.2 0.44
0.1 0.2 0.44
0.2 0.2 0.44
0.3 0.2 0.44
0.4 0.2 0.44
0.42 0.2 0.44
0.44 0.2 0.44
0.46 0.2 0.44
0.48 0.2 0.44
0.5 0.2 0.44
0.52 0.2 0.44
0.54 0.2 0.44
0.56 0.2 0.44
0.66 0.2 0.44
0.76 0.2 0.44
0.86 0.2 0.44
0.96 0.2 0.44
0 0.3 0.44
0.1 0.3 0.44
0.2 0.3 0.44
0.3 0.3 0.44
0.4 0.3 0.44
0.42 0.3 0.44
0.44 0.3 0.44
0.46 0.3 0.44
0.48 0.3 0.44
0.5 0.3 0.44
0.52 0.3 0.44
0.54 0.3 0.44
0.56 0.3 0.44
0.66 0.3 0.44
0.76 0.3 0.44
0.86 0.3 0.44
0.96 0.3 0.44
0 0.4 0.44
0.1 0.4 0.44
0.2 0.4 0.44
0.3 0.4 0.44
0.4 0.4 0.44
0.42 0.4 0.44
0.44 0.4 0.44
0.46 0.4 0.44
0.48 0.4 0.44
0.5 0.4 0.44
0.52 0.4 0.44
0.54 0.4 0.44
0.56 0.4 0.44
0.66 0.4 0.44
0.76 0.4 0.44
0.86 0.4 0.44
0.96 0.4 0.44
0 0.42 0.44
0.1 0.42 0.44
0.2 0.42 0.44
0.3 0.42 0.44
0.4 0.42 0.44
0.42 0.42 0.44
0.44 0.42 0.44
0.46 0.42 0.44
0.48 0.42 0.44
0.5 0.42 0.44
0.52 0.42 0.44
0.54 0.42 0.44
0.56 0.42 0.44
0.66 0.42 0.44
0.76 0.42 0.44
0.86 0.42 0.44
0.96 0.42 0.44
0 0.44 0.44
0.1 0.44 0.44
0.2 0.44 0.44
0.3 0.44 0.44
0.4 0.44 0.44
0.42 0.44 0.44
0.44 0.44 0.44
0.46 0.44 0.44
0.48 0.44 0.44
0.5 0.44 0.44
0.52 0.44 0.44
0.54 0.44 0.44
0.56 0.44 0.44
0.66 0.44 0.44
0.76 0.44 0.44
0.86 0.44 0.44
0.96 0.44 0.44
0 0.46 0.44
0.1 0.46 0.44
0.2 0.46 0.44
0.3 0.46 0.44
0.4 0.46 0.44
0.42 0.46 0.44
0.44 0.46 0.44
0.46 0.46 0.44
0.48 0.46 0.44
0.5 0.46 0.44
0.52 0.46 0.44
0.54 0.46 0.44
0.56 0.46 0.44
0.66 0.46 0.44
0.76 0.46 0.44
0.86 0.46 0.44
0.96 0.46 0.44
0 0.48 0.44
0.1 0.48 0.44
0.2 0.48 0.44
0.3 0.48 0.44
0.4 0.48 0.44
0.42 0.48 0.44
0.44 0.48 0.44
0.46 0.48 0.44
0.48 0.48 0.44
0.5 0.48 0.44
0.52 0.48 0.44
0.54 0.48 0.44
0.56 0.48 0.44
0.66 0.48 0.44
0.76 0.48 0.44
0.86 0.48 0.44
0.96 0.48 0.44
0 0.5 0.44
0.1 0.5 0.44
0.2 0.5 0.44
0.3 0.5 0.44
0.4 0.5 0.44
0.42 0.5 0.44
0.44 0.5 0.44
0.46 0.5 0.44
0.48 0.5 0.44
0.5 0.5 0.44
0.52 0.5 0.44
0.54 0.5 0.44
0.56 0.5 0.44
0.66 0.5 0.44
0.76 0.5 0.44
0.86 0.5 0.44
0.96 0.5 0.44
0 0.52 0.44
0.1 0.52 0.44
0.2 0.52 0.44
0.3 0.52 0.44
0.4 0.52 0.44
0.42 0.52 0.44
0.44 0.52 0.44
0.46 0.52 0.44
0.48 0.52 0.44
0.5 0.52 0.44
0.52 0.52 0.44
0.54 0.52 0.44
0.56 0.52 0.44
0.66 0.52 0.44
0.76 0.52 0.44
0.86 0.52 0.44
0.96 0.52 0.44
0 0.54 0.44
0.1 0.54 0.44
0.2 0.54 0.44
0.3 0.54 0.44
0.4 0.54 0.44
0.42 0.54 0.44
0.44 0.54 0.44
0.46 0.54 0.44
0.48 0.54 0.44
0.5 0.54 0.44
0.52 0.54 0.44
0.54 0.54 0.44
0.56 0.54 0.44
0.66 0.54 0.44
0.76 0.54 0.44
0.86 0.54 0.44
0.96 0.54 0.44
0 0.56 0.44
0.1 0.56 0.44
0.2 0.56 0.44
0.3 0.56 0.44
0.4 0.56 0.44
0.42 0.56 0.44
0.44 0.56 0.44
0.46 0.56 0.44
0.48 0.56 0.44
0.5 0.56 0.44
0.52 0.56 0.44
0.54 0.56 0.44
0.56 0.56 0.44
0.66 0.56 0.44
0.76 0.56 0.44
0.86 0.56 0.44
0.96 0.56 0.44
0 0.66 0.44
0.1 0.66 0.44
0.2 0.66 0.44
0.3 0.66 0.44
0.4 0.66 0.44
0.42 0.66 0.44
0.44 0.66 0.44
0.46 0.66 0.44
0.48 0.66 0.44
0.5 0.66 0.44
0.52 0.66 0.44
0.54 0.66 0.44
0.56 0.66 0.44
0.66 0.66 0.44
0.76 0.66 0.44
0.86 0.66 0.44
0.96 0.66 0.44
0 0.76 0.44
0.1 0.76 0.44
0.2 0.76 0.44
0.3 0.76 0.44
0.4 0.76 0.44
0.42 0.76 0.44
0.44 0.76 0.44
0.46 0.76 0.44
0.48 0.76 0.44
0.5 0.76 0.44
0.52 0.76 0.44
0.54 0.76 0.44
0.56 0.76 0.44
0.66 0.76 0.44
0.76 0.76 0.44
0.86 0.76 0.44
0.96 0.76 0.44
0 0.86 0.44
0.1 0.86 0.44
0.2 0.86 0.44
0.3 0.86 0.44
0.4 0.86 0.44
0.42 0.86 0.44
0.44 0.86 0.44
0.46 0.86 0.44
0.48 0.86 0.44
0.5 0.86 0.44
0.52 0.86 0.44
0.54 0.86 0.44
0.56 0.86 0.44
0.66 0.86 0.44
0.76 0.86 0.44
0.86 0.86 0.44
0.96 0.86 0.44
0 0.96 0.44
0.1 0.96 0.44
0.2 0.96 0.44
0.3 0.96 0.44
0.4 0.96 0.44
0.42 0.96 0.44
0.44 0.96 0.44
0.46 0.96 0.44
0.48 0.96 0.44
0.5 0.96 0.44
0.52 0.96 0.44
0.54 0.96 0.44
0.56 0.96 0.44
0.66 0.96 0.44
0.76 0.96 0.44
0.86 0.96 0.44
0.96 0.96 0.44
0 0 0.46
0.1 0 0.46
0.2 0 0.46
0.3 0 0.46
0.4 0 0.46
0.42 0 0.46
0.44 0 0.46
0.46 0 0.46
0.48 0 0.46
0.5 0 0.46
0.52 0 0.46
0.54 0 0.46
0.56 0 0.46
0.66 0 0.46
0.76 0 0.46
0.86 0 0.46
0.96 0 0.46
0 0.1 0.46
0.1 0.1 0.46
0.2 0.1 0.46
0.3 0.1 0.46
0.4 0.1 0.46
0.42 0.1 0.46
0.44 0.1 0.46
0.46 0.1 0.46
0.48 0.1 0.46
0.5 0.1 0.46
0.52 0.1 0.46
0.54 0.1 0.46
0.56 0.1 0.46
0.66 0.1 0.46
0.76 0.1 0.46
0.86 0.1 0.46
0.96 0.1 0.46
0 0.2 0.46
0.1 0.2 0.46
0.2 0.2 0.46
0.3 0.2 0.46
0.4 0.2 0.46
0.42 0.2 0.46
0.44 0.2 0.46
0.46 0.2 0.46
0.48 0.2 0.46
0.5 0.2 0.46
0.52 0.2 0.46
0.54 0.2 0.46
0.56 0.2 0.46
0.66 0.2 0.46
0.76 0.2 0.46
0.86 0.2 0.46
0.96 0.2 0.46
0 0.3 0.46
0.1 0.3 0.46
0.2 0.3 0.46
0.3 0.3 0.46
0.4 0.3 0.46
0.42 0.3 0.46
0.44 0.3 0.46
0.46 0.3 0.46
0.48 0.3 0.46
0.5 0.3 0.46
0.52 0.3 0.46
0.54 0.3 0.46
0.56 0.3 0.46
0.66 0.3 0.46
0.76 0.3 0.46
0.86 0.3 0.46
0.96 0.3 0.46
0 0.4 0.46
0.1 0.4 0.46
0.2 0.4 0.46
0.3 0.4 0.46
0.4 0.4 0.46
0.42 0.4 0.46
0.44 0.4 0.46
0.46 0.4 0.46
0.48 0.4 0.46
0.5 0.4 0.46
0.52 0.4 0.46
0.54 0.4 0.46
0.56 0.4 0.46
0.66 0.4 0.46
0.76 0.4 0.46
0.86 0.4 0.46
0.96 0.4 0.46
0 0.42 0.46
0.1 0.42 0.46
0.2 0.42 0.46
0.3 0.42 0.46
0.4 0.42 0.46
0.42 0.42 0.46
0.44 0.42 0.46
0.46 0.42 0.46
0.48 0.42 0.46
0.5 0.42 0.46
0.52 0.42 0.46
0.54 0.42 0.46
0.56 0.42 0.46
0.66 0.42 0.46
0.76 0.42 0.46
0.86 0.42 0.46
0.96 0.42 0.46
0 0.44 0.46
0.1 0.44 0.46
0.2 0.44 0.46
0.3 0.44 0.46
0.4 0.44 0.46
0.42 0.44 0.46
0.44 0.44 0.46
0.46 0.44 0.46
0.48 0.44 0.46
0.5 0.44 0.46
0.52 0.44 0.46
0.54 0.44 0.46
0.56 0.44 0.46
0.66 0.44 0.46
0.76 0.44 0.46
0.86 0.44 0.46
0.96 0.44 0.46
0 0.46 0.46
0.1 0.46 0.46
0.2 0.46 0.46
0.3 0.46 0.46
0.4 0.46 0.46
0.42 0.46 0.46
0.44 0.46 0.46
0.46 0.46 0.46
0.48 0.46 0.46
0.5 0.46 0.46
0.52 0.46 0.46
0.54 0.46 0.46
0.56 0.46 0.46
0.66 0.46 0.46
0.76 0.46 0.46
0.86 0.46 0.46
0.96 0.46 0.46
0 0.48 0.46
0.1 0.48 0.46
0.2 0.48 0.46
0.3 0.48 0.46
0.4 0.48 0.46
0.42 0.48 0.46
0.44 0.48 0.46
0.46 0.48 0.46
0.48 0.48 0.46
0.5 0.48 0.46
0.52 0.48 0.46
0.54 0.48 0.46
0.56 0.48 0.46
0.66 0.48 0.46
0.76 0.48 0.46
0.86 0.48 0.46
0.96 0.48 0.46
0 0.5 0.46
0.1 0.5 0.46
0.2 0.5 0.46
0.3 0.5 0.46
0.4 0.5 0.46
0.42 0.5 0.46
0.44 0.5 0.46
0.46 0.5 0.46
0.48 0.5 0.46
0.5 0.5 0.46
0.52 0.5 0.46
0.54 0.5 0.46
0.56 0.5 0.46
0.66 0.5 0.46
0.76 0.5 0.46
0.86 0.5 0.46
0.96 0.5 0.46
0 0.52 0.46
0.1 0.52 0.46
0.2 0.52 0.46
0.3 0.52 0.46
0.4 0.52 0.46
0.42 0.52 0.46
0.44 0.52 0.46
0.46 0.52 0.46
0.48 0.52 0.46
0.5 0.52 0.46
0.52 0.52 0.46
0.54 0.52 0.46
0.56 0.52 0.46
0.66 0.52 0.46
0.76 0.52 0.46
0.86 0.52 0.46
0.96 0.52 0.46
0 0.54 0.46
0.1 0.54 0.46
0.2 0.54 0.46
0.3 0.54 0.46
0.4 0.54 0.46
0.42 0.54 0.46
0.44 0.54 0.46
0.46 0.54 0.46
0.48 0.54 0.46
0.5 0.54 0.46
0.52 0.54 0.46
0.54 0.54 0.46
0.56 0.54 0.46
0.66 0.54 0.46
0.76 0.54 0.46
0.86 0.54 0.46
0.96 0.54 0.46
0 0.56 0.46
0.1 0.56 0.46
0.2 0.56 0.46
0.3 0.56 0.46
0.4 0.56 0.46
0.42 0.56 0.46
0.44 0.56 0.46
0.46 0.56 0.46
0.48 0.56 0.46
0.5 0.56 0.46
0.52 0.56 0.46
0.54 0.56 0.46
0.56 0.56 0.46
0.66 0.56 0.46
0.76 0.56 0.46
0.86 0.56 0.46
0.96 0.56 0.46
0 0.66 0.46
0.1 0.66 0.46
0.2 0.66 0.46
0.3 0.66 0.46
0.4 0.66 0.46
0.42 0.66 0.46
0.44 0.66 0.46
0.46 0.66 0.46
0.48 0.66 0.46
0.5 0.66 0.46
0.52 0.66 0.46
0.54 0.66 0.46
0.56 0.66 0.46
0.66 0.66 0.46
0.76 0.66 0.46
0.86 0.66 0.46
0.96 0.66 0.46
0 0.76 0.46
0.1 0.76 0.46
0.2 0.76 0.46
0.3 0.76 0.46
0.4 0.76 0.46
0.42 0.76 0.46
0.44 0.76 0.46
0.46 0.76 0.46
0.48 0.76 0.46
0.5 0.76 0.46
0.52 0.76 0.46
0.54 0.76 0.46
0.56 0.76 0.46
0.66 0.76 0.46
0.76 0.76 0.46
0.86 0.76 0.46
0.96 0.76 0.46
0 0.86 0.46
0.1 0.86 0.46
0.2 0.86 0.46
0.3 0.86 0.46
0.4 0.86 0.46
0.42 0.86 0.46
0.44 0.86 0.46
0.46 0.86 0.46
0.48 0.86 0.46
0.5 0.86 0.46
0.52 0.86 0.46
0.54 0.86 0.46
0.56 0.86 0.46
0.66 0.86 0.46
0.76 0.86 0.46
0.86 0.86 0.46
0.96 0.86 0.46
0 0.96 0.46
0.1 0.96 0.46
0.2 0.96 0.46
0.3 0.96 0.46
0.4 0.96 0.46
0.42 0.96 0.46
0.44 0.96 0.46
0.46 0.96 0.46
0.48 0.96 0.46
0.5 0.96 0.46
0.52 0.96 0.46
0.54 0.96 0.46
0.56 0.96 0.46
0.66 0.96 0.46
0.76 0.96 0.46
0.86 0.96 0.46
0.96 0.96 0.46
0 0 0.48
0.1 0 0.48
0.2 0 0.48
0.3 0 0.48
0.4 0 0.48
0.42 0 0.48
0.44 0 0.48
0.46 0 0.48
0.48 0 0.48
0.5 0 0.48
0.52 0 0.48
0.54 0 0.48
0.56 0 0.48
0.66 0 0.48
0.76 0 0.48
0.86 0 0.48
0.96 0 0.48
0 0.1 0.48
0.1 0.1 0.48
0.2 0.1 0.48
0.3 0.1 0.48
0.4 0.1 0.48
0.42 0.1 0.48
0.44 0.1 0.48
0.46 0.1 0.48
0.48 0.1 0.48
0.5 0.1 0.48
0.52 0.1 0.48
0.54 0.1 0.48
0.56 0.1 0.48
0.66 0.1 0.48
0.76 0.1 0.48
0.86 0.1 0.48
0.96 0.1 0.48
0 0.2 0.48
0.1 0.2 0.48
0.2 0.2 0.48
0.3 0.2 0.48
0.4 0.2 0.48
0.42 0.2 0.48
0.44 0.2 0.48
0.46 0.2 0.48
0.48 0.2 0.48
0.5 0.2 0.48
0.52 0.2 0.48
0.54 0.2 0.48
0.56 0.2 0.48
0.66 0.2 0.48
0.76 0.2 0.48
0.86 0.2 0.48
0.96 0.2 0.48
0 0.3 0.48
0.1 0.3 0.48
0.2 0.3 0.48
0.3 0.3 0.48
0.4 0.3 0.48
0.42 0.3 0.48
0.44 0.3 0.48
0.46 0.3 0.48
0.48 0.3 0.48
0.5 0.3 0.48
0.52 0.3 0.48
0.54 0.3 0.48
0.56 0.3 0.48
0.66 0.3 0.48
0.76 0.3 0.48
0.86 0.3 0.48
0.96 0.3 0.48
0 0.4 0.48
0.1 0.4 0.48
0.2 0.4 0.48
0.3 0.4 0.48
0.4 0.4 0.48
0.42 0.4 0.48
0.44 0.4 0.48
0.46 0.4 0.48
0.48 0.4 0.48
0.5 0.4 0.48
0.52 0.4 0.48
0.54 0.4 0.48
0.56 0.4 0.48
0.66 0.4 0.48
0.76 0.4 0.48
0.86 0.4 0.48
0.96 0.4 0.48
0 0.42 0.48
0.1 0.42 0.48
0.2 0.42 0.48
0.3 0.42 0.48
0.4 0.42 0.48
0.42 0.42 0.48
0.44 0.42 0.48
0.46 0.42 0.48
0.48 0.42 0.48
0.5 0.42 0.48
0.52 0.42 0.48
0.54 0.42 0.48
0.56 0.42 0.48
0.66 0.42 0.48
0.76 0.42 0.48
0.86 0.42 0.48
0.96 0.42 0.48
0 0.44 0.48
0.1 0.44 0.48
0.2 0.44 0.48
0.3 0.44 0.48
0.4 0.44 0.48
0.42 0.44 0.48
0.44 0.44 0.48
0.46 0.44 0.48
0.48 0.44 0.48
0.5 0.44 0.48
0.52 0.44 0.48
0.54 0.44 0.48
0.56 0.44 0.48
0.66 0.44 0.48
0.76 0.44 0.48
0.86 0.44 0.48
0.96 0.44 0.48
0 0.46 0.48
0.1 0.46 0.48
0.2 0.46 0.48
0.3 0.46 0.48
0.4 0.46 0.48
0.42 0.46 0.48
0.44 0.46 0.48
0.46 0.46 0.48
0.48 0.46 0.48
0.5 0.46 0.48
0.52 0.46 0.48
0.54 0.46 0.48
0.56 0.46 0.48
0.66 0.46 0.48
0.76 0.46 0.48
0.86 0.46 0.48
0.96 0.46 0.48
0 0.48 0.48
0.1 0.48 0.48
0.2 0.48 0.48
0.3 0.48 0.48
0.4 0.48 0.48
0.42 0.48 0.48
0.44 0.48 0.48
0.46 0.48 0.48
0.48 0.48 0.48
0.5 0.48 0.48
0.52 0.48 0.48
0.54 0.48 0.48
0.56 0.48 0.48
0.66 0.48 0.48
0.76 0.48 0.48
0.86 0.48 0.48
0.96 0.48 0.48
0 0.5 0.48
0.1 0.5 0.48
0.2 0.5 0.48
0.3 0.5 0.48
0.4 0.5 0.48
0.42 0.5 0.48
0.44 0.5 0.48
0.46 0.5 0.48
0.48 0.5 0.48
0.5 0.5 0.48
0.52 0.5 0.48
0.54 0.5 0.48
0.56 0.5 0.48
0.66 0.5 0.48
0.76 0.5 0.48
0.86 0.5 0.48
0.96 0.5 0.48
0 0.52 0.48
0.1 0.52 0.48
0.2 0.52 0.48
0.3 0.52 0.48
0.4 0.52 0.48
0.42 0.52 0.48
0.44 0.52 0.48
0.46 0.52 0.48
0.48 0.52 0.48
0.5 0.52 0.48
0.52 0.52 0.48
0.54 0.52 0.48
0.56 0.52 0.48
0.66 0.52 0.48
0.76 0.52 0.48
0.86 0.52 0.48
0.96 0.52 0.48
0 0.54 0.48
0.1 0.54 0.48
0.2 0.54 0.48
0.3 0.54 0.48
0.4 0.54 0.48
0.42 0.54 0.48
0.44 0.54 0.48
0.46 0.54 0.48
0.48 0.54 0.48
0.5 0.54 0.48
0.52 0.54 0.48
0.54 0.54 0.48
0.56 0.54 0.48
0.66 0.54 0.48
0.76 0.54 0.48
0.86 0.54 0.48
0.96 0.54 0.48
0 0.56 0.48
0.1 0.56 0.48
0.2 0.56 0.48
0.3 0.56 0.48
0.4 0.56 0.48
0.42 0.56 0.48
0.44 0.56 0.48
0.46 0.56 0.48
0.48 0.56 0.48
0.5 0.56 0.48
0.52 0.56 0.48
0.54 0.56 0.48
0.56 0.56 0.48
0.66 0.56 0.48
0.76 0.56 0.48
0.86 0.56 0.48
0.96 0.56 0.48
0 0.66 0.48
0.1 0.66 0.48
0.2 0.66 0.48
0.3 0.66 0.48
0.4 0.66 0.48
0.42 0.66 0.48
0.44 0.66 0.48
0.46 0.66 0.48
0.48 0.66 0.48
0.5 0.66 0.48
0.52 0.66 0.48
0.54 0.66 0.48
0.56 0.66 0.48
0.66 0.66 0.48
0.76 0.66 0.48
0.86 0.66 0.48
0.96 0.66 0.48
0 0.76 0.48
0.1 0.76 0.48
0.2 0.76 0.48
0.3 0.76 0.48
0.4 0.76 0.48
0.42 0.76 0.48
0.44 0.76 0.48
0.46 0.76 0.48
0.48 0.76 0.48
0.5 0.76 0.48
0.52 0.76 0.48
0.54 0.76 0.48
0.56 0.76 0.48
0.66 0.76 0.48
0.76 0.76 0.48
0.86 0.76 0.48
0.96 0.76 0.48
0 0.86 0.48
0.1 0.86 0.48
0.2 0.86 0.48
0.3 0.86 0.48
0.4 0.86 0.48
0.42 0.86 0.48
0.44 0.86 0.48
0.46 0.86 0.48
0.48 0.86 0.48
0.5 0.86 0.48
0.52 0.86 0.48
0.54 0.86 0.48
0.56 0.86 0.48
0.66 0.86 0.48
0.76 0.86 0.48
0.86 0.86 0.48
0.96 0.86 0.48
0 0.96 0.48
0.1 0.96 0.48
0.2 0.96 0.48
0.3 0.96 0.48
0.4 0.96 0.48
0.42 0.96 0.48
0.44 0.96 0.48
0.46 0.96 0.48
0.48 0.96 0.48
0.5 0.96 0.48
0.52 0.96 0.48
0.54 0.96 0.48
0.56 0.96 0.48
0.66 0.96 0.48
0.76 0.96 0.48
0.86 0.96 0.48
0.96 0.96 0.48
0 0 0.5
0.1 0 0.5
0.2 0 0.5
0.3 0 0.5
0.4 0 0.5
0.42 0 0.5
0.44 0 0.5
0.46 0 0.5
0.48 0 0.5
0.5 0 0.5
0.52 0 0.5
0.54 0 0.5
0.56 0 0.5
0.66 0 0.5
0.76 0 0.5
0.86 0 0.5
0.96 0 0.5
0 0.1 0.5
0.1 0.1 0.5
0.2 0.1 0.5
0.3 0.1 0.5
0.4 0.1 0.5
0.42 0.1 0.5
0.44 0.1 0.5
0.46 0.1 0.5
0.48 0.1 0.5
0.5 0.1 0.5
0.52 0.1 0.5
0.54 0.1 0.5
0.56 0.1 0.5
0.66 0.1 0.5
0.76 0.1 0.5
0.86 0.1 0.5
0.96 0.1 0.5
0 0.2 0.5
0.1 0.2 0.5
0.2 0.2 0.5
0.3 0.2 0.5
0.4 0.2 0.5
0.42 0.2 0.5
0.44 0.2 0.5
0.46 0.2 0.5
0.48 0.2 0.5
0.5 0.2 0.5
0.52 0.2 0.5
0.54 0.2 0.5
0.56 0.2 0.5
0.66 0.2 0.5
0.76 0.2 0.5
0.86 0.2 0.5
0.96 0.2 0.5
0 0.3 0.5
0.1 0.3 0.5
0.2 0.3 0.5
0.3 0.3 0.5
0.4 0.3 0.5
0.42 0.3 0.5
0.44 0.3 0.5
0.46 0.3 0.5
0.48 0.3 0.5
0.5 0.3 0.5
0.52 0.3 0.5
0.54 0.3 0.5
0.56 0.3 0.5
0.66 0.3 0.5
0.76 0.3 0.5
0.86 0.3 0.5
0.96 0.3 0.5
0 0.4 0.5
0.1 0.4 0.5
0.2 0.4 0.5
0.3 0.4 0.5
0.4 0.4 0.5
0.42 0.4 0.5
0.44 0.4 0.5
0.46 0.4 0.5
0.48 0.4 0.5
0.5 0.4 0.5
0.52 0.4 0.5
0.54 0.4 0.5
0.56 0.4 0.5
0.66 0.4 0.5
0.76 0.4 0.5
0.86 0.4 0.5
0.96 0.4 0.5
0 0.42 0.5
0.1 0.42 0.5
0.2 0.42 0.5
0.3 0.42 0.5
0.4 0.42 0.5
0.42 0.42 0.5
0.44 0.42 0.5
0.46 0.42 0.5
0.48 0.42 0.5
0.5 0.42 0.5
0.52 0.42 0.5
0.54 0.42 0.5
0.56 0.42 0.5
0.66 0.42 0.5
0.76 0.42 0.5
0.86 0.42 0.5
0.96 0.42 0.5
0 0.44 0.5
0.1 0.44 0.5
0.2 0.44 0.5
0.3 0.44 0.5
0.4 0.44 0.5
0.42 0.44 0.5
0.44 0.44 0.5
0.46 0.44 0.5
0.48 0.44 0.5
0.5 0.44 0.5
0.52 0.44 0.5
0.54 0.44 0.5
0.56 0.44 0.5
0.66 0.44 0.5
0.76 0.44 0.5
0.86 0.44 0.5
0.96 0.44 0.5
0 0.46 0.5
0.1 0.46 0.5
0.2 0.46 0.5
0.3 0.46 0.5
0.4 0.46 0.5
0.42 0.46 0.5
0.44 0.46 0.5
0.46 0.46 0.5
0.48 0.46 0.5
0.5 0.46 0.5
0.52 0.46 0.5
0.54 0.46 0.5
0.56 0.46 0.5
0.66 0.46 0.5
0.76 0.46 0.5
0.86 0.46 0.5
0.96 0.46 0.5
0 0.48 0.5
0.1 0.48 0.5
0.2 0.48 0.5
0.3 0.48 0.5
0.4 0.48 0.5
0.42 0.48 0.5
0.44 0.48 0.5
0.46 0.48 0.5
0.48 0.48 0.5
0.5 0.48 0.5
0.52 0.48 0.5
0.54 0.48 0.5
0.56 0.48 0.5
0.66 0.48 0.5
0.76 0.48 0.5
0.86 0.48 0.5
0.96 0.48 0.5
0 0.5 0.5
0.1 0.5 0.5
0.2 0.5 0.5
0.3 0.5 0.5
0.4 0.5 0.5
0.42 0.5 0.5
0.44 0.5 0.5
0.46 0.5 0.5
0.48 0.5 0.5
0.5 0.5 0.5
0.52 0.5 0.5
0.54 0.5 0.5
0.56 0.5 0.5
0.66 0.5 0.5
0.76 0.5 0.5
0.86 0.5 0.5
0.96 0.5 0.5
0 0.52 0.5
0.1 0.52 0.5
0.2 0.52 0.5
0.3 0.52 0.5
0.4 0.52 0.5
0.42 0.52 0.5
0.44 0.52 0.5
0.46 0.52 0.5
0.48 0.52 0.5
0.5 0.52 0.5
0.52 0.52 0.5
0.54 0.52 0.5
0.56 0.52 0.5
0.66 0.52 0.5
0.76 0.52 0.5
0.86 0.52 0.5
0.96 0.52 0.5
0 0.54 0.5
0.1 0.54 0.5
0.2 0.54 0.5
0.3 0.54 0.5
0.4 0.54 0.5
0.42 0.54 0.5
0.44 0.54 0.5
0.46 0.54 0.5
0.48 0.54 0.5
0.5 0.54 0.5
0.52 0.54 0.5
0.54 0.54 0.5
0.56 0.54 0.5
0.66 0.54 0.5
0.76 0.54 0.5
0.86 0.54 0.5
0.96 0.54 0.5
0 0.56 0.5
0.1 0.56 0.5
0.2 0.56 0.5
0.3 0.56 0.5
0.4 0.56 0.5
0.42 0.56 0.5
0.44 0.56 0.5
0.46 0.56 0.5
0.48 0.56 0.5
0.5 0.56 0.5
0.52 0.56 0.5
0.54 0.56 0.5
0.56 0.56 0.5
0.66 0.56 0.5
0.76 0.56 0.5
0.86 0.56 0.5
0.96 0.56 0.5
0 0.66 0.5
0.1 0.66 0.5
0.2 0.66 0.5
0.3 0.66 0.5
0.4 0.66 0.5
0.42 0.66 0.5
0.44 0.66 0.5
0.46 0.66 0.5
0.48 0.66 0.5
0.5 0.66 0.5
0.52 0.66 0.5
0.54 0.66 0.5
0.56 0.66 0.5
0.66 0.66 0.5
0.76 0.66 0.5
0.86 0.66 0.5
0.96 0.66 0.5
0 0.76 0.5
0.1 0.76 0.5
0.2 0.76 0.5
0.3 0.76 0.5
0.4 0.76 0.5
0.42 0.76 0.5
0.44 0.76 0.5
0.46 0.76 0.5
0.48 0.76 0.5
0.5 0.76 0.5
0.52 0.76 0.5
0.54 0.76 0.5
0.56 0.76 0.5
0.66 0.76 0.5
0.76 0.76 0.5
0.86 0.76 0.5
0.96 0.76 0.5
0 0.86 0.5
0.1 0.86 0.5
0.2 0.86 0.5
0.3 0.86 0.5
0.4 0.86 0.5
0.42 0.86 0.5
0.44 0.86 0.5
0.46 0.86 0.5
0.48 0.86 0.5
0.5 0.86 0.5
0.52 0.86 0.5
0.54 0.86 0.5
0.56 0.86 0.5
0.66 0.86 0.5
0.76 0.86 0.5
0.86 0.86 0.5
0.96 0.86 0.5
0 0.96 0.5
0.1 0.96 0.5
0.2 0.96 0.5
0.3 0.96 0.5
0.4 0.96 0.5
0.42 0.96 0.5
0.44 0.96 0.5
0.46 0.96 0.5
0.48 0.96 0.5
0.5 0.96 0.5
0.52 0.96 0.5
0.54 0.96 0.5
0.56 0.96 0.5
0.66 0.96 0.5
0.76 0.96 0.5
0.86 0.96 0.5
0.96 0.96 0.5
0 0 0.52
0.1 0 0.52
0.2 0 0.52
0.3 0 0.52
0.4 0 0.52
0.42 0 0.52
0.44 0 0.52
0.46 0 0.52
0.48 0 0.52
0.5 0 0.52
0.52 0 0.52
0.54 0 0.52
0.56 0 0.52
0.66 0 0.52
0.76 0 0.52
0.86 0 0.52
0.96 0 0.52
0 0.1 0.52
0.1 0.1 0.52
0.2 0.1 0.52
0.3 0.1 0.52
0.4 0.1 0.52
0.42 0.1 0.52
0.44 0.1 0.52
0.46 0.1 0.52
0.48 0.1 0.52
0.5 0.1 0.52
0.52 0.1 0.52
0.54 0.1 0.52
0.56 0.1 0.52
0.66 0.1 0.52
0.76 0.1 0.52
0.86 0.1 0.52
0.96 0.1 0.52
0 0.2 0.52
0.1 0.2 0.52
0.2 0.2 0.52
0.3 0.2 0.52
0.4 0.2 0.52
0.42 0.2 0.52
0.44 0.2 0.52
0.46 0.2 0.52
0.48 0.2 0.52
0.5 0.2 0.52
0.52 0.2 0.52
0.54 0.2 0.52
0.56 0.2 0.52
0.66 0.2 0.52
0.76 0.2 0.52
0.86 0.2 0.52
0.96 0.2 0.52
0 0.3 0.52
0.1 0.3 0.52
0.2 0.3 0.52
0.3 0.3 0.52
0.4 0.3 0.52
0.42 0.3 0.52
0.44 0.3 0.52
0.46 0.3 0.52
0.48 0.3 0.52
0.5 0.3 0.52
0.52 0.3 0.52
0.54 0.3 0.52
0.56 0.3 0.52
0.66 0.3 0.52
0.76 0.3 0.52
0.86 0.3 0.52
0.96 0.3 0.52
0 0.4 0.52
0.1 0.4 0.52
0.2 0.4 0.52
0.3 0.4 0.52
0.4 0.4 0.52
0.42 0.4 0.52
0.44 0.4 0.52
0.46 0.4 0.52
0.48 0.4 0.52
0.5 0.4 0.52
0.52 0.4 0.52
0.54 0.4 0.52
0.56 0.4 0.52
0.66 0.4 0.52
0.76 0.4 0.52
0.86 0.4 0.52
0.96 0.4 0.52
0 0.42 0.52
0.1 0.42 0.52
0.2 0.42 0.52
0.3 0.42 0.52
0.4 0.42 0.52
0.42 0.42 0.52
0.44 0.42 0.52
0.46 0.42 0.52
0.48 0.42 0.52
0.5 0.42 0.52
0.52 0.42 0.52
0.54 0.42 0.52
0.56 0.42 0.52
0.66 0.42 0.52
0.76 0.42 0.52
0.86 0.42 0.52
0.96 0.42 0.52
0 0.44 0.52
0.1 0.44 0.52
0.2 0.44 0.52
0.3 0.44 0.52
0.4 0.44 0.52
0.42 0.44 0.52
0.44 0.44 0.52
0.46 0.44 0.52
0.48 0.44 0.52
0.5 0.44 0.52
0.52 0.44 0.52
0.54 0.44 0.52
0.56 0.44 0.52
0.66 0.44 0.52
0.76 0.44 0.52
0.86 0.44 0.52
0.96 0.44 0.52
0 0.46 0.52
0.1 0.46 0.52
0.2 0.46 0.52
0.3 0.46 0.52
0.4 0.46 0.52
0.42 0.46 0.52
0.44 0.46 0.52
0.46 0.46 0.52
0.48 0.46 0.52
0.5 0.46 0.52
0.52 0.46 0.52
0.54 0.46 0.52
0.56 0.46 0.52
0.66 0.46 0.52
0.76 0.46 0.52
0.86 0.46 0.52
0.96 0.46 0.52
0 0.48 0.52
0.1 0.48 0.52
0.2 0.48 0.52
0.3 0.48 0.52
0.4 0.48 0.52
0.42 0.48 0.52
0.44 0.48 0.52
0.46 0.48 0.52
0.48 0.48 0.52
0.5 0.48 0.52
0.52 0.48 0.52
0.54 0.48 0.52
0.56 0.48 0.52
0.66 0.48 0.52
0.76 0.48 0.52
0.86 0.48 0.52
0.96 0.48 0.52
0 0.5 0.52
0.1 0.5 0.52
0.2 0.5 0.52
0.3 0.5 0.52
0.4 0.5 0.52
0.42 0.5 0.52
0.44 0.5 0.52
0.46 0.5 0.52
0.48 0.5 0.52
0.5 0.5 0.52
0.52 0.5 0.52
0.54 0.5 0.52
0.56 0.5 0.52
0.66 0.5 0.52
0.76 0.5 0.52
0.86 0.5 0.52
0.96 0.5 0.52
0 0.52 0.52
0.1 0.52 0.52
0.2 0.52 0.52
0.3 0.52 0.52
0.4 0.52 0.52
0.42 0.52 0.52
0.44 0.52 0.52
0.46 0.52 0.52
0.48 0.52 0.52
0.5 0.52 0.52
0.52 0.52 0.52
0.54 0.52 0.52
0.56 0.52 0.52
0.66 0.52 0.52
0.76 0.52 0.52
0.86 0.52 0.52
0.96 0.52 0.52
0 0.54 0.52
0.1 0.54 0.52
0.2 0.54 0.52
0.3 0.54 0.52
0.4 0.54 0.52
0.42 0.54 0.52
0.44 0.54 0.52
0.46 0.54 0.52
0.48 0.54 0.52
0.5 0.54 0.52
0.52 0.54 0.52
0.54 0.54 0.52
0.56 0.54 0.52
0.66 0.54 0.52
0.76 0.54 0.52
0.86 0.54 0.52
0.96 0.54 0.52
0 0.56 0.52
0.1 0.56 0.52
0.2 0.56 0.52
0.3 0.56 0.52
0.4 0.56 0.52
0.42 0.56 0.52
0.44 0.56 0.52
0.46 0.56 0.52
0.48 0.56 0.52
0.5 0.56 0.52
0.52 0.56 0.52
0.54 0.56 0.52
0.56 0.56 0.52
0.66 0.56 0.52
0.76 0.56 0.52
0.86 0.56 0.52
0.96 0.56 0.52
0 0.66 0.52
0.1 0.66 0.52
0.2 0.66 0.52
0.3 0.66 0.52
0.4 0.66 0.52
0.42 0.66 0.52
0.44 0.66 0.52
0.46 0.66 0.52
0.48 0.66 0.52
0.5 0.66 0.52
0.52 0.66 0.52
0.54 0.66 0.52
0.56 0.66 0.52
0.66 0.66 0.52
0.76 0.66 0.52
0.86 0.66 0.52
0.96 0.66 0.52
0 0.76 0.52
0.1 0.76 0.52
0.2 0.76 0.52
0.3 0.76 0.52
0.4 0.76 0.52
0.42 0.76 0.52
0.44 0.76 0.52
0.46 0.76 0.52
0.48 0.76 0.52
0.5 0.76 0.52
0.52 0.76 0.52
0.54 0.76 0.52
0.56 0.76 0.52
0.66 0.76 0.52
0.76 0.76 0.52
0.86 0.76 0.52
0.96 0.76 0.52
0 0.86 0.52
0.1 0.86 0.52
0.2 0.86 0.52
0.3 0.86 0.52
0.4 0.86 0.52
0.42 0.86 0.52
0.44 0.86 0.52
0.46 0.86 0.52
0.48 0.86 0.52
0.5 0.86 0.52
0.52 0.86 0.52
0.54 0.86 0.52
0.56 0.86 0.52
0.66 0.86 0.52
0.76 0.86 0.52
0.86 0.86 0.52
0.96 0.86 0.52
0 0.96 0.52
0.1 0.96 0.52
0.2 0.96 0.52
0.3 0.96 0.52
0.4 0.96 0.52
0.42 0.96 0.52
0.44 0.96 0.52
0.46 0.96 0.52
0.48 0.96 0.52
0.5 0.96 0.52
0.52 0.96 0.52
0.54 0.96 0.52
0.56 0.96 0.52
0.66 0.96 0.52
0.76 0.96 0.52
0.86 0.96 0.52
0.96 0.96 0.52
0 0 0.54
0.1 0 0.54
0.2 0 0.54
0.3 0 0.54
0.4 0 0.54
0.42 0 0.54
0.44 0 0.54
0.46 0 0.54
0.48 0 0.54
0.5 0 0.54
0.52 0 0.54
0.54 0 0.54
0.56 0 0.54
0.66 0 0.54
0.76 0 0.54
0.86 0 0.54
0.96 0 0.54
0 0.1 0.54
0.1 0.1 0.54
0.2 0.1 0.54
0.3 0.1 0.54
0.4 0.1 0.54
0.42 0.1 0.54
0.44 0.1 0.54
0.46 0.1 0.54
0.48 0.1 0.54
0.5 0.1 0.54
0.52 0.1 0.54
0.54 0.1 0.54
0.56 0.1 0.54
0.66 0.1 0.54
0.76 0.1 0.54
0.86 0.1 0.54
0.96 0.1 0.54
0 0.2 0.54
0.1 0.2 0.54
0.2 0.2 0.54
0.3 0.2 0.54
0.4 0.2 0.54
0.42 0.2 0.54
0.44 0.2 0.54
0.46 0.2 0.54
0.48 0.2 0.54
0.5 0.2 0.54
0.52 0.2 0.54
0.54 0.2 0.54
0.56 0.2 0.54
0.66 0.2 0.54
0.76 0.2 0.54
0.86 0.2 0.54
0.96 0.2 0.54
0 0.3 0.54
0.1 0.3 0.54
0.2 0.3 0.54
0.3 0.3 0.54
0.4 0.3 0.54
0.42 0.3 0.54
0.44 0.3 0.54
0.46 0.3 0.54
0.48 0.3 0.54
0.5 0.3 0.54
0.52 0.3 0.54
0.54 0.3 0.54
0.56 0.3 0.54
0.66 0.3 0.54
0.76 0.3 0.54
0.86 0.3 0.54
0.96 0.3 0.54
0 0.4 0.54
0.1 0.4 0.54
0.2 0.4 0.54
0.3 0.4 0.54
0.4 0.4 0.54
0.42 0.4 0.54
0.44 0.4 0.54
0.46 0.4 0.54
0.48 0.4 0.54
0.5 0.4 0.54
0.52 0.4 0.54
0.54 0.4 0.54
0.56 0.4 0.54
0.66 0.4 0.54
0.76 0.4 0.54
0.86 0.4 0.54
0.96 0.4 0.54
0 0.42 0.54
0.1 0.42 0.54
0.2 0.42 0.54
0.3 0.42 0.54
0.4 0.42 0.54
0.42 0.42 0.54
0.44 0.42 0.54
0.46 0.42 0.54
0.48 0.42 0.54
0.5 0.42 0.54
0.52 0.42 0.54
0.54 0.42 0.54
0.56 0.42 0.54
0.66 0.42 0.54
0.76 0.42 0.54
0.86 0.42 0.54
0.96 0.42 0.54
0 0.44 0.54
0.1 0.44 0.54
0.2 0.44 0.54
0.3 0.44 0.54
0.4 0.44 0.54
0.42 0.44 0.54
0.44 0.44 0.54
0.46 0.44 0.54
0.48 0.44 0.54
0.5 0.44 0.54
0.52 0.44 0.54
0.54 0.44 0.54
0.56 0.44 0.54
0.66 0.44 0.54
0.76 0.44 0.54
0.86 0.44 0.54
0.96 0.44 0.54
0 0.46 0.54
0.1 0.46 0.54
0.2 0.46 0.54
0.3 0.46 0.54
0.4 0.46 0.54
0.42 0.46 0.54
0.44 0.46 0.54
0.46 0.46 0.54
0.48 0.46 0.54
0.5 0.46 0.54
0.52 0.46 0.54
0.54 0.46 0.54
0.56 0.46 0.54
0.66 0.46 0.54
0.76 0.46 0.54
0.86 0.46 0.54
0.96 0.46 0.54
0 0.48 0.54
0.1 0.48 0.54
0.2 0.48 0.54
0.3 0.48 0.54
0.4 0.48 0.54
0.42 0.48 0.54
0.44 0.48 0.54
0.46 0.48 0.54
0.48 0.48 0.54
0.5 0.48 0.54
0.52 0.48 0.54
0.54 0.48 0.54
0.56 0.48 0.54
0.66 0.48 0.54
0.76 0.48 0.54
0.86 0.48 0.54
0.96 0.48 0.54
0 0.5 0.54
0.1 0.5 0.54
0.2 0.5 0.54
0.3 0.5 0.54
0.4 0.5 0.54
0.42 0.5 0.54
0.44 0.5 0.54
0.46 0.5 0.54
0.48 0.5 0.54
0.5 0.5 0.54
0.52 0.5 0.54
0.54 0.5 0.54
0.56 0.5 0.54
0.66 0.5 0.54
0.76 0.5 0.54
0.86 0.5 0.54
0.96 0.5 0.54
0 0.52 0.54
0.1 0.52 0.54
0.2 0.52 0.54
0.3 0.52 0.54
0.4 0.52 0.54
0.42 0.52 0.54
0.44 0.52 0.54
0.46 0.52 0.54
0.48 0.52 0.54
0.5 0.52 0.54
0.52 0.52 0.54
0.54 0.52 0.54
0.56 0.52 0.54
0.66 0.52 0.54
0.76 0.52 0.54
0.86 0.52 0.54
0.96 0.52 0.54
0 0.54 0.54
0.1 0.54 0.54
0.2 0.54 0.54
0.3 0.54 0.54
0.4 0.54 0.54
0.42 0.54 0.54
0.44 0.54 0.54
0.46 0.54 0.54
0.48 0.54 0.54
0.5 0.54 0.54
0.52 0.54 0.54
0.54 0.54 0.54
0.56 0.54 0.54
0.66 0.54 0.54
0.76 0.54 0.54
0.86 0.54 0.54
0.96 0.54 0.54
0 0.56 0.54
0.1 0.56 0.54
0.2 0.56 0.54
0.3 0.56 0.54
0.4 0.56 0.54
0.42 0.56 0.54
0.44 0.56 0.54
0.46 0.56 0.54
0.48 0.56 0.54
0.5 0.56 0.54
0.52 0.56 0.54
0.54 0.56 0.54
0.56 0.56 0.54
0.66 0.56 0.54
0.76 0.56 0.54
0.86 0.56 0.54
0.96 0.56 0.54
0 0.66 0.54
0.1 0.66 0.54
0.2 0.66 0.54
0.3 0.66 0.54
0.4 0.66 0.54
0.42 0.66 0.54
0.44 0.66 0.54
0.46 0.66 0.54
0.48 0.66 0.54
0.5 0.66 0.54
0.52 0.66 0.54
0.54 0.66 0.54
0.56 0.66 0.54
0.66 0.66 0.54
0.76 0.66 0.54
0.86 0.66 0.54
0.96 0.66 0.54
0 0.76 0.54
0.1 0.76 0.54
0.2 0.76 0.54
0.3 0.76 0.54
0.4 0.76 0.54
0.42 0.76 0.54
0.44 0.76 0.54
0.46 0.76 0.54
0.48 0.76 0.54
0.5 0.76 0.54
0.52 0.76 0.54
0.54 0.76 0.54
0.56 0.76 0.54
0.66 0.76 0.54
0.76 0.76 0.54
0.86 0.76 0.54
0.96 0.76 0.54
0 0.86 0.54
0.1 0.86 0.54
0.2 0.86 0.54
0.3 0.86 0.54
0.4 0.86 0.54
0.42 0.86 0.54
0.44 0.86 0.54
0.46 0.86 0.54
0.48 0.86 0.54
0.5 0.86 0.54
0.52 0.86 0.54
0.54 0.86 0.54
0.56 0.86 0.54
0.66 0.86 0.54
0.76 0.86 0.54
0.86 0.86 0.54
0.96 0.86 0.54
0 0.96 0.54
0.1 0.96 0.54
0.2 0.96 0.54
0.3 0.96 0.54
0.4 0.96 0.54
0.42 0.96 0.54
0.44 0.96 0.54
0.46 0.96 0.54
0.48 0.96 0.54
0.5 0.96 0.54
0.52 0.96 0.54
0.54 0.96 0.54
0.56 0.96 0.54
0.66 0.96 0.54
0.76 0.96 0.54
0.86 0.96 0.54
0.96 0.96 0.54
0 0 0.56
0.1 0 0.56
0.2 0 0.56
0.3 0 0.56
0.4 0 0.56
0.42 0 0.56
0.44 0 0.56
0.46 0 0.56
0.48 0 0.56
0.5 0 0.56
0.52 0 0.56
0.54 0 0.56
0.56 0 0.56
0.66 0 0.56
0.76 0 0.56
0.86 0 0.56
0.96 0 0.56
0 0.1 0.56
0.1 0.1 0.56
0.2 0.1 0.56
0.3 0.1 0.56
0.4 0.1 0.56
0.42 0.1 0.56
0.44 0.1 0.56
0.46 0.1 0.56
0.48 0.1 0.56
0.5 0.1 0.56
0.52 0.1 0.56
0.54 0.1 0.56
0.56 0.1 0.56
0.66 0.1 0.56
0.76 0.1 0.56
0.86 0.1 0.56
0.96 0.1 0.56
0 0.2 0.56
0.1 0.2 0.56
0.2 0.2 0.56
0.3 0.2 0.56
0.4 0.2 0.56
0.42 0.2 0.56
0.44 0.2 0.56
0.46 0.2 0.56
0.48 0.2 0.56
0.5 0.2 0.56
0.52 0.2 0.56
0.54 0.2 0.56
0.56 0.2 0.56
0.66 0.2 0.56
0.76 0.2 0.56
0.86 0.2 0.56
0.96 0.2 0.56
0 0.3 0.56
0.1 0.3 0.56
0.2 0.3 0.56
0.3 0.3 0.56
0.4 0.3 0.56
0.42 0.3 0.56
0.44 0.3 0.56
0.46 0.3 0.56
0.48 0.3 0.56
0.5 0.3 0.56
0.52 0.3 0.56
0.54 0.3 0.56
0.56 0.3 0.56
0.66 0.3 0.56
0.76 0.3 0.56
0.86 0.3 0.56
0.96 0.3 0.56
0 0.4 0.56
0.1 0.4 0.56
0.2 0.4 0.56
0.3 0.4 0.56
0.4 0.4 0.56
0.42 0.4 0.56
0.44 0.4 0.56
0.46 0.4 0.56
0.48 0.4 0.56
0.5 0.4 0.56
0.52 0.4 0.56
0.54 0.4 0.56
0.56 0.4 0.56
0.66 0.4 0.56
0.76 0.4 0.56
0.86 0.4 0.56
0.96 0.4 0.56
0 0.42 0.56
0.1 0.42 0.56
0.2 0.42 0.56
0.3 0.42 0.56
0.4 0.42 0.56
0.42 0.42 0.56
0.44 0.42 0.56
0.46 0.42 0.56
0.48 0.42 0.56
0.5 0.42 0.56
0.52 0.42 0.56
0.54 0.42 0.56
0.56 0.42 0.56
0.66 0.42 0.56
0.76 0.42 0.56
0.86 0.42 0.56
0.96 0.42 0.56
0 0.44 0.56
0.1 0.44 0.56
0.2 0.44 0.56
0.3 0.44 0.56
0.4 0.44 0.56
0.42 0.44 0.56
0.44 0.44 0.56
0.46 0.44 0.56
0.48 0.44 0.56
0.5 0.44 0.56
0.52 0.44 0.56
0.54 0.44 0.56
0.56 0.44 0.56
0.66 0.44 0.56
0.76 0.44 0.56
0.86 0.44 0.56
0.96 0.44 0.56
0 0.46 0.56
0.1 0.46 0.56
0.2 0.46 0.56
0.3 0.46 0.56
0.4 0.46 0.56
0.42 0.46 0.56
0.44 0.46 0.56
0.46 0.46 0.56
0.48 0.46 0.56
0.5 0.46 0.56
0.52 0.46 0.56
0.54 0.46 0.56
0.56 0.46 0.56
0.66 0.46 0.56
0.76 0.46 0.56
0.86 0.46 0.56
0.96 0.46 0.56
0 0.48 0.56
0.1 0.48 0.56
0.2 0.48 0.56
0.3 0.48 0.56
0.4 0.48 0.56
0.42 0.48 0.56
0.44 0.48 0.56
0.46 0.48 0.56
0.48 0.48 0.56
0.5 0.48 0.56
0.52 0.48 0.56
0.54 0.48 0.56
0.56 0.48 0.56
0.66 0.48 0.56
0.76 0.48 0.56
0.86 0.48 0.56
0.96 0.48 0.56
0 0.5 0.56
0.1 0.5 0.56
0.2 0.5 0.56
0.3 0.5 0.56
0.4 0.5 0.56
0.42 0.5 0.56
0.44 0.5 0.56
0.46 0.5 0.56
0.48 0.5 0.56
0.5 0.5 0.56
0.52 0.5 0.56
0.54 0.5 0.56
0.56 0.5 0.56
0.66 0.5 0.56
0.76 0.5 0.56
0.86 0.5 0.56
0.96 0.5 0.56
0 0.52 0.56
0.1 0.52 0.56
0.2 0.52 0.56
0.3 0.52 0.56
0.4 0.52 0.56
0.42 0.52 0.56
0.44 0.52 0.56
0.46 0.52 0.56
0.48 0.52 0.56
0.5 0.52 0.56
0.52 0.52 0.56
0.54 0.52 0.56
0.56 0.52 0.56
0.66 0.52 0.56
0.76 0.52 0.56
0.86 0.52 0.56
0.96 0.52 0.56
0 0.54 0.56
0.1 0.54 0.56
0.2 0.54 0.56
0.3 0.54 0.56
0.4 0.54 0.56
0.42 0.54 0.56
0.44 0.54 0.56
0.46 0.54 0.56
0.48 0.54 0.56
0.5 0.54 0.56
0.52 0.54 0.56
0.54 0.54 0.56
0.56 0.54 0.56
0.66 0.54 0.56
0.76 0.54 0.56
0.86 0.54 0.56
0.96 0.54 0.56
0 0.56 0.56
0.1 0.56 0.56
0.2 0.56 0.56
0.3 0.56 0.56
0.4 0.56 0.56
0.42 0.56 0.56
0.44 0.56 0.56
0.46 0.56 0.56
0.48 0.56 0.56
0.5 0.56 0.56
0.52 0.56 0.56
0.54 0.56 0.56
0.56 0.56 0.56
0.66 0.56 0.56
0.76 0.56 0.56
0.86 0.56 0.56
0.96 0.56 0.56
0 0.66 0.56
0.1 0.66 0.56
0.2 0.66 0.56
0.3 0.66 0.56
0.4 0.66 0.56
0.42 0.66 0.56
0.44 0.66 0.56
0.46 0.66 0.56
0.48 0.66 0.56
0.5 0.66 0.56
0.52 0.66 0.56
0.54 0.66 0.56
0.56 0.66 0.56
0.66 0.66 0.56
0.76 0.66 0.56
0.86 0.66 0.56
0.96 0.66 0.56
0 0.76 0.56
0.1 0.76 0.56
0.2 0.76 0.56
0.3 0.76 0.56
0.4 0.76 0.56
0.42 0.76 0.56
0.44 0.76 0.56
0.46 0.76 0.56
0.48 0.76 0.56
0.5 0.76 0.56
0.52 0.76 0.56
0.54 0.76 0.56
0.56 0.76 0.56
0.66 0.76 0.56
0.76 0.76 0.56
0.86 0.76 0.56
0.96 0.76 0.56
0 0.86 0.56
0.1 0.86 0.56
0.2 0.86 0.56
0.3 0.86 0.56
0.4 0.86 0.56
0.42 0.86 0.56
0.44 0.86 0.56
0.46 0.86 0.56
0.48 0.86 0.56
0.5 0.86 0.56
0.52 0.86 0.56
0.54 0.86 0.56
0.56 0.86 0.56
0.66 0.86 0.56
0.76 0.86 0.56
0.86 0.86 0.56
0.96 0.86 0.56
0 0.96 0.56
0.1 0.96 0.56
0.2 0.96 0.56
0.3 0.96 0.56
0.4 0.96 0.56
0.42 0.96 0.56
0.44 0.96 0.56
0.46 0.96 0.56
0.48 0.96 0.56
0.5 0.96 0.56
0.52 0.96 0.56
0.54 0.96 0.56
0.56 0.96 0.56
0.66 0.96 0.56
0.76 0.96 0.56
0.86 0.96 0.56
0.96 0.96 0.56
0 0 0.66
0.1 0 0.66
0.2 0 0.66
0.3 0 0.66
0.4 0 0.66
0.42 0 0.66
0.44 0 0.66
0.46 0 0.66
0.48 0 0.66
0.5 0 0.66
0.52 0 0.66
0.54 0 0.66
0.56 0 0.66
0.66 0 0.66
0.76 0 0.66
0.86 0 0.66
0.96 0 0.66
0 0.1 0.66
0.1 0.1 0.66
0.2 0.1 0.66
0.3 0.1 0.66
0.4 0.1 0.66
0.42 0.1 0.66
0.44 0.1 0.66
0.46 0.1 0.66
0.48 0.1 0.66
0.5 0.1 0.66
0.52 0.1 0.66
0.54 0.1 0.66
0.56 0.1 0.66
0.66 0.1 0.66
0.76 0.1 0.66
0.86 0.1 0.66
0.96 0.1 0.66
0 0.2 0.66
0.1 0.2 0.66
0.2 0.2 0.66
0.3 0.2 0.66
0.4 0.2 0.66
0.42 0.2 0.66
0.44 0.2 0.66
0.46 0.2 0.66
0.48 0.2 0.66
0.5 0.2 0.66
0.52 0.2 0.66
0.54 0.2 0.66
0.56 0.2 0.66
0.66 0.2 0.66
0.76 0.2 0.66
0.86 0.2 0.66
0.96 0.2 0.66
0 0.3 0.66
0.1 0.3 0.66
0.2 0.3 0.66
0.3 0.3 0.66
0.4 0.3 0.66
0.42 0.3 0.66
0.44 0.3 0.66
0.46 0.3 0.66
0.48 0.3 0.66
0.5 0.3 0.66
0.52 0.3 0.66
0.54 0.3 0.66
0.56 0.3 0.66
0.66 0.3 0.66
0.76 0.3 0.66
0.86 0.3 0.66
0.96 0.3 0.66
0 0.4 0.66
0.1 0.4 0.66
0.2 0.4 0.66
0.3 0.4 0.66
0.4 0.4 0.66
0.42 0.4 0.66
0.44 0.4 0.66
0.46 0.4 0.66
0.48 0.4 0.66
0.5 0.4 0.66
0.52 0.4 0.66
0.54 0.4 0.66
0.56 0.4 0.66
0.66 0.4 0.66
0.76 0.4 0.66
0.86 0.4 0.66
0.96 0.4 0.66
0 0.42 0.66
0.1 0.42 0.66
0.2 0.42 0.66
0.3 0.42 0.66
0.4 0.42 0.66
0.42 0.42 0.66
0.44 0.42 0.66
0.46 0.42 0.66
0.48 0.42 0.66
0.5 0.42 0.66
0.52 0.42 0.66
0.54 0.42 0.66
0.56 0.42 0.66
0.66 0.42 0.66
0.76 0.42 0.66
0.86 0.42 0.66
0.96 0.42 0.66
0 0.44 0.66
0.1 0.44 0.66
0.2 0.44 0.66
0.3 0.44 0.66
0.4 0.44 0.66
0.42 0.44 0.66
0.44 0.44 0.66
0.46 0.44 0.66
0.48 0.44 0.66
0.5 0.44 0.66
0.52 0.44 0.66
0.54 0.44 0.66
0.56 0.44 0.66
0.66 0.44 0.66
0.76 0.44 0.66
0.86 0.44 0.66
0.96 0.44 0.66
0 0.46 0.66
0.1 0.46 0.66
0.2 0.46 0.66
0.3 0.46 0.66
0.4 0.46 0.66
0.42 0.46 0.66
0.44 0.46 0.66
0.46 0.46 0.66
0.48 0.46 0.66
0.5 0.46 0.66
0.52 0.46 0.66
0.54 0.46 0.66
0.56 0.46 0.66
0.66 0.46 0.66
0.76 0.46 0.66
0.86 0.46 0.66
0.96 0.46 0.66
0 0.48 0.66
0.1 0.48 0.66
0.2 0.48 0.66
0.3 0.48 0.66
0.4 0.48 0.66
0.42 0.48 0.66
0.44 0.48 0.66
0.46 0.48 0.66
0.48 0.48 0.66
0.5 0.48 0.66
0.52 0.48 0.66
0.54 0.48 0.66
0.56 0.48 0.66
0.66 0.48 0.66
0.76 0.48 0.66
0.86 0.48 0.66
0.96 0.48 0.66
0 0.5 0.66
0.1 0.5 0.66
0.2 0.5 0.66
0.3 0.5 0.66
0.4 0.5 0.66
0.42 0.5 0.66
0.44 0.5 0.66
0.46 0.5 0.66
0.48 0.5 0.66
0.5 0.5 0.66
0.52 0.5 0.66
0.54 0.5 0.66
0.56 0.5 0.66
0.66 0.5 0.66
0.76 0.5 0.66
0.86 0.5 0.66
0.96 0.5 0.66
0 0.52 0.66
0.1 0.52 0.66
0.2 0.52 0.66
0.3 0.52 0.66
0.4 0.52 0.66
0.42 0.52 0.66
0.44 0.52 0.66
0.46 0.52 0.66
0.48 0.52 0.66
0.5 0.52 0.66
0.52 0.52 0.66
0.54 0.52 0.66
0.56 0.52 0.66
0.66 0.52 0.66
0.76 0.52 0.66
0.86 0.52 0.66
0.96 0.52 0.66
0 0.54 0.66
0.1 0.54 0.66
0.2 0.54 0.66
0.3 0.54 0.66
0.4 0.54 0.66
0.42 0.54 0.66
0.44 0.54 0.66
0.46 0.54 0.66
0.48 0.54 0.66
0.5 0.54 0.66
0.52 0.54 0.66
0.54 0.54 0.66
0.56 0.54 0.66
0.66 0.54 0.66
0.76 0.54 0.66
0.86 0.54 0.66
0.96 0.54 0.66
0 0.56 0.66
0.1 0.56 0.66
0.2 0.56 0.66
0.3 0.56 0.66
0.4 0.56 0.66
0.42 0.56 0.66
0.44 0.56 0.66
0.46 0.56 0.66
0.48 0.56 0.66
0.5 0.56 0.66
0.52 0.56 0.66
0.54 0.56 0.66
0.56 0.56 0.66
0.66 0.56 0.66
0.76 0.56 0.66
0.86 0.56 0.66
0.96 0.56 0.66
0 0.66 0.66
0.1 0.66 0.66
0.2 0.66 0.66
0.3 0.66 0.66
0.4 0.66 0.66
0.42 0.66 0.66
0.44 0.66 0.66
0.46 0.66 0.66
0.48 0.66 0.66
0.5 0.66 0.66
0.52 0.66 0.66
0.54 0.66 0.66
0.56 0.66 0.66
0.66 0.66 0.66
0.76 0.66 0.66
0.86 0.66 0.66
0.96 0.66 0.66
0 0.76 0.66
0.1 0.76 0.66
0.2 0.76 0.66
0.3 0.76 0.66
0.4 0.76 0.66
0.42 0.76 0.66
0.44 0.76 0.66
0.46 0.76 0.66
0.48 0.76 0.66
0.5 0.76 0.66
0.52 0.76 0.66
0.54 0.76 0.66
0.56 0.76 0.66
0.66 0.76 0.66
0.76 0.76 0.66
0.86 0.76 0.66
0.96 0.76 0.66
0 0.86 0.66
0.1 0.86 0.66
0.2 0.86 0.66
0.3 0.86 0.66
0.4 0.86 0.66
0.42 0.86 0.66
0.44 0.86 0.66
0.46 0.86 0.66
0.48 0.86 0.66
0.5 0.86 0.66
0.52 0.86 0.66
0.54 0.86 0.66
0.56 0.86 0.66
0.66 0.86 0.66
0.76 0.86 0.66
0.86 0.86 0.66
0.96 0.86 0.66
0 0.96 0.66
0.1 0.96 0.66
0.2 0.96 0.66
0.3 0.96 0.66
0.4 0.96 0.66
0.42 0.96 0.66
0.44 0.96 0.66
0.46 0.96 0.66
0.48 0.96 0.66
0.5 0.96 0.66
0.52 0.96 0.66
0.54 0.96 0.66
0.56 0.96 0.66
0.66 0.96 0.66
0.76 0.96 0.66
0.86 0.96 0.66
0.96 0.96 0.66
0 0 0.76
0.1 0 0.76
0.2 0 0.76
0.3 0 0.76
0.4 0 0.76
0.42 0 0.76
0.44 0 0.76
0.46 0 0.76
0.48 0 0.76
0.5 0 0.76
0.52 0 0.76
0.54 0 0.76
0.56 0 0.76
0.66 0 0.76
0.76 0 0.76
0.86 0 0.76
0.96 0 0.76
0 0.1 0.76
0.1 0.1 0.76
0.2 0.1 0.76
0.3 0.1 0.76
0.4 0.1 0.76
0.42 0.1 0.76
0.44 0.1 0.76
0.46 0.1 0.76
0.48 0.1 0.76
0.5 0.1 0.76
0.52 0.1 0.76
0.54 0.1 0.76
0.56 0.1 0.76
0.66 0.1 0.76
0.76 0.1 0.76
0.86 0.1 0.76
0.96 0.1 0.76
0 0.2 0.76
0.1 0.2 0.76
0.2 0.2 0.76
0.3 0.2 0.76
0.4 0.2 0.76
0.42 0.2 0.76
0.44 0.2 0.76
0.46 0.2 0.76
0.48 0.2 0.76
0.5 0.2 0.76
0.52 0.2 0.76
0.54 0.2 0.76
0.56 0.2 0.76
0.66 0.2 0.76
0.76 0.2 0.76
0.86 0.2 0.76
0.96 0.2 0.76
0 0.3 0.76
0.1 0.3 0.76
0.2 0.3 0.76
0.3 0.3 0.76
0.4 0.3 0.76
0.42 0.3 0.76
0.44 0.3 0.76
0.46 0.3 0.76
0.48 0.3 0.76
0.5 0.3 0.76
0.52 0.3 0.76
0.54 0.3 0.76
0.56 0.3 0.76
0.66 0.3 0.76
0.76 0.3 0.76
0.86 0.3 0.76
0.96 0.3 0.76
0 0.4 0.76
0.1 0.4 0.76
0.2 0.4 0.76
0.3 0.4 0.76
0.4 0.4 0.76
0.42 0.4 0.76
0.44 0.4 0.76
0.46 0.4 0.76
0.48 0.4 0.76
0.5 0.4 0.76
0.52 0.4 0.76
0.54 0.4 0.76
0.56 0.4 0.76
0.66 0.4 0.76
0.76 0.4 0.76
0.86 0.4 0.76
0.96 0.4 0.76
0 0.42 0.76
0.1 0.42 0.76
0.2 0.42 0.76
0.3 0.42 0.76
0.4 0.42 0.76
0.42 0.42 0.76
0.44 0.42 0.76
0.46 0.42 0.76
0.48 0.42 0.76
0.5 0.42 0.76
0.52 0.42 0.76
0.54 0.42 0.76
0.56 0.42 0.76
0.66 0.42 0.76
0.76 0.42 0.76
0.86 0.42 0.76
0.96 0.42 0.76
0 0.44 0.76
0.1 0.44 0.76
0.2 0.44 0.76
0.3 0.44 0.76
0.4 0.44 0.76
0.42 0.44 0.76
0.44 0.44 0.76
0.46 0.44 0.76
0.48 0.44 0.76
0.5 0.44 0.76
0.52 0.44 0.76
0.54 0.44 0.76
0.56 0.44 0.76
0.66 0.44 0.76
0.76 0.44 0.76
0.86 0.44 0.76
0.96 0.44 0.76
0 0.46 0.76
0.1 0.46 0.76
0.2 0.46 0.76
0.3 0.46 0.76
0.4 0.46 0.76
0.42 0.46 0.76
0.44 0.46 0.76
0.46 0.46 0.76
0.48 0.46 0.76
0.5 0.46 0.76
0.52 0.46 0.76
0.54 0.46 0.76
0.56 0.46 0.76
0.66 0.46 0.76
0.76 0.46 0.76
0.86 0.46 0.76
0.96 0.46 0.76
0 0.48 0.76
0.1 0.48 0.76
0.2 0.48 0.76
0.3 0.48 0.76
0.4 0.48 0.76
0.42 0.48 0.76
0.44 0.48 0.76
0.46 0.48 0.76
0.48 0.48 0.76
0.5 0.48 0.76
0.52 0.48 0.76
0.54 0.48 0.76
0.56 0.48 0.76
0.66 0.48 0.76
0.76 0.48 0.76
0.86 0.48 0.76
0.96 0.48 0.76
0 0.5 0.76
0.1 0.5 0.76
0.2 0.5 0.76
0.3 0.5 0.76
0.4 0.5 0.76
0.42 0.5 0.76
0.44 0.5 0.76
0.46 0.5 0.76
0.48 0.5 0.76
0.5 0.5 0.76
0.52 0.5 0.76
0.54 0.5 0.76
0.56 0.5 0.76
0.66 0.5 0.76
0.76 0.5 0.76
0.86 0.5 0.76
0.96 0.5 0.76
0 0.52 0.76
0.1 0.52 0.76
0.2 0.52 0.76
0.3 0.52 0.76
0.4 0.52 0.76
0.42 0.52 0.76
0.44 0.52 0.76
0.46 0.52 0.76
0.48 0.52 0.76
0.5 0.52 0.76
0.52 0.52 0.76
0.54 0.52 0.76
0.56 0.52 0.76
0.66 0.52 0.76
0.76 0.52 0.76
0.86 0.52 0.76
0.96 0.52 0.76
0 0.54 0.76
0.1 0.54 0.76
0.2 0.54 0.76
0.3 0.54 0.76
0.4 0.54 0.76
0.42 0.54 0.76
0.44 0.54 0.76
0.46 0.54 0.76
0.48 0.54 0.76
0.5 0.54 0.76
0.52 0.54 0.76
0.54 0.54 0.76
0.56 0.54 0.76
0.66 0.54 0.76
0.76 0.54 0.76
0.86 0.54 0.76
0.96 0.54 0.76
0 0.56 0.76
0.1 0.56 0.76
0.2 0.56 0.76
0.3 0.56 0.76
0.4 0.56 0.76
0.42 0.56 0.76
0.44 0.56 0.76
0.46 0.56 0.76
0.48 0.56 0.76
0.5 0.56 0.76
0.52 0.56 0.76
0.54 0.56 0.76
0.56 0.56 0.76
0.66 0.56 0.76
0.76 0.56 0.76
0.86 0.56 0.76
0.96 0.56 0.76
0 0.66 0.76
0.1 0.66 0.76
0.2 0.66 0.76
0.3 0.66 0.76
0.4 0.66 0.76
0.42 0.66 0.76
0.44 0.66 0.76
0.46 0.66 0.76
0.48 0.66 0.76
0.5 0.66 0.76
0.52 0.66 0.76
0.54 0.66 0.76
0.56 0.66 0.76
0.66 0.66 0.76
0.76 0.66 0.76
0.86 0.66 0.76
0.96 0.66 0.76
0 0.76 0.76
0.1 0.76 0.76
0.2 0.76 0.76
0.3 0.76 0.76
0.4 0.76 0.76
0.42 0.76 0.76
0.44 0.76 0.76
0.46 0.76 0.76
0.48 0.76 0.76
0.5 0.76 0.76
0.52 0.76 0.76
0.54 0.76 0.76
0.56 0.76 0.76
0.66 0.76 0.76
0.76 0.76 0.76
0.86 0.76 0.76
0.96 0.76 0.76
0 0.86 0.76
0.1 0.86 0.76
0.2 0.86 0.76
0.3 0.86 0.76
0.4 0.86 0.76
0.42 0.86 0.76
0.44 0.86 0.76
0.46 0.86 0.76
0.48 0.86 0.76
0.5 0.86 0.76
0.52 0.86 0.76
0.54 0.86 0.76
0.56 0.86 0.76
0.66 0.86 0.76
0.76 0.86 0.76
0.86 0.86 0.76
0.96 0.86 0.76
0 0.96 0.76
0.1 0.96 0.76
0.2 0.96 0.76
0.3 0.96 0.76
0.4 0.96 0.76
0.42 0.96 0.76
0.44 0.96 0.76
0.46 0.96 0.76
0.48 0.96 0.76
0.5 0.96 0.76
0.52 0.96 0.76
0.54 0.96 0.76
0.56 0.96 0.76
0.66 0.96 0.76
0.76 0.96 0.76
0.86 0.96 0.76
0.96 0.96 0.76
0 0 0.86
0.1 0 0.86
0.2 0 0.86
0.3 0 0.86
0.4 0 0.86
0.42 0 0.86
0.44 0 0.86
0.46 0 0.86
0.48 0 0.86
0.5 0 0.86
0.52 0 0.86
0.54 0 0.86
0.56 0 0.86
0.66 0 0.86
0.76 0 0.86
0.86 0 0.86
0.96 0 0.86
0 0.1 0.86
0.1 0.1 0.86
0.2 0.1 0.86
0.3 0.1 0.86
0.4 0.1 0.86
0.42 0.1 0.86
0.44 0.1 0.86
0.46 0.1 0.86
0.48 0.1 0.86
0.5 0.1 0.86
0.52 0.1 0.86
0.54 0.1 0.86
0.56 0.1 0.86
0.66 0.1 0.86
0.76 0.1 0.86
0.86 0.1 0.86
0.96 0.1 0.86
0 0.2 0.86
0.1 0.2 0.86
0.2 0.2 0.86
0.3 0.2 0.86
0.4 0.2 0.86
0.42 0.2 0.86
0.44 0.2 0.86
0.46 0.2 0.86
0.48 0.2 0.86
0.5 0.2 0.86
0.52 0.2 0.86
0.54 0.2 0.86
0.56 0.2 0.86
0.66 0.2 0.86
0.76 0.2 0.86
0.86 0.2 0.86
0.96 0.2 0.86
0 0.3 0.86
0.1 0.3 0.86
0.2 0.3 0.86
0.3 0.3 0.86
0.4 0.3 0.86
0.42 0.3 0.86
0.44 0.3 0.86
0.46 0.3 0.86
0.48 0.3 0.86
0.5 0.3 0.86
0.52 0.3 0.86
0.54 0.3 0.86
0.56 0.3 0.86
0.66 0.3 0.86
0.76 0.3 0.86
0.86 0.3 0.86
0.96 0.3 0.86
0 0.4 0.86
0.1 0.4 0.86
0.2 0.4 0.86
0.3 0.4 0.86
0.4 0.4 0.86
0.42 0.4 0.86
0.44 0.4 0.86
0.46 0.4 0.86
0.48 0.4 0.86
0.5 0.4 0.86
0.52 0.4 0.86
0.54 0.4 0.86
0.56 0.4 0.86
0.66 0.4 0.86
0.76 0.4 0.86
0.86 0.4 0.86
0.96 0.4 0.86
0 0.42 0.86
0.1 0.42 0.86
0.2 0.42 0.86
0.3 0.42 0.86
0.4 0.42 0.86
0.42 0.42 0.86
0.44 0.42 0.86
0.46 0.42 0.86
0.48 0.42 0.86
0.5 0.42 0.86
0.52 0.42 0.86
0.54 0.42 0.86
0.56 0.42 0.86
0.66 0.42 0.86
0.76 0.42 0.86
0.86 0.42 0.86
0.96 0.42 0.86
0 0.44 0.86
0.1 0.44 0.86
0.2 0.44 0.86
0.3 0.44 0.86
0.4 0.44 0.86
0.42 0.44 0.86
0.44 0.44 0.86
0.46 0.44 0.86
0.48 0.44 0.86
0.5 0.44 0.86
0.52 0.44 0.86
0.54 0.44 0.86
0.56 0.44 0.86
0.66 0.44 0.86
0.76 0.44 0.86
0.86 0.44 0.86
0.96 0.44 0.86
0 0.46 0.86
0.1 0.46 0.86
0.2 0.46 0.86
0.3 0.46 0.86
0.4 0.46 0.86
0.42 0.46 0.86
0.44 0.46 0.86
0.46 0.46 0.86
0.48 0.46 0.86
0.5 0.46 0.86
0.52 0.46 0.86
0.54 0.46 0.86
0.56 0.46 0.86
0.66 0.46 0.86
0.76 0.46 0.86
0.86 0.46 0.86
0.96 0.46 0.86
0 0.48 0.86
0.1 0.48 0.86
0.2 0.48 0.86
0.3 0.48 0.86
0.4 0.48 0.86
0.42 0.48 0.86
0.44 0.48 0.86
0.46 0.48 0.86
0.48 0.48 0.86
0.5 0.48 0.86
0.52 0.48 0.86
0.54 0.48 0.86
0.56 0.48 0.86
0.66 0.48 0.86
0.76 0.48 0.86
0.86 0.48 0.86
0.96 0.48 0.86
0 0.5 0.86
0.1 0.5 0.86
0.2 0.5 0.86
0.3 0.5 0.86
0.4 0.5 0.86
0.42 0.5 0.86
0.44 0.5 0.86
0.46 0.5 0.86
0.48 0.5 0.86
0.5 0.5 0.86
0.52 0.5 0.86
0.54 0.5 0.86
0.56 0.5 0.86
0.66 0.5 0.86
0.76 0.5 0.86
0.86 0.5 0.86
0.96 0.5 0.86
0 0.52 0.86
0.1 0.52 0.86
0.2 0.52 0.86
0.3 0.52 0.86
0.4 0.52 0.86
0.42 0.52 0.86
0.44 0.52 0.86
0.46 0.52 0.86
0.48 0.52 0.86
0.5 0.52 0.86
0.52 0.52 0.86
0.54 0.52 0.86
0.56 0.52 0.86
0.66 0.52 0.86
0.76 0.52 0.86
0.86 0.52 0.86
0.96 0.52 0.86
0 0.54 0.86
0.1 0.54 0.86
0.2 0.54 0.86
0.3 0.54 0.86
0.4 0.54 0.86
0.42 0.54 0.86
0.44 0.54 0.86
0.46 0.54 0.86
0.48 0.54 0.86
0.5 0.54 0.86
0.52 0.54 0.86
0.54 0.54 0.86
0.56 0.54 0.86
0.66 0.54 0.86
0.76 0.54 0.86
0.86 0.54 0.86
0.96 0.54 0.86
0 0.56 0.86
0.1 0.56 0.86
0.2 0.56 0.86
0.3 0.56 0.86
0.4 0.56 0.86
0.42 0.56 0.86
0.44 0.56 0.86
0.46 0.56 0.86
0.48 0.56 0.86
0.5 0.56 0.86
0.52 0.56 0.86
0.54 0.56 0.86
0.56 0.56 0.86
0.66 0.56 0.86
0.76 0.56 0.86
0.86 0.56 0.86
0.96 0.56 0.86
0 0.66 0.86
0.1 0.66 0.86
0.2 0.66 0.86
0.3 0.66 0.86
0.4 0.66 0.86
0.42 0.66 0.86
0.44 0.66 0.86
0.46 0.66 0.86
0.48 0.66 0.86
0.5 0.66 0.86
0.52 0.66 0.86
0.54 0.66 0.86
0.56 0.66 0.86
0.66 0.66 0.86
0.76 0.66 0.86
0.86 0.66 0.86
0.96 0.66 0.86
0 0.76 0.86
0.1 0.76 0.86
0.2 0.76 0.86
0.3 0.76 0.86
0.4 0.76 0.86
0.42 0.76 0.86
0.44 0.76 0.86
0.46 0.76 0.86
0.48 0.76 0.86
0.5 0.76 0.86
0.52 0.76 0.86
0.54 0.76 0.86
0.56 0.76 0.86
0.66 0.76 0.86
0.76 0.76 0.86
0.86 0.76 0.86
0.96 0.76 0.86
0 0.86 0.86
0.1 0.86 0.86
0.2 0.86 0.86
0.3 0.86 0.86
0.4 0.86 0.86
0.42 0.86 0.86
0.44 0.86 0.86
0.46 0.86 0.86
0.48 0.86 0.86
0.5 0.86 0.86
0.52 0.86 0.86
0.54 0.86 0.86
0.56 0.86 0.86
0.66 0.86 0.86
0.76 0.86 0.86
0.86 0.86 0.86
0.96 0.86 0.86
0 0.96 0.86
0.1 0.96 0.86
0.2 0.96 0.86
0.3 0.96 0.86
0.4 0.96 0.86
0.42 0.96 0.86
0.44 0.96 0.86
0.46 0.96 0.86
0.48 0.96 0.86
0.5 0.96 0.86
0.52 0.96 0.86
0.54 0.96 0.86
0.56 0.96 0.86
0.66 0.96 0.86
0.76 0.96 0.86
0.86 0.96 0.86
0.96 0.96 0.86
0 0 0.96
0.1 0 0.96
0.2 0 0.96
0.3 0 0.96
0.4 0 0.96
0.42 0 0.96
0.44 0 0.96
0.46 0 0.96
0.48 0 0.96
0.5 0 0.96
0.52 0 0.96
0.54 0 0.96
0.56 0 0.96
0.66 0 0.96
0.76 0 0.96
0.86 0 0.96
0.96 0 0.96
0 0.1 0.96
0.1 0.1 0.96
0.2 0.1 0.96
0.3 0.1 0.96
0.4 0.1 0.96
0.42 0.1 0.96
0.44 0.1 0.96
0.46 0.1 0.96
0.48 0.1 0.96
0.5 0.1 0.96
0.52 0.1 0.96
0.54 0.1 0.96
0.56 0.1 0.96
0.66 0.1 0.96
0.76 0.1 0.96
0.86 0.1 0.96
0.96 0.1 0.96
0 0.2 0.96
0.1 0.2 0.96
0.2 0.2 0.96
0.3 0.2 0.96
0.4 0.2 0.96
0.42 0.2 0.96
0.44 0.2 0.96
0.46 0.2 0.96
0.48 0.2 0.96
0.5 0.2 0.96
0.52 0.2 0.96
0.54 0.2 0.96
0.56 0.2 0.96
0.66 0.2 0.96
0.76 0.2 0.96
0.86 0.2 0.96
0.96 0.2 0.96
0 0.3 0.96
0.1 0.3 0.96
0.2 0.3 0.96
0.3 0.3 0.96
0.4 0.3 0.96
0.42 0.3 0.96
0.44 0.3 0.96
0.46 0.3 0.96
0.48 0.3 0.96
0.5 0.3 0.96
0.52 0.3 0.96
0.54 0.3 0.96
0.56 0.3 0.96
0.66 0.3 0.96
0.76 0.3 0.96
0.86 0.3 0.96
0.96 0.3 0.96
0 0.4 0.96
0.1 0.4 0.96
0.2 0.4 0.96
0.3 0.4 0.96
0.4 0.4 0.96
0.42 0.4 0.96
0.44 0.4 0.96
0.46 0.4 0.96
0.48 0.4 0.96
0.5 0.4 0.96
0.52 0.4 0.96
0.54 0.4 0.96
0.56 0.4 0.96
0.66 0.4 0.96
0.76 0.4 0.96
0.86 0.4 0.96
0.96 0.4 0.96
0 0.42 0.96
0.1 0.42 0.96
0.2 0.42 0.96
0.3 0.42 0.96
0.4 0.42 0.96
0.42 0.42 0.96
0.44 0.42 0.96
0.46 0.42 0.96
0.48 0.42 0.96
0.5 0.42 0.96
0.52 0.42 0.96
0.54 0.42 0.96
0.56 0.42 0.96
0.66 0.42 0.96
0.76 0.42 0.96
0.86 0.42 0.96
0.96 0.42 0.96
0 0.44 0.96
0.1 0.44 0.96
0.2 0.44 0.96
0.3 0.44 0.96
0.4 0.44 0.96
0.42 0.44 0.96
0.44 0.44 0.96
0.46 0.44 0.96
0.48 0.44 0.96
0.5 0.44 0.96
0.52 0.44 0.96
0.54 0.44 0.96
0.56 0.44 0.96
0.66 0.44 0.96
0.76 0.44 0.96
0.86 0.44 0.96
0.96 0.44 0.96
0 0.46 0.96
0.1 0.46 0.96
0.2 0.46 0.96
0.3 0.46 0.96
0.4 0.46 0.96
0.42 0.46 0.96
0.44 0.46 0.96
0.46 0.46 0.96
0.48 0.46 0.96
0.5 0.46 0.96
0.52 0.46 0.96
0.54 0.46 0.96
0.56 0.46 0.96
0.66 0.46 0.96
0.76 0.46 0.96
0.86 0.46 0.96
0.96 0.46 0.96
0 0.48 0.96
0.1 0.48 0.96
0.2 0.48 0.96
0.3 0.48 0.96
0.4 0.48 0.96
0.42 0.48 0.96
0.44 0.48 0.96
0.46 0.48 0.96
0.48 0.48 0.96
0.5 0.48 0.96
0.52 0.48 0.96
0.54 0.48 0.96
0.56 0.48 0.96
0.66 0.48 0.96
0.76 0.48 0.96
0.86 0.48 0.96
0.96 0.48 0.96
0 0.5 0.96
0.1 0.5 0.96
0.2 0.5 0.96
0.3 0.5 0.96
0.4 0.5 0.96
0.42 0.5 0.96
0.44 0.5 0.96
0.46 0.5 0.96
0.48 0.5 0.96
0.5 0.5 0.96
0.52 0.5 0.96
0.54 0.5 0.96
0.56 0.5 0.96
0.66 0.5 0.96
0.76 0.5 0.96
0.86 0.5 0.96
0.96 0.5 0.96
0 0.52 0.96
0.1 0.52 0.96
0.2 0.52 0.96
0.3 0.52 0.96
0.4 0.52 0.96
0.42 0.52 0.96
0.44 0.52 0.96
0.46 0.52 0.96
0.48 0.52 0.96
0.5 0.52 0.96
0.52 0.52 0.96
0.54 0.52 0.96
0.56 0.52 0.96
0.66 0.52 0.96
0.76 0.52 0.96
0.86 0.52 0.96
0.96 0.52 0.96
0 0.54 0.96
0.1 0.54 0.96
0.2 0.54 0.96
0.3 0.54 0.96
0.4 0.54 0.96
0.42 0.54 0.96
0.44 0.54 0.96
0.46 0.54 0.96
0.48 0.54 0.96
0.5 0.54 0.96
0.52 0.54 0.96
0.54 0.54 0.96
0.56 0.54 0.96
0.66 0.54 0.96
0.76 0.54 0.96
0.86 0.54 0.96
0.96 0.54 0.96
0 0.56 0.96
0.1 0.56 0.96
0.2 0.56 0.96
0.3 0.56 0.96
0.4 0.56 0.96
0.42 0.56 0.96
0.44 0.56 0.96
0.46 0.56 0.96
0.48 0.56 0.96
0.5 0.56 0.96
0.52 0.56 0.96
0.54 0.56 0.96
0.56 0.56 0.96
0.66 0.56 0.96
0.76 0.56 0.96
0.86 0.56 0.96
0.96 0.56 0.96
0 0.66 0.96
0.1 0.66 0.96
0.2 0.66 0.96
0.3 0.66 0.96
0.4 0.66 0.96
0.42 0.66 0.96
0.44 0.66 0.96
0.46 0.66 0.96
0.48 0.66 0.96
0.5 0.66 0.96
0.52 0.66 0.96
0.54 0.66 0.96
0.56 0.66 0.96
0.66 0.66 0.96
0.76 0.66 0.96
0.86 0.66 0.96
0.96 0.66 0.96
0 0.76 0.96
0.1 0.76 0.96
0.2 0.76 0.96
0.3 0.76 0.96
0.4 0.76 0.96
0.42 0.76 0.96
0.44 0.76 0.96
0.46 0.76 0.96
0.48 0.76 0.96
0.5 0.76 0.96
0.52 0.76 0.96
0.54 0.76 0.96
0.56 0.76 0.96
0.66 0.76 0.96
0.76 0.76 0.96
0.86 0.76 0.96
0.96 0.76 0.96
0 0.86 0.96
0.1 0.86 0.96
0.2 0.86 0.96
0.3 0.86 0.96
0.4 0.86 0.96
0.42 0.86 0.96
0.44 0.86 0.96
0.46 0.86 0.96
0.48 0.86 0.96
0.5 0.86 0.96
0.52 0.86 0.96
0.54 0.86 0.96
0.56 0.86 0.96
0.66 0.86 0.96
0.76 0.86 0.96
0.86 0.86 0.96
0.96 0.86 0.96
0 0.96 0.96
0.1 0.96 0.96
0.2 0.96 0.96
0.3 0.96 0.96
0.4 0.96 0.96
0.42 0.96 0.96
0.44 0.96 0.96
0.46 0.96 0.96
0.48 0.96 0.96
0.5 0.96 0.96
0.52 0.96 0.96
0.54 0.96 0.96
0.56 0.96 0.96
0.66 0.96 0.96
0.76 0.96 0.96
0.86 0.96 0.96
0.96 0.96 0.96
#test_num
12345
