# Supplementary material for: Ecosystem-based fisheries management forestalls climate-driven collapse
Source: Nat Commun. 2020 Sep 11;11:4579. doi: 10.1038/s41467-020-18300-3 (PMC7486947; doi:10.1038/s41467-020-18300-3)
Supplement: Supplementary file 4 — Supplementary Software [file 41467_2020_18300_MOESM4_ESM.zip › Supplementary_Software/EBM_Holsman_NatComm-master/data/in/raw/Observed_temp_EBS18_sst_bt_cpi.xlsx]

## Sheet: Sheet1
YEAR	Bottom	Surface
1982	2.26856	5.57084
1983	3.02211	8.58096
1984	2.33263	7.23508
1985	2.36694	6.62678
1986	1.85904	5.67607
1987	3.21991	6.78843
1988	2.35716	6.61192
1989	2.96871	6.66303
1990	2.44799	7.12398
1991	2.69727	7.75769
1992	2.01415	6.83177
1993	3.05792	6.9853
1994	1.57149	5.54617
1995	1.74378	6.04173
1996	3.42356	6.59332
1997	2.74218	7.8289
1998	3.27458	7.46099
1999	0.828418	3.74994
2000	2.15781	6.16621
2001	2.57505	5.81729
2002	3.24758	6.87702
2003	3.81224	7.78291
2004	3.38666	8.30825
2005	3.47296	7.22458
2006	1.87449	5.58743
2007	1.78681	6.30929
2008	1.29031	4.23712
2009	1.38393	4.67163
2010	1.53123	5.13697
2011	2.4671	5.02954
2012	1.00785	4.87747
2013	1.87294	6.24511
2014	3.22364	8.16359
2015	3.363	7.16335
2016	4.4576	9.53732
2017	2.83232	7.83444
2018	4.2602	7.49883
2019
