# Supplementary material for: Ecosystem-based fisheries management forestalls climate-driven collapse
Source: Nat Commun. 2020 Sep 11;11:4579. doi: 10.1038/s41467-020-18300-3 (PMC7486947; doi:10.1038/s41467-020-18300-3)
Supplement: Supplementary file 4 — Supplementary Software [file 41467_2020_18300_MOESM4_ESM.zip › Supplementary_Software/EBM_Holsman_NatComm-master/data/in/raw/proj_data2018_long_ext_bcs.dat]

#Models 
# aclim_hindcast # MIROC_A1B # ECHOG_A1B # CCCMA_A1B # GFDL_rcp45 # GFDL_rcp85 # GFDL_rcp85_bio # MIROC_rcp45 # MIROC_rcp85 # CESM_rcp45 # CESM_rcp85 # CESM_rcp85_bio
#nEatcovs 
4
#Eat_covs 
18 20 26 28
#n_fut_itr : number of future temperature simulations  
12
#nyrs_fut : (1, n_fut_itr) number years for the zooplankton data 
82
#fut_years : matrix(n_fut_itr,nyrs_fut) years for the zooplankton data 
2018 2019 2020 2021 2022 2023 2024 2025 2026 2027 2028 2029 2030 2031 2032 2033 2034 2035 2036 2037 2038 2039 2040 2041 2042 2043 2044 2045 2046 2047 2048 2049 2050 2051 2052 2053 2054 2055 2056 2057 2058 2059 2060 2061 2062 2063 2064 2065 2066 2067 2068 2069 2070 2071 2072 2073 2074 2075 2076 2077 2078 2079 2080 2081 2082 2083 2084 2085 2086 2087 2088 2089 2090 2091 2092 2093 2094 2095 2096 2097 2098 2099
#ncov_fut : number of covariates 
48
###########################################################
#  | mn_Hind
#  | MIROC_A1B
#  | ECHOG_A1B
#  | CCCMA_A1B
#  | GFDL_rcp45
#  | GFDL_rcp85
#  | GFDL_rcp85_bio
#  | MIROC_rcp45
#  | MIROC_rcp85
#  | CESM_rcp45
#  | CESM_rcp85
#  | CESM_rcp85_bio
###########################################################
# BottomTemp
0.3689647 0.3689647 0.3689647 0.3689647 0.3689647 0.3689647 0.3689647 0.3689647 0.3689647 0.3689647 0.3689647 0.3689647 0.3689647 0.3689647 0.3689647 0.3689647 0.3689647 0.3689647 0.3689647 0.3689647 0.3689647 0.3689647 0.3689647 0.3689647 0.3689647 0.3689647 0.3689647 0.3689647 0.3689647 0.3689647 0.3689647 0.3689647 0.3689647 0.3689647 0.3689647 0.3689647 0.3689647 0.3689647 0.3689647 0.3689647 0.3689647 0.3689647 0.3689647 0.3689647 0.3689647 0.3689647 0.3689647 0.3689647 0.3689647 0.3689647 0.3689647 0.3689647 0.3689647 0.3689647 0.3689647 0.3689647 0.3689647 0.3689647 0.3689647 0.3689647 0.3689647 0.3689647 0.3689647 0.3689647 0.3689647 0.3689647 0.3689647 0.3689647 0.3689647 0.3689647 0.3689647 0.3689647 0.3689647 0.3689647 0.3689647 0.3689647 0.3689647 0.3689647 0.3689647 0.3689647 0.3689647 0.3689647
1.858375 0.6919479 1.974512 0.4370445 0.1018508 1.085647 2.007102 0.2736784 -1.439174 0.7036619 0.4823054 0.3725057 2.575601 -0.9320429 1.339059 -0.3220551 1.272257 0.3166417 1.431394 -0.1366308 2.01946 1.95462 1.95462 1.95462 1.95462 1.95462 1.95462 1.95462 1.95462 1.95462 1.95462 1.95462 1.95462 1.95462 1.95462 1.95462 1.95462 1.95462 1.95462 1.95462 1.95462 1.95462 1.95462 1.95462 1.95462 1.95462 1.95462 1.95462 1.95462 1.95462 1.95462 1.95462 1.95462 1.95462 1.95462 1.95462 1.95462 1.95462 1.95462 1.95462 1.95462 1.95462 1.95462 1.95462 1.95462 1.95462 1.95462 1.95462 1.95462 1.95462 1.95462 1.95462 1.95462 1.95462 1.95462 1.95462 1.95462 1.95462 1.95462 1.95462 1.95462 1.95462
-1.967708 -0.8548504 0.1511174 0.2619237 -0.7179812 -0.8265654 -0.5905503 1.456967 0.2055634 0.4589283 0.4490004 0.5810744 0.9157041 1.650859 1.123989 -0.912859 0.006846359 0.2866505 0.9776 -0.2620237 1.219892 0.9155011 0.9155011 0.9155011 0.9155011 0.9155011 0.9155011 0.9155011 0.9155011 0.9155011 0.9155011 0.9155011 0.9155011 0.9155011 0.9155011 0.9155011 0.9155011 0.9155011 0.9155011 0.9155011 0.9155011 0.9155011 0.9155011 0.9155011 0.9155011 0.9155011 0.9155011 0.9155011 0.9155011 0.9155011 0.9155011 0.9155011 0.9155011 0.9155011 0.9155011 0.9155011 0.9155011 0.9155011 0.9155011 0.9155011 0.9155011 0.9155011 0.9155011 0.9155011 0.9155011 0.9155011 0.9155011 0.9155011 0.9155011 0.9155011 0.9155011 0.9155011 0.9155011 0.9155011 0.9155011 0.9155011 0.9155011 0.9155011 0.9155011 0.9155011 0.9155011 0.9155011
-0.9358508 0.0787094 0.6922786 0.6240564 0.8113883 1.115334 1.655018 0.4428942 2.909366 0.9366851 0.6580511 0.6031371 1.749146 1.153249 1.565697 0.4062192 1.584892 3.079682 1.229208 1.570814 -1.137328 2.22627 2.22627 2.22627 2.22627 2.22627 2.22627 2.22627 2.22627 2.22627 2.22627 2.22627 2.22627 2.22627 2.22627 2.22627 2.22627 2.22627 2.22627 2.22627 2.22627 2.22627 2.22627 2.22627 2.22627 2.22627 2.22627 2.22627 2.22627 2.22627 2.22627 2.22627 2.22627 2.22627 2.22627 2.22627 2.22627 2.22627 2.22627 2.22627 2.22627 2.22627 2.22627 2.22627 2.22627 2.22627 2.22627 2.22627 2.22627 2.22627 2.22627 2.22627 2.22627 2.22627 2.22627 2.22627 2.22627 2.22627 2.22627 2.22627 2.22627 2.22627
0.9764969 1.105856 0.3157625 0.71437 0.1429693 -1.404983 -0.5239888 1.081809 0.1121758 -1.495446 1.346876 -0.1242872 0.2906435 -0.3377731 -0.2958129 0.01042928 -0.3340088 1.282117 -0.2787483 0.4087515 1.430375 0.002446855 1.05154 0.01341289 1.250254 -1.878518 -0.3818563 1.571461 -1.628604 -0.2094466 0.298319 0.5534088 -1.246256 0.4496084 0.7904866 0.02471096 -1.275228 -2.04288 -0.4415064 -0.7401656 -1.356199 0.1255569 -0.6466877 0.7578772 2.617329 -0.6414861 0.1598826 0.03784644 -0.008761094 0.5552212 1.377716 -0.1829598 0.5783855 -1.722223 -0.9899643 0.7470827 0.9434687 -1.198807 -0.4407488 0.6482094 1.673923 0.7364354 0.7856074 -1.260347 -1.645703 0.4458627 -0.8462156 -1.235533 -0.9265066 -1.842839 -1.171556 1.136945 -0.7365595 0.1963237 1.072759 -0.1323667 -0.3343106 1.449107 0.5419428 -1.173 -1.346746 0.499769
-0.1309198 -1.442252 -0.1073552 1.094613 1.767842 -0.1905195 0.8491081 0.1098957 0.3082185 -0.407962 0.6449048 0.9883694 -0.7890344 -0.3769369 0.4786429 -1.167065 -0.3597911 0.5711649 -0.04233717 -0.8651812 -1.107726 0.03577304 -0.7460312 0.100887 1.600264 0.5359732 2.090348 1.510152 2.061216 1.045024 2.488001 0.982645 2.197521 1.673902 1.746058 0.02559343 1.13958 1.429788 0.2604666 0.3511396 1.458622 1.785607 1.207969 0.06856007 1.747304 2.103041 0.838641 -0.4465773 -0.2463821 1.249368 -0.7078412 1.222343 2.057609 0.5863667 0.8838016 2.159345 0.06561572 1.593375 2.370356 2.007777 3.192952 2.799721 2.653137 3.356332 1.811616 1.489963 0.9159403 2.585283 3.045283 2.263286 1.643116 2.472454 2.520978 2.001531 0.5429694 0.8699375 0.5771354 2.32279 3.06064 3.696806 2.275382 3.11256
-0.2015805 -1.414355 -0.05416556 1.08553 1.742546 -0.3452472 0.784246 0.1197389 0.1414752 -0.4858405 0.5517139 1.104526 -0.7998815 -0.3535959 0.5249509 -1.23472 -0.2621536 0.6010331 -0.05132176 -0.8656718 -1.125865 -0.01837836 -0.838977 0.08115202 1.672352 0.5962752 2.080139 1.561692 2.046111 1.161932 2.459547 0.9939806 2.155714 1.790048 1.627079 0.02399915 1.029606 1.464511 0.3121905 0.4113564 1.466015 1.770472 1.064535 -0.02297372 1.73895 2.134405 0.8633536 -0.3723813 -0.3996746 1.15394 -0.6204057 1.158006 2.112429 0.4397285 0.9245607 2.170323 0.02728068 1.59005 2.324575 1.997258 3.159359 2.806822 2.652945 3.338471 1.862006 1.486727 1.000096 2.750267 2.834018 2.586844 1.770072 2.547906 2.488159 2.026014 0.6866523 0.8403689 0.5300652 2.18917 3.047323 3.744855 2.237402 2.91843
0.640734 -0.04584662 -0.7041436 0.8151644 0.4396096 1.53573 1.392864 0.02563713 0.6339209 1.319613 1.083439 1.931384 -0.2600285 1.103875 2.200244 1.500627 1.72439 1.774655 1.025385 1.180196 0.8765114 0.8405919 1.097274 1.388513 1.226459 2.159261 2.700306 1.028903 1.258933 1.497377 2.099052 0.7648571 1.612774 1.366637 1.14925 1.018623 0.6683833 0.5885235 -0.02737093 1.187965 1.027926 1.564004 1.107551 1.023735 0.7802963 0.3866437 1.815674 0.428471 -0.6416605 0.6557755 1.920206 1.821445 1.368117 1.485935 2.177803 1.35869 0.7028157 1.318695 2.632004 2.528458 1.708005 0.7556927 1.796298 1.893977 1.35896 1.079527 0.1213053 -0.1449265 0.1858961 1.693952 1.397705 1.115698 2.048905 0.4395895 1.52919 1.829824 1.479619 1.757209 0.812339 0.9654741 0.8610208 1.136684
0.8492612 0.6906651 -0.8096501 1.0644 1.217681 2.466918 1.696998 2.549668 1.101119 1.991328 3.396092 0.08227256 1.92127 1.549394 1.895403 2.485319 2.156479 2.770223 3.064748 1.790724 1.830301 2.275965 2.278282 2.550796 1.854776 2.766034 1.27917 2.187683 3.398645 3.11168 1.974698 2.26827 2.206034 3.060076 2.539078 2.62358 2.796221 1.932558 3.399592 1.727615 2.74766 2.412546 3.07242 2.834414 2.444454 4.278278 4.628074 4.058904 3.83784 2.810683 3.096596 3.42795 4.95125 4.069928 3.845152 3.566356 4.641466 3.648498 3.592598 4.420115 3.230991 3.454474 4.402308 6.036361 4.171848 4.422523 4.506076 6.306846 5.349182 4.590949 4.245792 4.544837 4.548099 4.606528 5.607689 5.978138 5.023567 4.200012 5.024911 5.781155 5.550273 5.878464
0.599475 1.504026 0.2439155 -0.7951191 1.904745 1.009195 0.8855198 -0.04283615 0.6355859 1.967497 1.477083 -0.3085296 0.8503083 1.715554 1.834323 0.3314789 1.262457 1.184789 -0.03953577 0.5614192 1.133385 0.4108846 0.3600556 1.58126 1.183922 -0.04653837 1.279775 2.160818 0.617492 1.796875 2.423407 1.89626 1.541355 1.563805 -0.05578376 -1.222506 -0.2848615 1.303825 1.735706 2.206017 2.350439 1.509447 1.038104 1.601257 2.667189 1.209997 -0.8271205 1.483299 1.781459 1.033984 1.913375 2.813208 2.166811 2.560374 1.890887 1.873695 2.50561 3.472813 3.586187 1.878656 0.343499 0.04203218 2.933368 2.933368 2.933368 2.933368 2.933368 2.933368 2.933368 2.933368 2.933368 2.933368 2.933368 2.933368 2.933368 2.933368 2.933368 2.933368 2.933368 2.933368 2.933368 2.933368
0.07280616 1.382865 -0.250222 0.4455963 0.5414171 -2.342203 -1.593481 0.6062956 0.6053693 1.803628 1.412885 2.011528 0.08911279 0.462321 1.400541 0.8702015 -2.835739 -1.118838 1.114455 1.168977 1.057584 1.078283 0.6403716 -1.316838 0.1736798 0.3726889 1.349649 1.665085 -0.1227962 0.2964842 0.939781 1.440312 3.069731 2.589822 1.355053 -1.7558 2.077456 2.582728 3.798713 3.159172 2.984384 3.842053 3.371595 3.280159 2.748368 3.133967 3.262052 3.413187 3.441406 4.264775 4.483623 3.466182 1.278576 2.209705 2.694056 2.919761 3.043233 4.419316 3.269189 4.226889 3.491543 4.243738 4.856139 5.40866 5.637019 4.706428 5.748445 4.993162 4.899004 4.616188 5.10063 4.739522 5.631368 5.076889 4.255861 4.206256 3.977939 5.187679 4.762382 4.36391 5.513432 6.077765
0.09024869 1.266923 -0.2144583 0.3384747 0.5241296 -2.376848 -1.591533 0.5027542 0.62668 1.825029 1.412552 1.958077 0.1076108 0.498114 1.454142 0.9380748 -3.046801 -1.238027 1.245417 1.274828 1.160308 1.086494 0.6224426 -1.44208 0.1896967 0.4259091 1.351093 1.579641 -0.05114681 0.330731 0.9964313 1.450681 3.021137 2.673596 1.383716 -1.837932 2.046005 2.66216 3.817654 3.191091 3.035154 3.924612 3.44064 3.339697 2.839784 3.194203 3.315789 3.523522 3.440749 4.351093 4.636553 3.53178 1.316981 2.227942 2.662123 2.987023 3.065261 4.455861 3.377951 4.472279 3.658746 4.348341 4.855775 5.442214 5.675397 4.85385 5.832871 5.099743 5.002788 4.856913 5.190578 4.708923 5.586992 5.16903 4.215632 4.403307 4.072684 5.273423 4.865609 4.456893 5.595024 6.268902
###########################################################
# Eup_avg
0.6536131 0.6536131 0.6536131 0.6536131 0.6536131 0.6536131 0.6536131 0.6536131 0.6536131 0.6536131 0.6536131 0.6536131 0.6536131 0.6536131 0.6536131 0.6536131 0.6536131 0.6536131 0.6536131 0.6536131 0.6536131 0.6536131 0.6536131 0.6536131 0.6536131 0.6536131 0.6536131 0.6536131 0.6536131 0.6536131 0.6536131 0.6536131 0.6536131 0.6536131 0.6536131 0.6536131 0.6536131 0.6536131 0.6536131 0.6536131 0.6536131 0.6536131 0.6536131 0.6536131 0.6536131 0.6536131 0.6536131 0.6536131 0.6536131 0.6536131 0.6536131 0.6536131 0.6536131 0.6536131 0.6536131 0.6536131 0.6536131 0.6536131 0.6536131 0.6536131 0.6536131 0.6536131 0.6536131 0.6536131 0.6536131 0.6536131 0.6536131 0.6536131 0.6536131 0.6536131 0.6536131 0.6536131 0.6536131 0.6536131 0.6536131 0.6536131 0.6536131 0.6536131 0.6536131 0.6536131 0.6536131 0.6536131
-0.09030354 1.333485 0.487797 1.273744 -0.1053994 1.608063 1.142185 0.6398997 -1.480401 0.4508593 0.4520726 1.044629 1.580469 0.3339588 0.1334364 -0.2271769 1.492714 0.771079 1.594417 1.013763 1.710506 2.42833 2.42833 2.42833 2.42833 2.42833 2.42833 2.42833 2.42833 2.42833 2.42833 2.42833 2.42833 2.42833 2.42833 2.42833 2.42833 2.42833 2.42833 2.42833 2.42833 2.42833 2.42833 2.42833 2.42833 2.42833 2.42833 2.42833 2.42833 2.42833 2.42833 2.42833 2.42833 2.42833 2.42833 2.42833 2.42833 2.42833 2.42833 2.42833 2.42833 2.42833 2.42833 2.42833 2.42833 2.42833 2.42833 2.42833 2.42833 2.42833 2.42833 2.42833 2.42833 2.42833 2.42833 2.42833 2.42833 2.42833 2.42833 2.42833 2.42833 2.42833
-0.6745766 -1.180609 0.3234815 1.229997 -1.269989 -2.734961 -1.31279 1.307252 1.501631 -0.09558977 0.5453337 1.128663 0.3111047 1.256376 0.2895004 -0.8472078 -0.1762548 -0.506953 -0.4314909 -1.152965 0.8437346 1.409513 1.409513 1.409513 1.409513 1.409513 1.409513 1.409513 1.409513 1.409513 1.409513 1.409513 1.409513 1.409513 1.409513 1.409513 1.409513 1.409513 1.409513 1.409513 1.409513 1.409513 1.409513 1.409513 1.409513 1.409513 1.409513 1.409513 1.409513 1.409513 1.409513 1.409513 1.409513 1.409513 1.409513 1.409513 1.409513 1.409513 1.409513 1.409513 1.409513 1.409513 1.409513 1.409513 1.409513 1.409513 1.409513 1.409513 1.409513 1.409513 1.409513 1.409513 1.409513 1.409513 1.409513 1.409513 1.409513 1.409513 1.409513 1.409513 1.409513 1.409513
-0.369075 0.04579666 1.285526 1.041072 1.007408 0.8431834 0.01780107 0.1118971 1.189971 0.9872077 1.147629 1.523915 0.4253439 -0.5100296 0.3938728 1.573663 1.054379 0.4025093 0.6075172 0.79464 -0.8523727 0.9543315 0.9543315 0.9543315 0.9543315 0.9543315 0.9543315 0.9543315 0.9543315 0.9543315 0.9543315 0.9543315 0.9543315 0.9543315 0.9543315 0.9543315 0.9543315 0.9543315 0.9543315 0.9543315 0.9543315 0.9543315 0.9543315 0.9543315 0.9543315 0.9543315 0.9543315 0.9543315 0.9543315 0.9543315 0.9543315 0.9543315 0.9543315 0.9543315 0.9543315 0.9543315 0.9543315 0.9543315 0.9543315 0.9543315 0.9543315 0.9543315 0.9543315 0.9543315 0.9543315 0.9543315 0.9543315 0.9543315 0.9543315 0.9543315 0.9543315 0.9543315 0.9543315 0.9543315 0.9543315 0.9543315 0.9543315 0.9543315 0.9543315 0.9543315 0.9543315 0.9543315
1.289165 1.116819 0.3269369 1.492694 0.4219378 -0.7288503 0.3312462 0.1080813 0.3118727 -0.7488498 0.5208328 0.5760634 1.167521 -0.3464488 0.1121138 0.5699874 0.5828125 0.4644961 0.6308316 0.1781418 0.4968802 0.6593963 1.764817 0.7078432 0.5391598 -1.902457 -0.5710335 0.4522072 -1.253699 -0.3451395 1.043574 -0.1447323 -1.857111 0.04691393 1.113374 1.065972 -1.115106 -1.883853 0.02501869 -0.3609396 -1.342245 0.9435556 -0.4650161 1.098729 0.6023934 0.09293445 -0.5006891 0.2085707 0.2410902 1.049158 0.6956595 0.5211062 0.2520764 -1.882671 -0.8417668 0.8452837 1.25782 -0.8824859 -0.2914445 0.1898736 1.153857 0.4330065 0.6127504 -0.6824917 -1.11972 0.2556441 -0.3171546 -1.062318 -0.6798601 -1.783402 -1.176667 0.04462554 0.2717933 0.4310858 0.7181462 0.3164458 0.4207072 0.2712732 1.006721 -1.217016 -1.363039 0.9052903
-0.2956798 -1.721094 0.05462929 0.2987338 0.8969089 -0.6629084 0.7837511 0.0669991 0.1320935 -1.102828 0.6298895 1.431237 0.2209844 -0.4486932 0.88774 -1.376549 -0.5306617 0.2347131 1.474493 -1.087286 -1.049519 0.4416702 -0.3137876 0.2531246 0.2394451 0.04908808 0.820974 1.74914 1.408884 1.022365 1.164383 0.8576759 0.8887614 0.8007706 0.7100938 0.3823423 0.8429443 0.3529077 0.3394048 0.2818345 0.5354605 1.470809 1.24045 0.4136629 0.5359521 0.4836187 0.2784816 -0.8139817 0.3116599 0.5348893 -1.129228 0.3649083 1.188861 0.8145617 1.261864 1.317097 -0.02780655 0.8731467 1.369245 0.8489209 0.9288106 1.067414 1.330557 1.675986 1.497761 1.081198 0.2500068 0.741329 0.5071773 1.034696 1.373254 1.288634 1.515313 1.542165 0.6986918 0.9859578 0.4232139 0.4984139 1.478258 0.8835655 0.7900166 0.5860812
0.05783363 -1.744792 0.09368886 0.02293675 0.418697 -0.1613151 0.6430857 0.3145527 0.5210327 -0.6819652 0.5600939 1.109562 0.01617624 -0.497779 0.6811593 -1.255913 -0.3935986 0.1235871 0.9642542 -1.026839 -1.109597 0.4115608 0.09324896 0.2790392 0.6531639 -0.09305342 0.445546 1.379856 0.7302512 0.7732656 0.752377 0.7550845 0.1947806 0.259837 0.4335465 0.4957406 0.7626737 0.8224753 0.7144459 0.3153378 0.4126172 0.9614947 0.7686513 0.3206299 0.413946 0.103735 -0.09971944 -0.7223008 -0.01789663 0.3836104 -1.081991 0.4055267 0.511393 0.6274951 0.9426177 0.9444055 0.1483885 0.4478765 0.8242596 0.2980823 0.2233758 0.3639593 0.90495 0.9026723 0.9055897 0.857876 0.4464324 0.2496297 -0.1022595 0.4612214 0.9154472 1.091366 1.096211 1.207263 0.4639245 0.7396272 0.313134 0.3451979 0.8779877 0.2845643 0.03503861 0.2604335
0.4465665 -0.5725881 0.0336141 -1.537208 -1.062004 -0.1470597 0.8013855 0.7921473 -0.899344 -2.058506 1.236879 -1.389383 1.705899 -0.99515 -1.037389 0.4879966 0.2007904 -0.5093548 0.37222 -1.718797 0.4876726 -0.5270793 0.1299545 0.9866152 1.799395 -1.381123 -0.5152894 -0.5796957 -0.7177083 -0.6952688 -1.664431 0.4208581 0.1890479 -0.4777066 2.320221 1.324103 2.365149 2.275421 2.286827 -1.170856 1.688631 -0.6792208 -1.384281 0.8906983 1.027122 2.322682 0.140362 2.465185 2.640452 0.000794955 -0.9535582 -0.3639053 1.383212 -0.9103308 -0.2217482 0.9521957 2.441672 0.6896782 -0.2945995 -0.6317087 0.3498022 2.099405 1.539816 -0.07959245 1.815988 1.437338 2.364996 0.7968249 0.05386217 -0.9020544 -0.0007141955 1.154189 0.9025946 0.4999757 -0.0321973 0.02975498 0.07949207 -1.334178 0.006899576 1.266958 2.525411 -0.5773574
-0.3792691 1.246144 0.7550769 -0.6976855 -0.5351777 -1.152966 -0.1779446 -0.3653298 0.2226881 -0.537454 -1.238231 1.097887 -1.540917 0.3682549 -0.4456647 -0.8650118 -1.02013 -0.4077555 0.03897532 0.1894029 -0.3284503 -1.15313 -0.9339744 -0.4697011 -0.1091885 -1.154834 -0.1599033 -0.2849549 -0.4963774 1.312893 0.1765568 -1.555469 0.003546021 -0.5084254 -0.7654536 0.4209316 0.226652 1.916617 -0.6378455 0.9838787 0.5817845 0.04886198 -0.5280806 -0.5007078 -0.4936953 -1.336276 -0.6168295 -0.9934583 -0.4449577 -0.5398146 -0.4318954 0.2253154 0.3763885 -0.4747282 -0.5691987 0.08148055 -0.04238808 0.7523777 -0.3786719 -0.5403868 -0.4879853 -0.2535425 -0.5223915 -0.8219706 0.1053452 -0.4047855 -0.4394121 -0.5812203 0.4356858 -0.06903653 -1.260683 -0.7375361 -1.021901 0.2511069 -1.378624 -1.51242 -0.7285699 0.1981644 -0.2733446 -1.271021 -1.207054 -0.7720703
0.2512058 -1.917078 2.431288 0.4630299 -0.8255233 -0.5880272 -0.12774 1.278982 -0.5781482 -2.160495 -1.086499 1.564128 1.349974 0.405398 0.4605778 1.765053 -1.639657 -2.111653 1.00143 -0.1843342 -1.40772 1.340961 -0.9383499 0.5190607 -1.539652 1.144006 -0.76306 0.55777 -1.251702 -1.326506 -1.207291 1.048341 -0.807834 -0.4190745 1.821758 2.86869 2.777002 -1.411184 -2.073757 -2.945749 0.44968 0.1255978 1.039454 -1.666692 -1.771258 1.651051 1.272693 -0.2597808 -2.635361 1.124487 -1.039399 -2.920101 -1.534709 -0.6337262 0.2314461 -0.9645645 -1.365307 -3.780684 -1.9933 -0.4251873 0.7104408 2.176037 -1.102697 -1.102697 -1.102697 -1.102697 -1.102697 -1.102697 -1.102697 -1.102697 -1.102697 -1.102697 -1.102697 -1.102697 -1.102697 -1.102697 -1.102697 -1.102697 -1.102697 -1.102697 -1.102697 -1.102697
0.745233 -1.108096 0.2590226 0.2425245 -0.2179643 1.05874 0.1624372 0.2489434 0.4306936 0.3440982 -2.386176 -1.890781 0.6129352 0.2375037 -2.172301 -1.817725 0.8603677 -0.09824965 -0.6563553 -0.03706947 -2.332441 0.4002441 1.821127 1.988139 0.9063407 0.6575864 -1.110844 -0.2825907 0.9474447 0.1082615 -1.202559 -1.254517 -0.6033687 -2.62031 -0.857172 0.2951317 -1.174555 -2.442549 -3.547114 -0.4512477 -0.7734074 -2.979724 -2.23918 -1.220548 0.2528545 -2.466054 -0.2830622 -3.463965 -2.039469 -2.391208 -2.667457 -1.969183 0.9698997 -2.036735 -0.8321441 -2.866406 -0.185863 -2.469094 -1.231548 -2.591816 -2.137188 -1.775801 -2.874293 -4.140148 -4.3771 -3.656118 -2.542697 -2.264893 -4.154763 -3.818516 -4.587116 -3.186075 -3.12009 -1.033436 -2.270101 -3.870156 -2.126118 -4.149624 -3.704192 -1.190234 -4.805321 -4.686426
0.3423941 -0.7889918 -0.1696054 0.1364798 -0.1109994 1.405059 -0.01014629 0.434411 -0.02036832 0.061623 -1.022636 -1.779277 0.5621469 0.09578623 -1.926033 -1.681172 1.511477 0.3733613 -0.4348495 0.3151566 -2.071217 0.139233 1.244419 1.773157 0.5148128 0.1726389 -0.9573559 -0.5343687 0.4369078 0.1213288 -1.087737 -1.178841 -1.283309 -2.621432 -1.064229 0.1387406 -1.286863 -2.2191 -3.210239 -1.080513 -1.211181 -2.986159 -2.388675 -1.710043 -0.4585734 -2.521226 -0.9869443 -2.953987 -1.967277 -2.507443 -3.018154 -2.404292 0.6668758 -1.813776 -1.109653 -2.896338 -0.2486412 -2.517488 -1.162147 -3.029164 -2.16548 -1.930255 -2.984856 -3.622039 -4.025944 -3.656623 -2.68532 -2.295936 -3.839468 -3.700906 -4.035073 -3.092314 -3.647098 -1.526521 -2.374808 -3.275181 -2.381107 -3.995529 -3.390751 -1.260896 -4.524399 -4.359399
###########################################################
# Nca_avg
0.5943599 0.5943599 0.5943599 0.5943599 0.5943599 0.5943599 0.5943599 0.5943599 0.5943599 0.5943599 0.5943599 0.5943599 0.5943599 0.5943599 0.5943599 0.5943599 0.5943599 0.5943599 0.5943599 0.5943599 0.5943599 0.5943599 0.5943599 0.5943599 0.5943599 0.5943599 0.5943599 0.5943599 0.5943599 0.5943599 0.5943599 0.5943599 0.5943599 0.5943599 0.5943599 0.5943599 0.5943599 0.5943599 0.5943599 0.5943599 0.5943599 0.5943599 0.5943599 0.5943599 0.5943599 0.5943599 0.5943599 0.5943599 0.5943599 0.5943599 0.5943599 0.5943599 0.5943599 0.5943599 0.5943599 0.5943599 0.5943599 0.5943599 0.5943599 0.5943599 0.5943599 0.5943599 0.5943599 0.5943599 0.5943599 0.5943599 0.5943599 0.5943599 0.5943599 0.5943599 0.5943599 0.5943599 0.5943599 0.5943599 0.5943599 0.5943599 0.5943599 0.5943599 0.5943599 0.5943599 0.5943599 0.5943599
1.012974 1.676115 1.172399 1.129987 -0.1108527 1.504497 1.384899 0.2141361 -1.779878 1.071309 0.1213636 1.050101 1.385292 -0.1130203 0.8772307 -0.4903587 1.603882 0.3571415 1.545666 1.227362 2.124331 2.218152 2.218152 2.218152 2.218152 2.218152 2.218152 2.218152 2.218152 2.218152 2.218152 2.218152 2.218152 2.218152 2.218152 2.218152 2.218152 2.218152 2.218152 2.218152 2.218152 2.218152 2.218152 2.218152 2.218152 2.218152 2.218152 2.218152 2.218152 2.218152 2.218152 2.218152 2.218152 2.218152 2.218152 2.218152 2.218152 2.218152 2.218152 2.218152 2.218152 2.218152 2.218152 2.218152 2.218152 2.218152 2.218152 2.218152 2.218152 2.218152 2.218152 2.218152 2.218152 2.218152 2.218152 2.218152 2.218152 2.218152 2.218152 2.218152 2.218152 2.218152
-1.11402 -1.055937 0.2495279 0.9100531 -1.364606 -2.568121 -1.468806 1.438561 1.163187 0.06484364 0.5339531 0.6908788 0.424349 1.308014 0.8474037 -1.29208 0.1302529 0.09474669 0.5885753 -1.18489 0.8484449 1.470252 1.470252 1.470252 1.470252 1.470252 1.470252 1.470252 1.470252 1.470252 1.470252 1.470252 1.470252 1.470252 1.470252 1.470252 1.470252 1.470252 1.470252 1.470252 1.470252 1.470252 1.470252 1.470252 1.470252 1.470252 1.470252 1.470252 1.470252 1.470252 1.470252 1.470252 1.470252 1.470252 1.470252 1.470252 1.470252 1.470252 1.470252 1.470252 1.470252 1.470252 1.470252 1.470252 1.470252 1.470252 1.470252 1.470252 1.470252 1.470252 1.470252 1.470252 1.470252 1.470252 1.470252 1.470252 1.470252 1.470252 1.470252 1.470252 1.470252 1.470252
-0.4836479 0.2542483 1.135487 1.063558 0.8464105 0.6757989 0.6251997 -0.0178411 1.978571 0.942568 1.002084 1.2263 0.7996521 0.1348332 0.3478101 1.089444 0.9428882 0.8614705 0.6076846 1.307529 -0.6064883 1.633057 1.633057 1.633057 1.633057 1.633057 1.633057 1.633057 1.633057 1.633057 1.633057 1.633057 1.633057 1.633057 1.633057 1.633057 1.633057 1.633057 1.633057 1.633057 1.633057 1.633057 1.633057 1.633057 1.633057 1.633057 1.633057 1.633057 1.633057 1.633057 1.633057 1.633057 1.633057 1.633057 1.633057 1.633057 1.633057 1.633057 1.633057 1.633057 1.633057 1.633057 1.633057 1.633057 1.633057 1.633057 1.633057 1.633057 1.633057 1.633057 1.633057 1.633057 1.633057 1.633057 1.633057 1.633057 1.633057 1.633057 1.633057 1.633057 1.633057 1.633057
1.045378 1.029683 0.2857049 1.127433 0.1444027 -1.089589 0.4891252 0.492089 0.07576801 -1.018623 0.7325365 0.2346206 0.6980157 -0.08701946 -0.07228467 0.05108653 0.4318377 0.4127443 0.1586701 0.1680583 0.8234996 0.2200506 1.666301 0.3364676 0.6480801 -2.128327 -0.07156564 0.9224527 -1.458119 -0.4581756 0.7457983 -0.2209156 -1.979823 -0.04099794 0.8345917 0.6988501 -1.304793 -1.902787 -0.1055155 -0.3951407 -1.496148 1.025668 -0.6678402 1.171556 0.5760974 -0.2732659 -0.3484168 0.02342584 -0.1885469 0.9878544 0.4710917 0.05188445 0.1727405 -1.9457 -1.07507 0.5658327 1.10129 -0.998879 -0.541207 -0.09598369 1.175127 0.3782394 0.2946936 -1.03237 -1.502659 0.6842673 -0.707518 -0.9113302 -0.8744463 -1.883561 -1.2367 0.1315239 -0.2041619 -0.03676502 0.4339348 -0.06269485 -0.1014435 0.4919237 0.5783468 -1.378532 -1.551217 0.7369658
-0.2852836 -1.755217 -0.05891768 0.639517 0.9835074 -0.7421027 0.528141 -0.1053247 0.166488 -1.117891 0.4144181 1.279915 -0.1252223 -0.4436572 0.6631569 -1.563351 -0.1758783 0.2332968 0.9956448 -1.070548 -0.9730005 0.7720732 -0.6389804 0.02952447 0.6254434 -0.08879876 0.7852235 1.379589 1.441377 0.6455015 1.327476 0.6407665 0.9675185 0.9490769 0.6251302 0.0203097 1.195466 0.4580812 0.09096087 0.3789923 0.5170025 1.372798 0.9526168 0.1105134 0.9669908 0.9825764 0.1873688 -1.059839 0.05396439 0.5950476 -1.30514 0.1373342 1.254104 0.5771632 0.8616883 1.367537 -0.1808633 1.003471 1.341752 0.7972053 1.044408 0.9934106 1.133471 1.682323 1.365036 0.9134507 -0.04900339 0.8293453 0.6399052 0.8483388 1.171607 1.149513 1.487964 1.614728 0.3491806 0.7014865 0.220325 0.4298834 1.566939 1.003164 0.9089918 0.6823577
0.02424542 -1.795692 0.02172718 0.3063852 0.5473385 -0.3177034 0.5099303 0.1493511 0.4824319 -0.8112271 0.4372908 1.145665 -0.1999407 -0.4956682 0.5368112 -1.4434 -0.2858698 0.1804524 0.5886688 -1.016041 -0.9896981 0.3941675 -0.146852 0.05894187 1.017013 -0.1593844 0.5555612 1.145757 0.8737944 0.4920415 0.8294345 0.6308288 0.3886348 0.4024846 0.3719874 0.1801347 1.025421 0.8105724 0.4145558 0.3326441 0.3773778 1.018005 0.5761713 0.03818295 0.7481206 0.4821963 -0.1540995 -0.9350535 -0.1938399 0.5648035 -1.25712 0.4238197 0.7173707 0.474839 0.698189 1.100398 0.03074827 0.5435128 0.9916906 0.3255093 0.4566721 0.3384694 0.8483018 1.072791 0.8388978 0.8456357 0.2245556 0.3748965 0.1232746 0.4908816 0.8590516 1.124382 1.084495 1.301621 0.2018938 0.5124084 0.1456482 0.3804436 1.02227 0.5222953 0.3497451 0.4464424
1.630054 -0.3220083 0.1744963 -0.578718 -0.6585786 1.080633 1.848369 -0.5392968 -0.9069222 -1.200727 2.124935 -1.287403 1.030065 0.5885497 -0.6553994 1.067034 0.759753 0.2718482 0.127939 -1.691193 1.224169 -0.9801271 -0.5270903 1.306792 2.700041 -1.428121 -0.5639807 -1.697032 -1.2224 -0.8404029 -2.000073 -0.348003 1.549271 -0.7621618 2.768074 2.35189 2.466656 3.93653 2.805125 -1.081658 2.402763 0.1377956 -2.049874 0.9488434 0.9585476 2.558556 0.1684966 2.5286 1.680409 -0.1133583 -0.8282469 -0.7669863 1.245639 -0.8908539 0.04256859 0.2318636 2.425912 0.3855477 0.008526106 -0.7052828 -0.3753263 1.74954 1.869933 0.1985961 2.107002 1.292321 1.783964 -1.152815 -0.2564456 0.1236071 -0.7319016 1.827592 2.306498 -0.897265 0.1917895 -0.2192759 0.4990461 -1.921527 -0.4457939 0.9679483 2.371921 -2.17514
0.2635871 1.441144 0.5569461 -0.02570685 0.7028019 0.06777083 0.1162651 -0.1321747 -0.0791552 -0.2734317 -1.666406 1.031186 -1.7004 0.6568293 -0.2192006 -0.7654553 -1.385812 -0.8598097 -0.001991369 0.3635782 -0.004037294 -1.264449 -0.4654134 -0.6748633 -0.002357671 -0.8561539 -0.7799547 0.1428197 -0.3902976 2.288931 -0.134312 -1.359635 -0.2968058 -0.3082483 -1.268014 0.7699763 0.4239354 3.024865 -1.169456 0.8343762 0.5592616 -0.04719236 -1.253424 -0.6274818 -0.7143944 -1.336245 -0.7752346 -1.21629 -0.8336267 -0.3945302 -0.5946069 -0.418274 1.517459 -0.3445073 -0.7761255 0.1241602 0.3987043 0.7457077 -0.7570556 -0.7768823 -0.7143274 -1.123139 -0.9320478 -1.179523 -0.05431998 -1.338466 -0.5685914 0.2480749 0.05865081 -0.3156268 -1.981156 -1.29625 -1.367491 1.085683 -1.780888 -2.236078 -0.7997886 -0.01246125 -0.2577804 -1.383905 -1.92052 -0.8809444
0.6268305 -0.694323 1.476553 0.1533788 -0.059386 -0.02798427 0.0506603 0.8939101 -0.257138 -0.8243455 -0.2769842 1.160928 1.188404 1.078935 0.8067527 1.105472 -1.29565 -0.8011467 0.7981111 0.1745735 -0.611867 0.9778199 -0.7886162 0.8666022 -0.4705071 0.4755855 -0.7369283 1.393626 -0.4790215 -1.050314 -0.5316823 1.039226 -0.1534943 -0.474754 0.4600758 1.540319 2.17647 -0.9694007 -0.8290624 -1.61011 0.6268006 0.1363995 0.1533895 -0.4591564 -0.498162 1.080337 0.5133925 0.2200041 -1.450438 0.6888699 -0.7078 -1.9144 -0.939723 -0.02989429 0.2642715 -0.9003372 -0.5542412 -2.342909 -0.8867099 -0.007852271 0.04039862 1.765435 -0.4881952 -0.4881952 -0.4881952 -0.4881952 -0.4881952 -0.4881952 -0.4881952 -0.4881952 -0.4881952 -0.4881952 -0.4881952 -0.4881952 -0.4881952 -0.4881952 -0.4881952 -0.4881952 -0.4881952 -0.4881952 -0.4881952 -0.4881952
1.323915 -0.417535 -0.8900265 1.190595 0.3679833 -0.2179505 -0.1446228 1.609667 0.4958564 1.557948 -3.517596 -2.535692 -0.7083706 0.4255033 -3.29177 -3.008587 -0.5540103 -1.054651 -0.3902406 -0.1646468 -3.456603 0.3050599 2.999842 2.099839 1.713046 0.7800174 -1.883091 -0.5920348 0.08344037 -1.402459 -1.93906 -1.683038 0.2570809 -4.264251 -1.008802 -2.82823 -1.396995 -2.694495 -6.667005 0.905222 -0.6282112 -3.991405 -3.325082 -1.566948 1.936488 -2.974453 0.3944299 -6.36401 -2.129323 -3.489126 -4.144753 -3.541242 1.311489 -3.771814 -0.1348345 -4.874292 -1.198927 -4.035728 -2.095395 -4.623154 -3.517859 -2.452339 -5.148768 -7.291557 -8.21892 -6.32018 -2.960411 -3.101377 -7.905815 -6.129489 -8.415299 -5.573391 -4.858304 -0.2026778 -4.309992 -7.214461 -3.271285 -7.601202 -7.275657 -2.132147 -8.185361 -8.073045
0.9627197 -0.1361288 -1.15395 0.6920854 0.3728841 1.062565 -0.209526 1.227037 -0.1997007 0.8234688 -1.285273 -2.152029 -0.4259029 0.04147604 -2.415778 -2.71022 1.887411 0.01891675 0.1134021 0.09964788 -2.526877 0.01318971 1.508375 1.559436 0.9718634 -0.1220839 -1.465996 -0.8817469 -0.1625546 -0.8305441 -1.388801 -1.419998 -1.112342 -3.546207 -1.278621 -1.69129 -1.340725 -2.105443 -4.812341 -0.3524511 -1.337989 -3.58915 -3.196357 -2.136556 0.3310053 -2.786274 -0.972285 -4.378375 -1.843986 -3.187247 -4.082732 -3.380694 0.7563318 -2.875908 -0.7893103 -4.06842 -0.7761751 -3.438106 -1.437789 -4.34443 -3.236045 -2.775986 -4.24811 -4.744842 -5.964055 -5.162854 -2.891909 -2.756729 -5.696582 -4.867799 -5.938592 -4.234161 -5.053772 -0.7711858 -3.658555 -5.007641 -3.139202 -5.928527 -5.023229 -1.901418 -6.441015 -6.120021
###########################################################
# Cop_tot
0.6458307 0.6458307 0.6458307 0.6458307 0.6458307 0.6458307 0.6458307 0.6458307 0.6458307 0.6458307 0.6458307 0.6458307 0.6458307 0.6458307 0.6458307 0.6458307 0.6458307 0.6458307 0.6458307 0.6458307 0.6458307 0.6458307 0.6458307 0.6458307 0.6458307 0.6458307 0.6458307 0.6458307 0.6458307 0.6458307 0.6458307 0.6458307 0.6458307 0.6458307 0.6458307 0.6458307 0.6458307 0.6458307 0.6458307 0.6458307 0.6458307 0.6458307 0.6458307 0.6458307 0.6458307 0.6458307 0.6458307 0.6458307 0.6458307 0.6458307 0.6458307 0.6458307 0.6458307 0.6458307 0.6458307 0.6458307 0.6458307 0.6458307 0.6458307 0.6458307 0.6458307 0.6458307 0.6458307 0.6458307 0.6458307 0.6458307 0.6458307 0.6458307 0.6458307 0.6458307 0.6458307 0.6458307 0.6458307 0.6458307 0.6458307 0.6458307 0.6458307 0.6458307 0.6458307 0.6458307 0.6458307 0.6458307
-0.1117855 1.519592 0.6746778 1.171767 -0.02113835 1.525463 1.135305 1.121148 -2.232157 0.9157647 0.6254605 1.033609 1.294829 0.1936194 0.2044243 -0.3667783 1.192456 0.8618244 1.682529 1.565457 2.315847 2.570882 2.570882 2.570882 2.570882 2.570882 2.570882 2.570882 2.570882 2.570882 2.570882 2.570882 2.570882 2.570882 2.570882 2.570882 2.570882 2.570882 2.570882 2.570882 2.570882 2.570882 2.570882 2.570882 2.570882 2.570882 2.570882 2.570882 2.570882 2.570882 2.570882 2.570882 2.570882 2.570882 2.570882 2.570882 2.570882 2.570882 2.570882 2.570882 2.570882 2.570882 2.570882 2.570882 2.570882 2.570882 2.570882 2.570882 2.570882 2.570882 2.570882 2.570882 2.570882 2.570882 2.570882 2.570882 2.570882 2.570882 2.570882 2.570882 2.570882 2.570882
0.8833704 -0.9282162 0.8352489 2.357524 -0.8940929 -3.262301 -0.1738762 1.290434 3.007445 -0.6109816 0.2804457 1.959026 -0.7429328 1.555371 -0.9825687 0.3899635 0.7292302 -0.6360939 -1.120344 -0.4050243 1.170243 2.921184 2.921184 2.921184 2.921184 2.921184 2.921184 2.921184 2.921184 2.921184 2.921184 2.921184 2.921184 2.921184 2.921184 2.921184 2.921184 2.921184 2.921184 2.921184 2.921184 2.921184 2.921184 2.921184 2.921184 2.921184 2.921184 2.921184 2.921184 2.921184 2.921184 2.921184 2.921184 2.921184 2.921184 2.921184 2.921184 2.921184 2.921184 2.921184 2.921184 2.921184 2.921184 2.921184 2.921184 2.921184 2.921184 2.921184 2.921184 2.921184 2.921184 2.921184 2.921184 2.921184 2.921184 2.921184 2.921184 2.921184 2.921184 2.921184 2.921184 2.921184
-0.7384198 -0.6024364 1.738062 1.656866 1.681993 1.620918 -0.7627645 0.2593545 1.138899 1.025189 1.919939 0.514748 -0.3030619 -0.3441849 -0.1932419 2.220908 1.888963 0.3371291 0.4409554 -0.02804126 -0.7250562 0.1735323 0.1735323 0.1735323 0.1735323 0.1735323 0.1735323 0.1735323 0.1735323 0.1735323 0.1735323 0.1735323 0.1735323 0.1735323 0.1735323 0.1735323 0.1735323 0.1735323 0.1735323 0.1735323 0.1735323 0.1735323 0.1735323 0.1735323 0.1735323 0.1735323 0.1735323 0.1735323 0.1735323 0.1735323 0.1735323 0.1735323 0.1735323 0.1735323 0.1735323 0.1735323 0.1735323 0.1735323 0.1735323 0.1735323 0.1735323 0.1735323 0.1735323 0.1735323 0.1735323 0.1735323 0.1735323 0.1735323 0.1735323 0.1735323 0.1735323 0.1735323 0.1735323 0.1735323 0.1735323 0.1735323 0.1735323 0.1735323 0.1735323 0.1735323 0.1735323 0.1735323
1.432748 0.5888539 0.05733998 1.831559 0.3114686 -0.2567829 0.5780466 -0.3893112 0.2704878 0.09239096 0.1568196 1.309151 1.394146 -0.5475289 0.6202013 1.052227 0.8346131 0.1101363 0.8581041 -0.2251161 -0.1466561 1.112672 1.582191 1.247191 -0.3302712 -1.426122 -0.324702 -0.04306307 -0.8698684 -0.2709071 1.118309 -0.5683675 -1.562868 0.147594 1.140045 1.422685 -0.5693505 -1.747328 -0.1563472 0.04132708 -0.8605131 0.554719 -0.0271322 0.880458 0.3713268 0.8276235 -0.8317292 0.6261614 0.646712 1.279041 0.3559016 0.9779693 0.259947 -1.582322 -0.3762356 0.7379641 0.6404233 -0.3443046 0.219343 0.7577287 0.7236699 0.2528166 0.7617334 0.170071 -0.5339503 -0.2283359 0.3376686 -0.8349276 -0.2857603 -1.473343 -1.177789 -0.2106755 1.245508 1.107051 0.8335933 1.208174 1.186758 -0.2650177 1.081364 -0.7435848 -0.8016514 1.039077
-0.09691139 -1.947893 0.1307332 -0.06552452 0.6234963 -0.5766094 1.136484 0.04212091 0.1175179 -0.8418958 0.4315268 1.641303 1.06361 -0.4844383 0.8007647 -1.17513 -0.4970796 0.1125402 2.083779 -0.915209 -1.078409 0.2512076 0.509486 0.3207027 -0.08591496 -0.03583147 0.3789581 1.985902 0.9590919 1.680283 0.6011717 0.4281329 0.2740231 -0.07440963 0.3415708 0.6765853 0.3492937 0.2650135 0.6560536 -0.05396915 0.2138807 1.431292 1.352478 0.970497 0.1226855 -0.08204517 0.09754942 -0.3756923 0.676686 0.3193268 -1.021176 0.3419986 0.6744928 1.218031 1.706702 0.8174496 0.2982394 0.6507949 1.017138 0.2309391 0.3868941 0.7156325 1.280051 1.402241 1.479901 1.376 0.3982687 0.3127159 -0.3070614 0.9083371 1.573916 1.190366 1.034218 1.365586 1.256904 1.353204 0.7092269 0.2139044 0.9980529 0.2286327 0.2260898 0.1001114
0.1365073 -1.721109 0.211334 -0.5343335 -0.1493118 -0.0992317 0.7437926 0.1385092 0.3965683 -0.4131274 0.1865114 0.7928784 0.6418778 -0.5017896 0.3412836 -0.953117 -0.695198 -0.1198679 1.320553 -0.7339776 -0.7211458 0.3205907 1.229673 0.2999591 0.1220639 -0.4413524 -0.3624913 1.380958 -0.206573 1.041427 0.2040465 0.1778366 -0.5572673 -0.7186614 -0.2790295 0.6903677 0.2680635 0.7037153 0.8886358 -0.05794908 -0.1991001 0.3382408 0.5295185 0.7791673 -0.2405813 -0.7087479 -0.7671002 -0.4032323 0.2412357 -0.1815402 -0.7124145 0.1967193 -0.3111982 0.9251929 1.042954 0.3011939 0.3852482 -0.01229319 0.09669755 -0.3728985 -0.4601408 -0.3975082 0.7327018 0.3035143 0.6100631 0.8184688 0.3745036 -0.383216 -1.244401 -0.06945164 0.964285 0.6467065 0.4464136 0.7752647 0.7664643 0.9366489 0.2739119 -0.2629513 0.2759731 -0.4918701 -0.9375319 -0.357648
0.02742802 -0.8613495 -0.3196765 -0.8224573 -1.113382 -0.2610272 0.09878789 0.1144962 -0.9570214 -2.664026 0.6740588 -2.49952 0.7984478 -0.9966345 -1.360015 -0.9273411 -1.199767 -1.15882 -1.060702 -2.315118 -0.7068567 -0.6653423 -1.171946 -0.447013 0.3129571 -2.87087 -2.639038 -1.902441 -1.667629 -1.161372 -2.173697 -0.7631358 -0.3705189 -1.645888 0.8491809 -0.0329682 1.47009 1.58796 1.64377 -1.645743 -0.0750243 -1.668189 -2.123464 -0.2325879 0.06013628 0.650277 -0.5529272 0.8189405 1.683069 -1.081943 -1.245542 -2.145224 0.3944576 -1.927462 -1.747535 -0.6820964 0.7361909 -0.9407365 -2.315817 -1.742507 -1.003894 0.903408 0.04253167 -1.821302 0.4426216 -0.09968773 1.158761 0.09741646 -1.374026 -1.636801 -1.439083 -0.5189822 -0.3778667 -0.9850143 -1.914582 -1.643559 -0.9909384 -2.335449 -0.944476 -0.08836665 0.9819658 -2.396972
-0.63512 0.4146093 0.9841372 -0.7514143 -0.3604122 -0.9821384 -0.8828383 -0.7392759 -0.5878146 -0.9500444 -1.917798 0.9187986 -1.724752 -0.05076873 -0.9006301 -1.273513 -1.940183 -1.584355 -0.64746 -0.6566174 -1.137326 -1.683049 -1.025543 -0.9868768 -1.029907 -1.652862 -0.7567169 -0.8628228 -1.389481 0.7839729 -1.174722 -1.964193 -1.211364 -1.291395 -1.801568 -0.858482 -1.261931 1.495919 -2.054808 -0.0182321 -0.3350359 -1.101587 -1.789674 -1.89954 -1.736563 -2.817484 -2.550445 -3.0106 -1.987702 -1.945154 -1.425325 -1.006166 -0.6839522 -2.065682 -1.650696 -1.393364 -1.097559 -0.1546662 -1.836713 -2.2292 -2.065515 -1.557418 -2.071651 -2.528587 -1.214801 -1.859176 -1.938665 -2.450693 -0.3556791 -1.350069 -3.149576 -2.507248 -2.895303 -0.8456487 -3.348766 -3.448729 -2.57553 -1.138495 -1.849368 -3.161367 -2.864474 -2.301875
-0.3188965 -2.181515 1.896853 1.015279 -1.038635 -0.9062824 -0.5768357 0.7844642 -1.078146 -2.245175 -1.384256 1.465508 1.163968 0.3626945 -0.03930079 1.09079 -2.134566 -2.062296 0.6897553 -0.4919331 -1.772475 0.8420591 -1.376567 0.3845337 -1.882301 0.8444878 -1.260252 0.2764651 -1.368933 -1.598802 -0.9016073 0.753298 -1.235337 -0.9580629 2.030831 2.646311 2.719849 -1.533308 -2.698663 -2.593762 0.4042586 -0.165248 0.6508524 -2.009749 -1.526145 1.356975 0.9044855 -0.4811386 -2.367516 0.9260449 -1.200203 -2.323176 -1.720041 -0.5664864 -0.08516533 -1.376021 -1.472029 -3.228124 -1.582856 -0.9106139 0.3995613 1.61594 -0.8123208 -0.8123208 -0.8123208 -0.8123208 -0.8123208 -0.8123208 -0.8123208 -0.8123208 -0.8123208 -0.8123208 -0.8123208 -0.8123208 -0.8123208 -0.8123208 -0.8123208 -0.8123208 -0.8123208 -0.8123208 -0.8123208 -0.8123208
0.2376549 -0.9108969 0.3076271 -0.2623004 -0.1969289 1.927802 -0.2653246 0.443807 0.05092469 -0.05693998 -1.76092 -1.614607 0.6573458 -0.07229201 -1.977208 -1.586614 1.754561 0.09099436 -0.7589983 -0.3101331 -1.757688 0.2058216 1.332138 1.5013 0.5819953 0.1760363 -0.7915166 -0.3927593 0.2866295 -0.4504212 -1.288934 -1.308297 -0.4857748 -1.968743 -0.5728648 0.9704755 -1.10847 -1.722987 -2.458465 -0.3033041 -0.5467862 -2.511752 -1.845435 -0.778314 0.151347 -1.705881 -0.2072057 -2.695168 -1.466099 -1.849481 -1.706061 -1.525071 0.607881 -1.64262 -0.6613492 -2.101836 -0.1279673 -1.69747 -0.6821817 -1.844012 -1.441301 -1.040556 -2.171996 -3.410614 -2.671115 -2.584934 -1.679031 -1.784396 -3.072394 -2.754173 -3.524671 -2.434132 -1.910194 -0.4598703 -1.604129 -3.163578 -1.469904 -2.458495 -2.669543 -1.00523 -3.441755 -3.605584
0.06220842 -0.8001543 -0.007905678 -0.3423193 -0.1233993 2.30909 -0.3044783 0.615028 -0.2550389 -0.2192175 -0.9787464 -1.580641 0.5958897 -0.2934291 -1.948605 -1.649572 1.664187 0.2667077 -0.4904993 0.2296373 -1.617056 -0.2241746 1.045591 1.505189 0.3744904 -0.1542523 -0.564729 -0.7134633 -0.04155912 -0.2281253 -1.192583 -1.314618 -1.141673 -2.112786 -0.888976 0.9181145 -1.15619 -1.710471 -2.743399 -0.9723919 -1.037949 -2.807952 -2.118595 -1.527262 -0.4271332 -1.963517 -0.9040295 -2.47862 -1.667375 -2.08604 -2.294098 -2.244685 0.5086752 -1.53488 -0.9472881 -2.464774 -0.1013993 -2.049471 -0.3800383 -2.393377 -1.484747 -1.34737 -2.466423 -3.438962 -3.22038 -3.108795 -2.476989 -1.97973 -3.249176 -3.015962 -3.371126 -2.801215 -2.939926 -1.036637 -2.143728 -2.714711 -1.818649 -3.082099 -2.821662 -1.348429 -3.732305 -4.062678
###########################################################
# surf_sal_tmp
1.084853 1.084853 1.084853 1.084853 1.084853 1.084853 1.084853 1.084853 1.084853 1.084853 1.084853 1.084853 1.084853 1.084853 1.084853 1.084853 1.084853 1.084853 1.084853 1.084853 1.084853 1.084853 1.084853 1.084853 1.084853 1.084853 1.084853 1.084853 1.084853 1.084853 1.084853 1.084853 1.084853 1.084853 1.084853 1.084853 1.084853 1.084853 1.084853 1.084853 1.084853 1.084853 1.084853 1.084853 1.084853 1.084853 1.084853 1.084853 1.084853 1.084853 1.084853 1.084853 1.084853 1.084853 1.084853 1.084853 1.084853 1.084853 1.084853 1.084853 1.084853 1.084853 1.084853 1.084853 1.084853 1.084853 1.084853 1.084853 1.084853 1.084853 1.084853 1.084853 1.084853 1.084853 1.084853 1.084853 1.084853 1.084853 1.084853 1.084853 1.084853 1.084853
1.370086 1.491427 1.448066 2.105937 -0.06734372 2.669413 1.561653 -3.43026 1.260596 -0.3049622 -1.732141 -1.769529 1.95336 0.8911235 -0.7904801 -3.132038 1.722044 1.296509 1.326944 1.050459 1.984397 2.069828 2.069828 2.069828 2.069828 2.069828 2.069828 2.069828 2.069828 2.069828 2.069828 2.069828 2.069828 2.069828 2.069828 2.069828 2.069828 2.069828 2.069828 2.069828 2.069828 2.069828 2.069828 2.069828 2.069828 2.069828 2.069828 2.069828 2.069828 2.069828 2.069828 2.069828 2.069828 2.069828 2.069828 2.069828 2.069828 2.069828 2.069828 2.069828 2.069828 2.069828 2.069828 2.069828 2.069828 2.069828 2.069828 2.069828 2.069828 2.069828 2.069828 2.069828 2.069828 2.069828 2.069828 2.069828 2.069828 2.069828 2.069828 2.069828 2.069828 2.069828
-0.6926318 -1.684623 -0.4811941 -0.9607084 -1.378079 -1.215379 -1.417408 1.490293 0.4380533 1.436175 0.5864828 0.1996967 -0.003376072 -0.2171079 0.4132738 -0.5952528 -0.7501531 0.5040683 0.02117923 -2.056286 0.0002997931 0.1413499 0.1413499 0.1413499 0.1413499 0.1413499 0.1413499 0.1413499 0.1413499 0.1413499 0.1413499 0.1413499 0.1413499 0.1413499 0.1413499 0.1413499 0.1413499 0.1413499 0.1413499 0.1413499 0.1413499 0.1413499 0.1413499 0.1413499 0.1413499 0.1413499 0.1413499 0.1413499 0.1413499 0.1413499 0.1413499 0.1413499 0.1413499 0.1413499 0.1413499 0.1413499 0.1413499 0.1413499 0.1413499 0.1413499 0.1413499 0.1413499 0.1413499 0.1413499 0.1413499 0.1413499 0.1413499 0.1413499 0.1413499 0.1413499 0.1413499 0.1413499 0.1413499 0.1413499 0.1413499 0.1413499 0.1413499 0.1413499 0.1413499 0.1413499 0.1413499 0.1413499
-0.6564368 0.1980915 0.0501739 0.4333088 -0.03370338 0.07541202 0.5050385 0.3367208 0.6833192 0.2784841 -1.36047 0.2594176 0.1759178 -0.03435113 0.2053259 -0.4339386 -0.9008497 0.5291707 -0.3667967 -0.1355166 -2.503081 0.3469737 0.3469737 0.3469737 0.3469737 0.3469737 0.3469737 0.3469737 0.3469737 0.3469737 0.3469737 0.3469737 0.3469737 0.3469737 0.3469737 0.3469737 0.3469737 0.3469737 0.3469737 0.3469737 0.3469737 0.3469737 0.3469737 0.3469737 0.3469737 0.3469737 0.3469737 0.3469737 0.3469737 0.3469737 0.3469737 0.3469737 0.3469737 0.3469737 0.3469737 0.3469737 0.3469737 0.3469737 0.3469737 0.3469737 0.3469737 0.3469737 0.3469737 0.3469737 0.3469737 0.3469737 0.3469737 0.3469737 0.3469737 0.3469737 0.3469737 0.3469737 0.3469737 0.3469737 0.3469737 0.3469737 0.3469737 0.3469737 0.3469737 0.3469737 0.3469737 0.3469737
0.3432938 0.4543254 -0.1213705 0.1578676 -1.604115 0.3048943 0.4677835 0.8375052 0.214736 -0.7501461 0.2625371 -0.04137454 -0.5428322 0.327816 -0.9712825 -0.4217532 -0.1929423 0.6164131 -0.1363809 0.3954823 -0.2490235 -0.6526973 -0.1661662 -0.1810657 0.6039675 -0.9640165 0.3244009 0.8982263 -0.989781 -0.1763971 0.04303359 0.4500222 -3.111304 0.6132057 0.619183 0.544018 -1.790628 0.3395101 0.3498327 -0.8992675 -1.603335 -0.1193878 -0.1459028 -0.03131368 -0.311559 -0.09074803 -0.4317017 -0.7594768 -0.3712872 0.1405334 0.6932204 -0.2334153 -0.6657364 -1.095954 -1.795086 -0.171057 0.2951512 -1.390581 -1.406768 -1.330298 0.4036901 0.1816978 0.09709336 -0.8587605 -1.322196 0.1345847 -1.017052 -0.5809472 -0.1348016 -1.920124 -1.003595 0.5807992 -0.8640747 0.2804479 -0.2463707 -0.9370191 -0.9758092 -0.03989839 0.2083361 -2.089125 -1.833795 0.7216623
0.166028 -1.685108 0.5280064 0.5440764 0.3794064 -0.4714072 1.143569 0.893652 0.5771038 -2.316565 0.1358378 0.9003641 1.754446 -0.677878 0.627311 -1.202043 -1.644809 -0.2747275 0.2720189 -1.413543 -1.057163 -0.1240952 0.2670775 -0.4519842 0.346602 -0.2554841 1.010077 0.09599876 0.06656966 -1.131463 0.3812601 -0.2130873 0.6632773 0.7805675 -0.009828944 -0.1614284 1.040836 0.3275014 -0.03706579 0.8183494 -0.006451876 -0.4259395 -0.4147874 0.08453462 -0.1634299 -0.06524315 -0.8379965 -1.874795 -0.6631241 0.2243806 -3.767742 -0.2005807 0.1131895 -1.507887 -0.1721134 0.1421352 -0.7860897 0.465232 0.2444951 0.1785251 -0.08791568 -0.65746 -0.5094957 -0.230083 -0.790667 -1.22799 -0.4000944 -0.2276766 -0.7864816 -0.1082533 0.2738035 -0.02629117 -0.3171701 -0.8426935 -1.544966 -1.224922 -1.151619 0.1099016 -0.5819034 -0.1150291 -0.09789876 -0.5287441
0.08601599 -1.612053 0.6082256 0.5575415 0.3285698 -0.6352765 0.953999 0.7227914 0.3794927 -2.051355 0.04068103 0.8600104 1.420098 -0.607129 0.6851895 -1.100143 -1.37956 -0.1151368 0.3149377 -1.205333 -0.9259135 0.01667649 0.2667578 -0.3590499 0.2753977 -0.2710437 0.9153989 0.05702861 0.009093809 -0.9987209 0.408971 -0.1555218 0.7693091 0.7852827 -0.02644953 -0.2154315 0.9611569 0.2775434 0.01155596 0.8716056 0.07618135 -0.3402147 -0.3720655 0.06196353 -0.06247272 0.07926137 -0.660764 -1.594135 -0.7320629 0.2766102 -3.43005 -0.1687446 0.03780634 -1.715824 -0.06955555 0.1665901 -0.7528622 0.4688408 0.3794906 0.3268486 -0.04320117 -0.5398257 -0.3281324 -0.2747223 -0.6362319 -1.191517 -0.5334803 -0.2319894 -0.6882029 -0.4434214 0.1383367 0.05756379 -0.2174795 -0.6795902 -1.313377 -1.273095 -1.112501 0.1043988 -0.5170179 -0.1281839 0.08753014 -0.4268302
1.198691 1.697092 0.5709895 0.7804906 0.8445278 1.341514 1.819636 0.8651695 0.6163662 1.030655 1.097681 0.840318 0.3419423 1.123526 1.37739 1.275898 0.9628925 1.252555 1.002316 0.5710237 0.9524676 1.606446 0.6760677 0.7172359 1.83105 0.6458553 0.9401725 0.8154828 1.128158 1.3037 0.4282038 1.380722 1.067442 1.134639 1.01452 0.9143136 0.1917127 0.7189634 0.5527513 0.8928319 0.843056 0.5946492 1.099432 1.706466 1.095264 0.4386918 1.191857 1.17313 0.3574769 0.1842655 1.080549 1.035371 1.416542 1.13456 0.8087232 0.8333795 0.6895397 0.8763788 1.124812 0.7559159 1.41439 1.434436 1.371122 0.7856007 1.373395 1.134572 0.429403 0.6290891 0.4819576 0.577439 0.9077214 1.345587 1.310242 0.6592196 0.9252293 1.053893 1.597717 0.8526968 1.068483 1.069878 1.415879 1.506914
1.66185 1.588312 -1.006132 0.9398022 0.9597089 1.207088 2.006162 1.934194 1.777766 0.6084135 0.8160954 1.295452 2.028134 2.368759 1.516192 1.697523 0.9578909 1.739462 1.462946 1.397302 1.866132 0.8487624 1.584223 1.904273 1.281009 1.748606 1.179186 1.791391 0.2277119 2.811624 1.057541 1.072971 0.7060888 1.462745 2.077933 1.277338 1.39256 0.9546703 1.097431 2.278612 1.073472 1.71598 0.8400901 0.7440672 1.559949 -0.3914923 1.126974 0.3871173 1.120606 1.307889 0.8644414 1.473343 1.706991 1.283171 0.7639394 2.069075 0.9861297 1.318624 1.214487 1.110911 0.5911646 1.707357 1.881376 0.6755375 1.341763 0.9043964 1.545684 1.062446 1.596285 1.165141 0.5467095 0.5114496 0.8609758 1.872729 1.173498 0.6149533 1.413235 1.01951 1.072392 2.062192 1.20277 -0.02018134
0.5221902 1.263461 -0.5713002 -0.9374455 0.7236745 0.07219787 0.3043066 0.02526485 0.6915525 0.663528 0.4514307 -1.070275 0.409689 1.072891 0.2892524 -0.02850821 0.6800577 0.919948 0.0928934 0.4640367 0.7085418 -0.2418449 0.2896019 0.8304539 1.037873 -0.7179958 0.6752902 0.03646407 0.7262307 1.178149 0.687657 0.4635018 0.7730067 0.3108348 -0.8269138 -2.996301 -1.992466 0.667999 0.9410572 0.6406716 0.1069179 -0.2218453 0.02210734 0.6368842 0.3740613 -0.6111831 -1.006585 0.07229373 0.5676041 0.3089501 0.5832856 0.6384983 0.6787124 0.7698259 0.1481062 0.3644604 1.128621 1.226715 0.5115517 0.9199329 -0.2827618 -1.134513 -0.2006103 -0.2006103 -0.2006103 -0.2006103 -0.2006103 -0.2006103 -0.2006103 -0.2006103 -0.2006103 -0.2006103 -0.2006103 -0.2006103 -0.2006103 -0.2006103 -0.2006103 -0.2006103 -0.2006103 -0.2006103 -0.2006103 -0.2006103
0.2822957 0.3363095 0.5992532 0.3054133 0.5015145 -1.513702 -0.03017706 0.2422799 -0.4227541 0.1108558 0.7736844 0.772526 0.5000518 0.1233137 0.5396031 0.5175144 -0.9948919 -1.421397 0.5550159 0.7620356 0.7971392 0.506357 -0.01173109 -1.102133 -1.070973 -0.1786028 -0.07722324 -0.2035136 -0.9310033 -0.6965535 0.07284967 0.4432208 0.7197978 1.06078 0.4940816 -1.78317 0.2064655 0.6590476 0.4705654 -0.2998213 -0.5853924 0.8504989 0.3150428 0.4176297 0.6285784 0.4667905 0.3000087 0.4703701 0.6556473 -0.407617 -0.3077379 0.8144277 -0.8034778 0.3010719 0.328292 0.9994135 0.3714303 -0.6252187 0.6929603 -0.1308916 0.4429114 0.1387952 0.4934595 0.7721554 0.3772055 0.5489352 0.2282167 -0.2302398 0.3329852 0.2653898 -0.5807031 -0.4922934 -0.7210659 -0.243959 -1.056626 0.7796242 0.557051 -0.1683652 0.184126 -0.2187749 0.4708191 0.9272108
0.258311 0.313715 0.5828011 0.3145365 0.5002802 -1.482097 0.1030075 0.3270364 -0.4277108 0.04616776 0.684477 0.6095946 0.3567721 -0.08499325 0.5391235 0.3700109 -1.09775 -1.683696 0.5559692 0.7882328 0.6272523 0.4771381 0.07159009 -1.141598 -0.8992151 -0.1301228 -0.08551711 -0.1986552 -0.9663259 -0.6655986 0.02998631 0.4788811 0.7712205 1.054581 0.4880265 -1.837253 0.1533064 0.6534067 0.5194675 -0.2735703 -0.5568248 0.8744872 0.3166348 0.4322761 0.6911174 0.4147491 0.2708657 0.4773368 0.6039794 -0.3415753 -0.1893108 0.8331657 -0.7082427 0.2771229 0.3056525 1.02972 0.3158074 -0.5459927 0.7440888 -0.1936329 0.3995684 0.1081744 0.5552257 0.7474243 0.5303503 0.6195388 0.2002304 -0.1857424 0.2399538 0.06172727 -0.6863985 -0.5152816 -0.29251 -0.0367335 -1.261025 0.7130919 0.3804499 -0.08795747 0.2717657 -0.09260871 0.3660207 0.8146339
###########################################################
# Btm_sal_tmp
1.525121 1.525121 1.525121 1.525121 1.525121 1.525121 1.525121 1.525121 1.525121 1.525121 1.525121 1.525121 1.525121 1.525121 1.525121 1.525121 1.525121 1.525121 1.525121 1.525121 1.525121 1.525121 1.525121 1.525121 1.525121 1.525121 1.525121 1.525121 1.525121 1.525121 1.525121 1.525121 1.525121 1.525121 1.525121 1.525121 1.525121 1.525121 1.525121 1.525121 1.525121 1.525121 1.525121 1.525121 1.525121 1.525121 1.525121 1.525121 1.525121 1.525121 1.525121 1.525121 1.525121 1.525121 1.525121 1.525121 1.525121 1.525121 1.525121 1.525121 1.525121 1.525121 1.525121 1.525121 1.525121 1.525121 1.525121 1.525121 1.525121 1.525121 1.525121 1.525121 1.525121 1.525121 1.525121 1.525121 1.525121 1.525121 1.525121 1.525121 1.525121 1.525121
2.08044 0.2661181 2.944778 -0.4892136 -0.3979005 -1.165264 -2.058274 -1.891835 -0.1216579 -2.628175 -2.610967 -2.654776 1.183194 0.3503106 -0.2205769 -1.763366 -1.423067 -4.434151 -2.813296 -3.534463 -2.543455 -3.434099 -3.434099 -3.434099 -3.434099 -3.434099 -3.434099 -3.434099 -3.434099 -3.434099 -3.434099 -3.434099 -3.434099 -3.434099 -3.434099 -3.434099 -3.434099 -3.434099 -3.434099 -3.434099 -3.434099 -3.434099 -3.434099 -3.434099 -3.434099 -3.434099 -3.434099 -3.434099 -3.434099 -3.434099 -3.434099 -3.434099 -3.434099 -3.434099 -3.434099 -3.434099 -3.434099 -3.434099 -3.434099 -3.434099 -3.434099 -3.434099 -3.434099 -3.434099 -3.434099 -3.434099 -3.434099 -3.434099 -3.434099 -3.434099 -3.434099 -3.434099 -3.434099 -3.434099 -3.434099 -3.434099 -3.434099 -3.434099 -3.434099 -3.434099 -3.434099 -3.434099
1.203852 -0.5031265 -1.137909 -0.4420643 -0.5817941 0.05871583 0.1662407 0.6365433 0.09683089 0.4123408 -0.3465826 -0.2969376 -0.6596453 -0.3709558 -0.5073678 -0.9849993 -0.7840322 -0.06981594 -0.4518368 0.4598294 0.8311567 0.6373713 0.6373713 0.6373713 0.6373713 0.6373713 0.6373713 0.6373713 0.6373713 0.6373713 0.6373713 0.6373713 0.6373713 0.6373713 0.6373713 0.6373713 0.6373713 0.6373713 0.6373713 0.6373713 0.6373713 0.6373713 0.6373713 0.6373713 0.6373713 0.6373713 0.6373713 0.6373713 0.6373713 0.6373713 0.6373713 0.6373713 0.6373713 0.6373713 0.6373713 0.6373713 0.6373713 0.6373713 0.6373713 0.6373713 0.6373713 0.6373713 0.6373713 0.6373713 0.6373713 0.6373713 0.6373713 0.6373713 0.6373713 0.6373713 0.6373713 0.6373713 0.6373713 0.6373713 0.6373713 0.6373713 0.6373713 0.6373713 0.6373713 0.6373713 0.6373713 0.6373713
0.05135351 0.200178 -1.444171 -0.3765345 -0.6434052 -0.594419 1.168626 -0.8518265 0.2961076 -0.9900777 -1.475259 -1.827548 -0.9184355 -1.226846 -1.996084 -2.024396 -1.58856 -0.5288928 -1.994183 -1.466087 0.2315442 -0.3527624 -0.3527624 -0.3527624 -0.3527624 -0.3527624 -0.3527624 -0.3527624 -0.3527624 -0.3527624 -0.3527624 -0.3527624 -0.3527624 -0.3527624 -0.3527624 -0.3527624 -0.3527624 -0.3527624 -0.3527624 -0.3527624 -0.3527624 -0.3527624 -0.3527624 -0.3527624 -0.3527624 -0.3527624 -0.3527624 -0.3527624 -0.3527624 -0.3527624 -0.3527624 -0.3527624 -0.3527624 -0.3527624 -0.3527624 -0.3527624 -0.3527624 -0.3527624 -0.3527624 -0.3527624 -0.3527624 -0.3527624 -0.3527624 -0.3527624 -0.3527624 -0.3527624 -0.3527624 -0.3527624 -0.3527624 -0.3527624 -0.3527624 -0.3527624 -0.3527624 -0.3527624 -0.3527624 -0.3527624 -0.3527624 -0.3527624 -0.3527624 -0.3527624 -0.3527624 -0.3527624
-2.742028 -1.239099 -2.169896 -2.535359 -1.757771 0.3038938 -2.087115 -2.032371 -1.59328 -1.113507 -1.940832 -3.502964 -1.795981 -2.418305 -3.372504 -3.133828 -3.081038 -1.749129 -2.494071 -2.71348 -2.282705 -2.708424 -2.352764 -2.412786 -2.387661 -0.8743626 -1.417746 -1.842019 -1.564182 -3.170689 -2.291708 -2.437847 -2.230413 -2.629739 -2.541075 -2.591982 -1.001029 2.379941 -1.528009 -4.113903 -1.033889 -2.878019 -1.785761 -2.269222 -3.280914 -2.624981 -2.570594 -5.031343 -3.067099 -3.674182 -2.756229 -1.498296 -3.141854 -0.1198904 -2.890357 -2.988629 -1.463218 -2.347816 -2.964899 -3.866975 -2.382754 -3.650836 -4.08751 -3.741836 -0.9353087 0.1461121 -0.3574122 -0.5228652 -3.518984 -1.973107 -1.891583 -2.135948 -3.200051 -3.345289 -3.662484 -4.82924 -3.735183 -2.76835 -3.329174 -3.195626 -2.609394 -2.510609
-0.834171 1.444494 -0.1703866 -0.7935038 -1.496367 -1.494955 -0.6484054 -0.5835721 -1.34694 -1.060479 -0.5134022 -1.411664 0.5625966 -1.064194 -0.3849442 0.9127837 -0.7918374 -1.4031 -0.8450295 -0.7334395 0.08002088 -0.4080386 -0.8068902 -1.205596 -0.3778664 -1.782816 -1.580416 -2.180483 -2.101023 -2.140302 -1.588455 -1.134666 -1.455537 -1.460351 -1.169155 -0.5535853 -0.1039178 -0.8871316 -0.629061 -1.767583 -2.067759 -1.141738 -1.869135 -1.430856 -0.9144418 -1.224679 -2.110975 -1.91269 -1.875211 -1.349732 -0.9978065 -2.561139 -2.102349 -2.705663 -2.832263 -1.045796 -1.902918 -0.9206322 -2.228641 -2.383897 -2.36165 -2.494991 -3.225525 -2.853127 -3.373883 -3.242294 -2.713452 -2.603029 -3.156752 -2.270758 -3.02601 -2.026108 -2.289235 -3.450901 -2.42641 -2.799981 -2.435611 -2.717782 -3.104945 -2.603863 -3.615149 -3.281772
-0.8210861 1.294653 -0.3565182 -0.819573 -1.62492 -1.587672 -1.130234 -1.090046 -1.354388 -0.8847189 -0.7505194 -1.619683 0.4120115 -1.198537 -0.5187237 0.8247203 -0.8801164 -1.470239 -0.8833192 -0.5366929 0.1093296 -0.9616998 -0.7347886 -1.348423 -1.001099 -2.36029 -2.011995 -2.609001 -2.369726 -2.59743 -1.672703 -1.277216 -1.287357 -1.598209 -1.033207 -0.7809404 -0.4246332 -1.0414 -0.9530774 -1.706271 -2.152373 -1.241827 -1.872395 -1.600868 -1.075194 -1.153992 -2.191713 -2.026233 -1.911894 -1.285061 -1.169295 -2.58428 -2.279716 -2.532543 -2.967018 -1.018756 -1.816026 -0.9694987 -1.999616 -2.188718 -2.46232 -2.610718 -3.232888 -3.145146 -3.541443 -3.922288 -3.532697 -3.127657 -3.362106 -3.882942 -3.601943 -1.982723 -2.303179 -3.57741 -2.578496 -3.146523 -2.688404 -2.572526 -3.233816 -2.796778 -3.145822 -3.068201
1.142754 0.6988201 0.4490645 1.077552 0.411981 0.4967226 0.4079427 -0.276343 0.209684 0.380068 0.4707434 0.7769325 -0.3583087 0.2966373 0.7557826 0.4875359 0.1453884 0.531906 0.2221915 0.258346 0.3058717 0.2880012 0.4903037 0.3566717 0.2139691 0.3453111 0.4289902 -0.4608424 -0.1989598 0.3313922 0.64448 -0.3681205 -0.04762375 0.1970202 0.1136358 0.286576 -0.1616888 -0.1065233 -0.2978063 0.2300161 -0.01509598 0.09479489 0.2976894 0.1361411 -0.1385082 -0.4834248 0.1829532 -0.417434 -1.155937 -0.4348751 0.2045312 0.3689193 -0.09120718 0.1069631 -0.1912615 -0.5518659 -0.9034562 -0.1271177 -0.04414461 0.1767107 -0.1381376 -0.2977204 -0.03461314 -0.1420389 -0.1721035 -0.3471367 -0.844635 -0.7498857 -0.7074863 -0.1366369 0.05500173 -0.3119017 -0.05618262 -0.807967 -0.6847293 -0.1864213 0.04049824 0.2263563 -0.06445286 -0.3078391 -0.4713211 -0.2556604
0.4301308 0.1417011 0.1908396 0.4916061 0.573543 1.077026 0.5956056 0.6727906 0.3589428 0.6869538 0.9957953 0.2810557 0.7478268 0.5177942 0.648216 0.6932378 0.331714 0.4657411 0.7615795 0.3402663 0.4242873 0.5778133 0.6937746 0.5254431 0.6084166 0.6534081 0.2714899 0.223211 0.2923633 0.2492495 0.1569586 0.4174019 0.1791065 0.5561029 0.355914 -0.08556268 -0.2270011 -0.03302489 0.1985493 -0.2323253 0.03663038 -0.1440679 -0.1564953 -0.2190841 -0.04397731 0.3744884 0.2442871 0.09721304 -0.1014459 -0.160382 -0.2833379 -0.5720465 -0.4821878 -0.5924413 -0.4373164 -0.3703354 -0.2274667 -0.3249841 -0.3646063 -0.3516336 -0.4674872 -0.6847657 -0.611916 -0.5377442 -0.499805 -0.6076451 -0.4295869 -0.07204726 -0.591043 -0.6031521 -0.5657608 -0.5359352 -0.4402586 -0.4881606 -0.7166248 -1.098375 -0.9646927 -0.8918456 -0.4813459 -0.6223905 -0.5461269 -0.5674503
0.6461113 1.45105 0.663196 -0.7419191 -0.2212105 -0.4288202 -0.7203221 -1.267945 0.2509173 1.010908 0.4735214 -1.039064 -0.4440522 -0.4237585 0.05614096 -0.7079763 0.4652212 1.829619 1.744011 0.3516779 0.9886938 0.1335342 -0.02524327 0.007729221 -0.09877941 -1.029526 0.003826306 0.03250397 -1.183168 -0.5475493 -0.4858053 -0.5334583 -0.347145 -0.4506453 -1.232122 -0.3549809 -1.226395 0.6861419 0.5972131 0.04140062 -0.59049 -1.175013 0.05071304 1.051535 0.3894879 -0.4035776 -1.316146 -0.5873297 0.08780184 -0.464812 -0.4406098 -0.5747993 -0.4860571 -0.4429273 -0.2126396 0.01611256 -0.02179966 -0.8667208 -1.260606 -0.9635196 -1.036786 -0.9887558 -0.239732 -0.239732 -0.239732 -0.239732 -0.239732 -0.239732 -0.239732 -0.239732 -0.239732 -0.239732 -0.239732 -0.239732 -0.239732 -0.239732 -0.239732 -0.239732 -0.239732 -0.239732 -0.239732 -0.239732
0.00597739 0.990789 -1.380064 1.098562 0.4098225 -0.6735722 -0.2977162 0.1012846 -1.289237 -0.7522397 1.028098 1.655299 1.003933 2.732597 2.395865 1.196088 1.482636 -0.9768404 1.484313 0.6392804 0.8916492 0.07311301 -0.1698754 -0.7264591 -1.539804 -0.350678 -0.1159099 -0.5431847 -1.632585 -0.6364529 0.6973243 1.060017 0.4492925 0.03372009 -0.486628 -1.388149 -0.5728888 0.2182907 -1.252433 -1.158649 -0.9784709 -0.6505784 -0.4761113 -0.9104633 -0.4409861 -0.4842724 -1.012236 -0.840615 -0.7847922 -1.438952 -2.415201 -1.987354 -2.467791 -0.2894112 -0.1998441 -1.136144 -1.00662 -1.867927 -1.770707 -1.813439 -1.603648 -1.723553 -2.052005 -1.556829 -1.626625 -1.371601 -1.680399 -1.541433 -1.221843 -1.877766 -2.692355 -2.880103 -3.373226 -3.425626 -2.540318 -1.627706 -1.381746 -2.389295 -2.727535 -1.709067 -1.76483 -1.956872
-0.1675645 1.542781 -1.51304 1.287981 0.5794091 -0.4721391 -0.4353789 0.5704558 -1.341224 -0.7176223 0.4603789 0.8399708 0.6048947 3.14812 2.547473 0.6032812 1.92928 -0.4931606 2.336741 0.3091216 0.5033092 0.1734479 0.3092871 -0.300811 -1.335925 -0.3616082 -0.05088369 -0.4280386 -1.930435 -0.6137469 1.214443 2.179502 1.33256 0.3405057 -0.4151164 -1.048701 -0.7623854 0.3616698 -0.907052 -0.9500365 -0.7228184 -0.3963096 -0.6062878 -0.8095126 -0.1599231 -0.5731002 -1.013005 -0.7037546 -0.6672645 -1.386711 -2.399064 -2.169061 -2.796501 -0.2154992 0.2490799 -0.7789381 -1.30223 -1.84647 -1.612837 -2.488558 -2.463712 -2.162784 -1.998004 -1.514483 -0.9571573 -1.130987 -1.969201 -1.645367 -1.573114 -2.96425 -3.260586 -3.308761 -2.367509 -3.027609 -3.507067 -2.638417 -2.214737 -2.482031 -2.824259 -1.734151 -2.318579 -2.513126
###########################################################
# NCA_top
0.6094582 0.6094582 0.6094582 0.6094582 0.6094582 0.6094582 0.6094582 0.6094582 0.6094582 0.6094582 0.6094582 0.6094582 0.6094582 0.6094582 0.6094582 0.6094582 0.6094582 0.6094582 0.6094582 0.6094582 0.6094582 0.6094582 0.6094582 0.6094582 0.6094582 0.6094582 0.6094582 0.6094582 0.6094582 0.6094582 0.6094582 0.6094582 0.6094582 0.6094582 0.6094582 0.6094582 0.6094582 0.6094582 0.6094582 0.6094582 0.6094582 0.6094582 0.6094582 0.6094582 0.6094582 0.6094582 0.6094582 0.6094582 0.6094582 0.6094582 0.6094582 0.6094582 0.6094582 0.6094582 0.6094582 0.6094582 0.6094582 0.6094582 0.6094582 0.6094582 0.6094582 0.6094582 0.6094582 0.6094582 0.6094582 0.6094582 0.6094582 0.6094582 0.6094582 0.6094582 0.6094582 0.6094582 0.6094582 0.6094582 0.6094582 0.6094582 0.6094582 0.6094582 0.6094582 0.6094582 0.6094582 0.6094582
1.709353 1.624753 1.220983 0.8831727 0.4439694 1.118288 1.327034 -0.02428804 -1.911371 1.411657 0.1893933 1.386047 1.413182 -0.174074 1.40398 -0.2331724 1.67719 0.7727895 1.155278 1.089631 1.629167 1.770476 1.770476 1.770476 1.770476 1.770476 1.770476 1.770476 1.770476 1.770476 1.770476 1.770476 1.770476 1.770476 1.770476 1.770476 1.770476 1.770476 1.770476 1.770476 1.770476 1.770476 1.770476 1.770476 1.770476 1.770476 1.770476 1.770476 1.770476 1.770476 1.770476 1.770476 1.770476 1.770476 1.770476 1.770476 1.770476 1.770476 1.770476 1.770476 1.770476 1.770476 1.770476 1.770476 1.770476 1.770476 1.770476 1.770476 1.770476 1.770476 1.770476 1.770476 1.770476 1.770476 1.770476 1.770476 1.770476 1.770476 1.770476 1.770476 1.770476 1.770476
-1.26821 -0.4209092 -0.2850729 0.4316501 -0.518759 -2.758103 -2.078317 1.182399 -0.3268851 0.7706751 0.6303378 0.4204063 0.7651761 0.7378329 1.039643 -2.059869 -0.1829745 0.3338384 0.6005826 -1.409484 0.4138209 1.028166 1.028166 1.028166 1.028166 1.028166 1.028166 1.028166 1.028166 1.028166 1.028166 1.028166 1.028166 1.028166 1.028166 1.028166 1.028166 1.028166 1.028166 1.028166 1.028166 1.028166 1.028166 1.028166 1.028166 1.028166 1.028166 1.028166 1.028166 1.028166 1.028166 1.028166 1.028166 1.028166 1.028166 1.028166 1.028166 1.028166 1.028166 1.028166 1.028166 1.028166 1.028166 1.028166 1.028166 1.028166 1.028166 1.028166 1.028166 1.028166 1.028166 1.028166 1.028166 1.028166 1.028166 1.028166 1.028166 1.028166 1.028166 1.028166 1.028166 1.028166
0.8504255 0.583679 0.6460166 0.2793336 -0.2116027 0.2453928 1.001461 -0.4502741 1.787314 0.7341368 1.324357 1.756461 1.292035 0.1038426 0.4751251 1.103505 0.502678 1.812898 0.5862922 1.531695 1.023978 2.102617 2.102617 2.102617 2.102617 2.102617 2.102617 2.102617 2.102617 2.102617 2.102617 2.102617 2.102617 2.102617 2.102617 2.102617 2.102617 2.102617 2.102617 2.102617 2.102617 2.102617 2.102617 2.102617 2.102617 2.102617 2.102617 2.102617 2.102617 2.102617 2.102617 2.102617 2.102617 2.102617 2.102617 2.102617 2.102617 2.102617 2.102617 2.102617 2.102617 2.102617 2.102617 2.102617 2.102617 2.102617 2.102617 2.102617 2.102617 2.102617 2.102617 2.102617 2.102617 2.102617 2.102617 2.102617 2.102617 2.102617 2.102617 2.102617 2.102617 2.102617
0.5591969 0.6580756 -0.2309312 0.2669578 0.2444399 -1.466669 0.2558 0.6215565 0.1286849 -1.697252 0.5440352 -0.3407411 -0.1015395 0.5183696 -0.9690254 -0.8077516 0.01515781 0.5571523 -0.2719939 0.3268184 0.8133636 -0.6038467 0.9322784 -0.3646225 0.7574013 -2.809071 0.06433225 1.065567 -1.349437 0.03618203 -0.001838272 0.1970676 -2.298576 0.2216535 0.2347217 -0.134057 -1.544946 -2.067109 -0.02873532 -0.172318 -1.893343 0.9240295 -0.8389987 0.4312005 0.6767833 -0.750016 0.1298493 -0.3900046 -0.6297669 0.3303596 0.5026602 -0.3161399 0.06249322 -2.335079 -1.425133 0.5499541 0.8277497 -1.433731 -0.8441088 -0.8445363 0.6817867 0.3831183 -0.1433005 -1.350151 -2.076012 0.8907454 -1.331594 -0.7800096 -1.33151 -2.142812 -1.377664 0.3882022 -0.8820286 -0.07444357 0.05909704 -0.6616893 -0.8666758 0.6738744 0.2389237 -1.796226 -2.309318 0.005852621
0.04061661 -1.578638 -0.2916999 0.9638976 0.9129958 -0.1838581 0.18533 -0.005601514 0.1040009 -1.059228 0.4287313 0.9056686 -0.5731431 -0.609233 0.5644384 -2.023838 0.1696025 0.4125848 0.2829545 -0.939292 -0.7487812 0.8425642 -1.016081 -0.1922603 0.6461081 0.1522787 0.7885096 0.8318589 1.18936 0.1052164 0.8578927 0.5730705 1.16996 1.300313 0.7653863 -0.2175778 1.084127 0.6081797 0.02798108 0.9323111 0.5744054 0.8012373 0.3905564 -0.3552909 0.9422905 1.175825 0.3155725 -1.765556 0.03564893 0.5649603 -1.369881 0.2315634 1.116122 0.3086166 0.2171112 1.084425 0.2291666 0.8397161 0.8055983 0.9667728 1.192785 1.084336 0.9035313 1.147806 0.7506757 0.5785565 -0.1730631 1.195522 1.254565 0.7771064 0.5937575 0.6481428 1.154998 1.310468 -0.1094591 0.2309506 0.05742304 0.6649831 1.337103 1.143005 1.125621 1.06922
0.2146743 -1.549805 -0.2641382 0.9208578 0.7134524 -0.02895216 0.2447848 0.07573986 -0.1532211 -0.5566975 0.6149909 0.8205583 -0.5051657 -0.6343739 0.491968 -1.797199 0.06693071 0.477823 0.1735694 -0.7953434 -0.8806645 0.155044 -0.697858 0.03406807 0.896427 0.1670792 0.7288769 0.7636347 0.923706 0.18981 0.6912753 0.4930799 0.7226461 0.7073581 0.6367434 -0.02985244 0.950965 0.5448022 0.324641 0.7772139 0.694552 0.8210648 0.3382125 -0.3843847 0.994643 1.094553 0.2347979 -1.424781 -0.0242545 0.7054458 -1.14452 0.6619772 0.9904672 0.2579555 0.2162645 0.9259896 0.2960711 0.8325006 0.7958672 0.7204934 0.9653218 0.9489425 0.8850614 0.8604576 0.3847943 0.6774433 0.02145557 0.6131413 0.8118166 0.6134204 0.5843548 0.8204909 1.025057 1.100535 -0.01767134 0.1654573 0.161187 0.5021152 1.082502 0.9665488 0.5052122 0.9704138
1.411547 1.242046 -0.07156216 0.5951263 0.6108827 1.361108 1.041683 -0.5000363 0.3384868 0.4568004 -0.03429673 0.9600228 0.3771074 1.050284 0.7152137 0.7713214 1.009032 1.437364 0.1998927 0.2898747 1.314706 0.4219214 0.6915727 0.8956083 0.1369519 -0.2048339 -0.7526602 0.9614398 1.217533 0.9389706 -0.3253005 -0.3176607 0.419212 1.325799 0.7832042 0.5675559 0.3219538 0.3641625 0.2636441 0.2855837 0.9202161 0.8276892 0.2725786 -0.207917 1.008297 1.330095 0.1993266 -0.6563867 -0.7191432 0.9118881 0.6541634 -0.5796823 0.7307275 -0.282255 -0.1199101 0.5966478 0.6885223 0.1837886 -0.7714917 0.4555624 0.3520604 0.754009 -0.0463426 0.019037 0.5317809 0.5703321 -1.062385 -0.3162838 0.8087475 0.881665 0.08385499 0.8621604 1.284672 1.029497 -0.8712313 -0.6776478 0.9014005 1.029823 1.122978 0.9561038 0.2897879 -2.185365
1.982505 1.020672 -0.9655232 0.6544592 1.1324 2.09856 1.034474 0.9208949 0.06076457 1.817452 0.6715775 1.036336 1.511477 1.171436 0.8042581 0.8879306 1.15655 1.626368 0.6326975 1.024305 0.7438546 1.391071 1.450012 1.522163 1.195279 1.596726 0.2596473 0.5454217 1.30216 1.676621 0.3779175 0.8409729 0.4362418 1.706375 -0.04507171 0.03715538 -1.120651 1.845892 -1.594526 1.58098 -0.362183 0.8921808 0.4063631 0.2233653 1.615936 1.854482 -1.045393 -2.620055 -0.5247664 1.759305 0.4170407 0.6818284 1.416068 0.7654482 -0.5754267 1.288939 1.035403 0.6768556 -0.4801551 -0.3593977 0.9919473 -0.5245089 -0.4667263 0.1776412 1.181594 0.6955819 -0.123102 -0.2756104 0.4435339 -1.086364 -0.4690015 0.09014904 0.2800203 2.276931 -0.6418363 -1.061194 -1.070883 1.337924 -0.3979235 -2.959652 -0.07464518 0.4828995
0.7115014 0.2979683 0.04717314 -0.7217496 0.492131 0.8267873 -0.09870036 0.337341 0.1988782 0.4710135 0.7222995 0.6453598 0.702469 0.9141792 0.4878615 0.1663662 -0.06422611 0.9527202 0.2077608 0.1883761 0.5673321 0.8551191 0.0984292 0.8236972 0.4860657 0.3453311 -0.1302356 0.5816905 1.0809 0.3941536 0.225242 0.195481 0.3249558 0.4556882 -0.4142463 0.5589917 0.2914192 0.5286815 -0.2320059 -0.1078005 0.3273283 0.2785711 -0.1383931 0.1343314 0.6030077 0.7755455 0.3181269 0.3590046 0.2685069 0.6487275 0.3390835 -0.007529831 0.2458336 0.2989572 0.3466598 0.3846626 0.5594026 -0.343453 -0.1621661 0.1635624 -0.1538945 1.10372 0.5610385 0.5610385 0.5610385 0.5610385 0.5610385 0.5610385 0.5610385 0.5610385 0.5610385 0.5610385 0.5610385 0.5610385 0.5610385 0.5610385 0.5610385 0.5610385 0.5610385 0.5610385 0.5610385 0.5610385
0.6778493 0.7470317 -1.349588 -0.0535315 0.1416797 -0.4362418 -0.03734175 0.4736371 0.30202 0.4894625 -0.2733297 0.2949124 -0.9200902 0.1775089 -1.12526 -0.8710743 0.2145528 -0.625041 -0.2602349 -1.539675 -0.02237358 0.6271961 0.9117984 0.1342352 0.1323952 0.7737178 -0.2309862 0.07476533 0.6730988 0.211803 -1.409614 0.01485597 0.003816012 -0.3291346 0.796327 -1.423978 -0.2354951 -0.315569 -6.612749 1.292026 1.047966 -2.920864 -0.7373258 -1.370121 0.7208659 0.1916794 -0.04010252 -2.629605 -1.184034 -0.6189994 -0.1648508 -1.231887 -0.0323264 -0.7769352 -1.04425 -2.639687 -0.0906377 -0.3370434 -0.5983494 -0.6317663 -2.372527 0.7069761 -1.731551 -5.107432 -1.702107 -1.881915 -2.359994 -0.3197564 -2.281464 -1.199807 -3.124757 -1.681438 -1.218139 0.6103383 -0.5378975 -2.709361 -0.4386222 -2.87174 -2.277313 0.2319302 -2.049799 -7.096647
1.112597 0.7229663 -1.514368 -0.01719459 0.1158756 0.02058507 -0.1557126 0.798377 0.005858829 0.3726889 -0.0463841 -0.1367226 -1.403703 0.3912705 -1.347488 -1.960914 1.649054 -0.01850349 -0.6186169 -3.294923 -0.2757157 0.71062 1.176749 0.3261448 0.2358153 1.028934 -0.5393222 -0.875429 0.9225053 0.3239534 -1.351108 0.186256 -0.6162099 -0.6384883 0.9009465 -1.295144 -0.2632825 -0.4802177 -8.555477 1.383681 0.7705068 -2.704065 -0.9133409 -2.328533 0.5147025 -1.018681 -0.3338176 -2.940796 -1.717012 -0.8754491 -0.8110742 -2.222478 -0.04190688 -1.203632 -1.721201 -3.511348 -0.4466263 -0.8366558 -0.6676125 -1.516064 -2.841267 0.2742371 -2.555992 -5.593214 -2.827485 -3.091716 -2.978303 -0.7444451 -3.587091 -1.94963 -3.960059 -2.332033 -2.626852 0.2639255 -1.092453 -3.806573 -0.8896263 -4.771798 -2.615462 0.1515834 -3.061405 -8.97393
###########################################################
# SST_tmp
0.2868095 0.2868095 0.2868095 0.2868095 0.2868095 0.2868095 0.2868095 0.2868095 0.2868095 0.2868095 0.2868095 0.2868095 0.2868095 0.2868095 0.2868095 0.2868095 0.2868095 0.2868095 0.2868095 0.2868095 0.2868095 0.2868095 0.2868095 0.2868095 0.2868095 0.2868095 0.2868095 0.2868095 0.2868095 0.2868095 0.2868095 0.2868095 0.2868095 0.2868095 0.2868095 0.2868095 0.2868095 0.2868095 0.2868095 0.2868095 0.2868095 0.2868095 0.2868095 0.2868095 0.2868095 0.2868095 0.2868095 0.2868095 0.2868095 0.2868095 0.2868095 0.2868095 0.2868095 0.2868095 0.2868095 0.2868095 0.2868095 0.2868095 0.2868095 0.2868095 0.2868095 0.2868095 0.2868095 0.2868095 0.2868095 0.2868095 0.2868095 0.2868095 0.2868095 0.2868095 0.2868095 0.2868095 0.2868095 0.2868095 0.2868095 0.2868095 0.2868095 0.2868095 0.2868095 0.2868095 0.2868095 0.2868095
0.8776081 0.7917437 1.587212 0.7572203 1.538723 1.470435 2.251984 -0.6226499 -1.850734 0.395895 0.3672283 0.5432884 2.798834 -0.3231113 2.401362 -0.66197 1.796657 2.113939 0.7491951 0.6732464 2.399584 3.08443 3.08443 3.08443 3.08443 3.08443 3.08443 3.08443 3.08443 3.08443 3.08443 3.08443 3.08443 3.08443 3.08443 3.08443 3.08443 3.08443 3.08443 3.08443 3.08443 3.08443 3.08443 3.08443 3.08443 3.08443 3.08443 3.08443 3.08443 3.08443 3.08443 3.08443 3.08443 3.08443 3.08443 3.08443 3.08443 3.08443 3.08443 3.08443 3.08443 3.08443 3.08443 3.08443 3.08443 3.08443 3.08443 3.08443 3.08443 3.08443 3.08443 3.08443 3.08443 3.08443 3.08443 3.08443 3.08443 3.08443 3.08443 3.08443 3.08443 3.08443
-0.5548883 -1.126781 -0.5917443 -0.1031917 -1.223273 -1.618423 -1.256319 0.344492 0.02892814 0.6629284 0.4953889 1.168744 0.8041504 1.037054 1.097565 -0.5659499 0.1119303 0.3217621 0.04839847 -0.2382154 -1.102584 -0.03567014 -0.03567014 -0.03567014 -0.03567014 -0.03567014 -0.03567014 -0.03567014 -0.03567014 -0.03567014 -0.03567014 -0.03567014 -0.03567014 -0.03567014 -0.03567014 -0.03567014 -0.03567014 -0.03567014 -0.03567014 -0.03567014 -0.03567014 -0.03567014 -0.03567014 -0.03567014 -0.03567014 -0.03567014 -0.03567014 -0.03567014 -0.03567014 -0.03567014 -0.03567014 -0.03567014 -0.03567014 -0.03567014 -0.03567014 -0.03567014 -0.03567014 -0.03567014 -0.03567014 -0.03567014 -0.03567014 -0.03567014 -0.03567014 -0.03567014 -0.03567014 -0.03567014 -0.03567014 -0.03567014 -0.03567014 -0.03567014 -0.03567014 -0.03567014 -0.03567014 -0.03567014 -0.03567014 -0.03567014 -0.03567014 -0.03567014 -0.03567014 -0.03567014 -0.03567014 -0.03567014
-0.2021111 -0.7388456 -0.7300376 -0.8477274 0.1225558 0.03426802 0.5041696 0.8764948 0.747237 0.4424558 0.187187 0.9311486 0.5366241 1.244388 0.8758935 0.5142786 -0.001041985 0.6817533 0.2882341 1.040989 -0.7323716 1.492991 1.492991 1.492991 1.492991 1.492991 1.492991 1.492991 1.492991 1.492991 1.492991 1.492991 1.492991 1.492991 1.492991 1.492991 1.492991 1.492991 1.492991 1.492991 1.492991 1.492991 1.492991 1.492991 1.492991 1.492991 1.492991 1.492991 1.492991 1.492991 1.492991 1.492991 1.492991 1.492991 1.492991 1.492991 1.492991 1.492991 1.492991 1.492991 1.492991 1.492991 1.492991 1.492991 1.492991 1.492991 1.492991 1.492991 1.492991 1.492991 1.492991 1.492991 1.492991 1.492991 1.492991 1.492991 1.492991 1.492991 1.492991 1.492991 1.492991 1.492991
0.6962387 1.313862 0.6465013 0.5621994 -0.2580563 -2.06242 -0.1850672 1.954496 -0.1210339 -2.167144 1.000508 0.3814276 -0.5088643 0.6750993 0.06904521 0.945729 -0.6926615 0.9686692 -0.137907 1.634323 1.187664 -0.7164317 0.1028972 -1.260609 2.246198 -3.443496 0.02292405 2.710221 -2.554092 1.069035 -0.7709824 1.031647 -2.538844 0.7957305 0.4981808 0.8762534 -2.554993 -3.326747 0.4239459 0.8305291 -1.951237 0.7299053 0.1095411 1.474402 2.333032 -1.554155 0.02171244 0.8312798 -0.7751089 0.01995753 1.298716 -0.7021063 1.434752 -2.312996 -1.609399 0.1930841 1.476155 -2.587693 -0.8331486 -0.4645283 1.249274 0.8708985 0.76031 -1.775166 -2.862958 -0.1298571 -1.667468 -2.269895 -1.147808 -2.965243 -1.98312 1.204596 -0.1359667 0.5218809 1.296011 -0.3531999 -1.093146 1.802049 0.7092985 -1.685114 -2.790944 -0.1964738
-0.1342905 -1.80927 0.4614512 1.264152 1.115345 0.09303896 0.6360431 1.133653 1.335635 -0.1297889 0.2660732 0.0983798 -0.3676733 -0.2001637 0.8689008 -1.715352 -0.5704276 0.8024701 -0.1435613 -0.6039665 -1.117032 0.6493154 -0.5111932 0.1819514 0.9770697 0.525701 1.633093 1.426798 1.217683 0.2515852 2.014454 1.350068 1.799202 1.29598 1.103441 0.2791272 1.225251 1.973351 0.05289075 1.204716 1.001519 0.6939889 1.189692 0.4999219 0.7542083 1.120078 0.5973421 -0.1241338 -0.04521116 0.7280821 -0.7288731 0.5024927 0.9292605 -0.1228058 0.5649631 1.092476 0.4055001 1.057355 1.142484 1.438183 2.099158 0.8073775 1.13063 1.258108 0.7566956 0.831103 0.878103 2.176056 1.710824 1.245224 0.9872334 1.730563 0.9544101 1.617789 -0.06021888 0.1648871 0.2212405 1.699306 1.552149 1.49141 1.983804 1.051875
-0.1332918 -1.680193 0.5126906 1.265964 1.091047 0.06469895 0.6240347 1.092057 1.285362 -0.1655137 0.2846076 0.1330453 -0.3692754 -0.1650891 0.8628807 -1.64713 -0.4704284 0.8060958 -0.10912 -0.5776909 -1.110094 0.6423575 -0.5059303 0.1950551 0.9848788 0.5443993 1.592666 1.390103 1.198027 0.2970189 1.97983 1.342173 1.769474 1.293512 1.062177 0.2947776 1.228906 1.92594 0.08174483 1.202005 0.9838769 0.6847691 1.174085 0.4705282 0.7576457 1.118747 0.5912063 -0.03987191 -0.09396639 0.7316581 -0.546977 0.5222691 0.9195212 -0.1660859 0.5584591 1.097234 0.3913712 1.037382 1.139521 1.433165 2.040086 0.8070903 1.128245 1.247256 0.7759944 0.8159901 0.9359677 2.137415 1.661607 1.21902 0.9591619 1.680791 0.9566538 1.573977 -0.002941272 0.1635087 0.2685904 1.652898 1.535942 1.479384 1.95032 1.031641
1.817397 -0.1644933 0.1131618 0.01479689 1.639256 1.389556 1.188891 0.6259927 2.32622 1.179975 0.3826298 0.7799217 1.773332 1.181253 0.8501679 0.540062 1.835067 2.292406 1.295174 0.9790482 0.9345999 1.441171 2.016464 0.5985469 1.650398 1.774951 1.737576 1.597594 1.903096 0.4055587 2.0557 1.911452 1.627418 2.001414 0.7108809 1.440701 2.054783 0.6443927 0.8924331 1.930545 1.349601 1.417513 1.446927 1.838134 2.448291 1.367389 2.230867 2.094035 0.6215621 1.843404 2.601483 1.887822 3.093434 2.587473 1.526336 1.895348 1.55753 1.952164 2.984551 1.930463 2.6074 1.559464 1.767131 1.499084 2.02625 1.449371 2.259436 1.802613 0.839756 2.58426 2.144647 1.255466 2.442776 1.175409 2.255585 1.821838 1.942907 1.818957 1.070432 1.146013 2.025179 3.033521
-0.2438957 -0.1084348 0.1966889 2.295751 -0.3539564 1.238457 0.1794776 1.252492 1.787802 2.135437 2.693041 1.199548 1.224178 1.563183 1.569948 2.200026 1.023398 0.8690516 3.125224 1.301019 2.92362 1.309044 2.731248 1.599384 1.107726 1.215372 2.481957 3.091931 2.753024 2.740934 1.77765 3.141482 2.998875 2.273896 4.382819 2.617951 2.353834 1.897544 3.346641 2.520044 4.384554 2.975691 2.705418 3.45943 1.535621 3.293583 2.574461 3.264728 4.136974 2.896477 4.638896 3.119955 3.650915 3.891187 4.375685 2.838456 4.414238 3.793347 3.660316 3.629499 3.439929 4.571736 5.788887 3.985188 3.98142 3.908574 4.44995 4.890096 3.605692 5.347178 3.766893 3.708668 3.832778 4.667399 4.488404 5.423003 5.670928 3.459786 5.390703 6.381733 4.523008 4.779378
0.8755366 1.699919 -0.8141622 0.2485404 1.112325 0.8676082 1.286206 0.7846765 -0.4616348 1.668074 0.3885147 -0.667796 0.0885505 1.337478 0.8295297 1.30909 1.328897 0.5114809 0.4513485 1.057278 1.23972 -0.8422646 1.811063 0.9622708 1.310355 0.7017975 1.388218 0.7686882 1.647279 1.474635 2.06089 2.512251 1.409678 1.619007 -0.127641 0.1394961 -1.094208 0.9238145 2.725379 2.642581 0.5224698 2.13897 -0.003305284 1.71825 1.239408 -0.4348875 0.5064585 1.187721 2.133881 0.4211967 1.048289 2.906003 2.225723 2.27797 0.7591519 1.598951 2.837836 3.438565 2.951768 2.058732 0.6897777 -0.2149614 1.197508 1.197508 1.197508 1.197508 1.197508 1.197508 1.197508 1.197508 1.197508 1.197508 1.197508 1.197508 1.197508 1.197508 1.197508 1.197508 1.197508 1.197508 1.197508 1.197508
0.9707873 1.472195 0.4810813 0.359906 0.7092104 -1.699014 -0.6834938 -0.6451979 -0.361813 0.735829 0.7870047 1.346047 -0.3341291 -1.016762 0.3897636 1.0618 -1.313286 -1.286503 0.2287311 1.773914 1.061227 0.6901015 -0.0477147 -0.9657192 -0.6778399 -0.1093985 0.6279536 0.9878682 -0.02454714 -0.05948224 1.452206 0.7387631 1.822533 2.534027 0.396402 -0.6681664 1.221547 2.316632 3.777085 1.338107 1.259481 3.954306 2.172621 2.4947 1.881323 2.254205 1.941035 2.494204 2.974589 2.155935 2.067276 3.21736 0.8751683 1.859217 2.309507 3.175255 2.488108 2.484959 2.09309 2.53668 3.754869 1.854196 3.201574 4.021549 3.25047 3.481312 3.797788 2.955396 2.905902 2.98278 3.095872 3.422594 2.88827 2.979063 1.487314 3.184061 2.819088 2.574573 3.696689 1.854882 3.680048 4.509225
0.9426326 1.446308 0.4499222 0.3615155 0.6925474 -1.695508 -0.6671998 -0.6489346 -0.359526 0.7295695 0.7761652 1.331261 -0.3554237 -1.031315 0.4213446 1.071532 -1.381162 -1.332708 0.2369624 1.76422 1.061159 0.6464324 -0.09311301 -0.9777067 -0.6677846 -0.1132536 0.6237047 0.953588 -0.03219954 -0.03284891 1.460223 0.7560076 1.801829 2.543552 0.3944874 -0.7118687 1.204157 2.332578 3.748208 1.326798 1.23951 3.949941 2.183733 2.482917 1.857734 2.247922 1.910705 2.499381 2.953057 2.185941 2.084901 3.211128 0.9032246 1.854072 2.322471 3.16015 2.463716 2.483175 2.084886 2.526989 3.73201 1.848146 3.186089 4.008508 3.257308 3.481438 3.727439 2.932164 2.901117 2.972212 3.06968 3.41947 2.868151 2.938015 1.485353 3.21651 2.772031 2.548303 3.672679 1.859964 3.673185 4.489277
###########################################################
# ColdPool
-0.4195318 -0.4195318 -0.4195318 -0.4195318 -0.4195318 -0.4195318 -0.4195318 -0.4195318 -0.4195318 -0.4195318 -0.4195318 -0.4195318 -0.4195318 -0.4195318 -0.4195318 -0.4195318 -0.4195318 -0.4195318 -0.4195318 -0.4195318 -0.4195318 -0.4195318 -0.4195318 -0.4195318 -0.4195318 -0.4195318 -0.4195318 -0.4195318 -0.4195318 -0.4195318 -0.4195318 -0.4195318 -0.4195318 -0.4195318 -0.4195318 -0.4195318 -0.4195318 -0.4195318 -0.4195318 -0.4195318 -0.4195318 -0.4195318 -0.4195318 -0.4195318 -0.4195318 -0.4195318 -0.4195318 -0.4195318 -0.4195318 -0.4195318 -0.4195318 -0.4195318 -0.4195318 -0.4195318 -0.4195318 -0.4195318 -0.4195318 -0.4195318 -0.4195318 -0.4195318 -0.4195318 -0.4195318 -0.4195318 -0.4195318 -0.4195318 -0.4195318 -0.4195318 -0.4195318 -0.4195318 -0.4195318 -0.4195318 -0.4195318 -0.4195318 -0.4195318 -0.4195318 -0.4195318 -0.4195318 -0.4195318 -0.4195318 -0.4195318 -0.4195318 -0.4195318
-2.376928 -0.550591 -1.976782 -0.1839872 0.3623353 -1.31129 -2.555435 0.01834161 1.40718 -0.9353572 -0.2890495 -0.07269772 -2.587438 1.337887 -1.485553 0.4865871 -1.581793 -0.2790726 -1.497738 0.23787 -2.114538 -2.048616 -2.048616 -2.048616 -2.048616 -2.048616 -2.048616 -2.048616 -2.048616 -2.048616 -2.048616 -2.048616 -2.048616 -2.048616 -2.048616 -2.048616 -2.048616 -2.048616 -2.048616 -2.048616 -2.048616 -2.048616 -2.048616 -2.048616 -2.048616 -2.048616 -2.048616 -2.048616 -2.048616 -2.048616 -2.048616 -2.048616 -2.048616 -2.048616 -2.048616 -2.048616 -2.048616 -2.048616 -2.048616 -2.048616 -2.048616 -2.048616 -2.048616 -2.048616 -2.048616 -2.048616 -2.048616 -2.048616 -2.048616 -2.048616 -2.048616 -2.048616 -2.048616 -2.048616 -2.048616 -2.048616 -2.048616 -2.048616 -2.048616 -2.048616 -2.048616 -2.048616
1.93925 0.5568764 -0.2874884 -0.3740105 0.8924654 0.9105945 0.6759728 -1.522754 0.06569183 -0.4566843 -0.4097366 -0.6927084 -1.020312 -1.759833 -1.399578 0.9527753 0.01286278 -0.4477883 -1.122956 0.493302 -0.9424458 -1.230324 -1.230324 -1.230324 -1.230324 -1.230324 -1.230324 -1.230324 -1.230324 -1.230324 -1.230324 -1.230324 -1.230324 -1.230324 -1.230324 -1.230324 -1.230324 -1.230324 -1.230324 -1.230324 -1.230324 -1.230324 -1.230324 -1.230324 -1.230324 -1.230324 -1.230324 -1.230324 -1.230324 -1.230324 -1.230324 -1.230324 -1.230324 -1.230324 -1.230324 -1.230324 -1.230324 -1.230324 -1.230324 -1.230324 -1.230324 -1.230324 -1.230324 -1.230324 -1.230324 -1.230324 -1.230324 -1.230324 -1.230324 -1.230324 -1.230324 -1.230324 -1.230324 -1.230324 -1.230324 -1.230324 -1.230324 -1.230324 -1.230324 -1.230324 -1.230324 -1.230324
0.972947 -0.1229566 -0.6692753 -0.4682866 -0.5894981 -1.156466 -1.544495 -0.3436737 -2.227783 -1.083083 -0.503503 -0.4299027 -1.383759 -1.089819 -1.508385 -0.06568112 -1.079662 -2.27102 -1.234805 -1.08072 1.297578 -1.937765 -1.937765 -1.937765 -1.937765 -1.937765 -1.937765 -1.937765 -1.937765 -1.937765 -1.937765 -1.937765 -1.937765 -1.937765 -1.937765 -1.937765 -1.937765 -1.937765 -1.937765 -1.937765 -1.937765 -1.937765 -1.937765 -1.937765 -1.937765 -1.937765 -1.937765 -1.937765 -1.937765 -1.937765 -1.937765 -1.937765 -1.937765 -1.937765 -1.937765 -1.937765 -1.937765 -1.937765 -1.937765 -1.937765 -1.937765 -1.937765 -1.937765 -1.937765 -1.937765 -1.937765 -1.937765 -1.937765 -1.937765 -1.937765 -1.937765 -1.937765 -1.937765 -1.937765 -1.937765 -1.937765 -1.937765 -1.937765 -1.937765 -1.937765 -1.937765 -1.937765
-0.7557659 -0.876612 0.0218823 -0.3611142 0.02450581 1.483095 0.4729663 -1.013018 0.05750024 1.458279 -1.417894 0.4575582 -0.1257447 0.3208219 0.5442366 0.2940016 0.4047972 -1.397001 0.6667906 0.04955845 -1.607768 0.3897532 -1.045614 0.1259471 -0.9389914 1.618952 0.374163 -1.552137 1.38949 0.37631 -0.1151069 -0.2403467 1.201649 -0.2746174 -0.7301352 0.3808392 1.106032 1.672386 0.4947674 0.9160587 1.295355 -0.1286662 0.7798342 -0.6235547 -2.640143 0.7405787 0.1088937 0.2434703 0.3337868 -0.2795049 -1.13141 0.3292551 -0.3833033 1.400264 0.9054782 -0.6031436 -1.07167 1.336323 0.4628385 -0.54663 -1.912187 -0.5052229 -0.6517893 1.117379 1.565486 -0.2670446 1.066741 1.156163 0.9612824 1.480722 1.022632 -0.9935117 0.8294645 0.1171225 -0.8662075 0.3668633 0.4483202 -1.607665 -0.3072344 1.131558 1.356582 -0.2796988
0.3413946 1.274 0.2541564 -1.057882 -2.091829 0.1952519 -0.6095378 0.06776628 -0.1261644 0.4731054 -0.6468719 -1.022628 0.8539198 0.513275 -0.1535268 1.10708 0.2540379 -0.453621 0.2364336 0.8622943 0.8295135 -0.1002407 0.7767162 0.07936711 -1.983714 -0.3415045 -2.445038 -1.813629 -2.220187 -0.9300602 -2.677273 -0.6030932 -2.305781 -1.52485 -1.993437 0.1802972 -1.095421 -1.487574 -0.07812993 -0.1169518 -1.5269 -2.066429 -1.041073 0.1538038 -2.090198 -2.342789 -0.5302571 0.50841 0.323587 -1.271157 0.7650451 -1.362094 -2.267091 -0.4909971 -0.5398299 -2.477876 0.1095613 -1.820088 -2.881045 -2.180039 -2.995899 -2.937831 -2.902528 -2.947109 -2.072849 -1.355638 -0.6696485 -2.605103 -2.783344 -2.541238 -1.628963 -2.627754 -2.912925 -2.126518 -0.2912194 -0.6310415 -0.4107275 -2.652693 -2.835969 -2.996854 -2.370842 -2.996854
0.4886936 1.206707 0.1501461 -1.068883 -2.043665 0.3645758 -0.5464874 0.06169337 0.0590411 0.5832937 -0.5583147 -1.096283 0.8605844 0.4802609 -0.2623266 1.149125 0.1413829 -0.4957874 0.1986258 0.8393985 0.9831931 0.1861414 0.8548602 0.1242705 -2.108168 -0.4252677 -2.415994 -1.869396 -2.236723 -1.079635 -2.672394 -0.6605217 -2.246965 -1.70836 -1.852246 0.1943907 -0.9639909 -1.410752 -0.1461155 -0.1681639 -1.563635 -2.037847 -0.8874425 0.2654624 -2.023713 -2.345772 -0.575149 0.4517701 0.4917346 -1.243333 0.6396907 -1.319224 -2.330262 -0.3417292 -0.5908288 -2.513905 0.183541 -1.851465 -2.881961 -2.187977 -2.976298 -2.92046 -2.855182 -2.946787 -2.150831 -1.430624 -0.7879188 -2.623563 -2.690055 -2.631188 -1.892032 -2.64725 -2.882475 -2.193852 -0.4111116 -0.6084196 -0.3437538 -2.495851 -2.825478 -2.977059 -2.432815 -2.9765
-0.683346 -0.6730977 0.5671493 -0.9547352 -0.691774 -1.027095 -0.983865 -0.4799909 -0.8138296 -1.026862 -0.9999875 -1.027095 -0.2997402 -1.026659 -1.027095 -0.9849915 -1.027095 -1.026918 -1.024045 -1.027095 -0.8915583 -0.7958089 -0.8019204 -1.02161 -1.027095 -1.027095 -1.027095 -1.026025 -1.022702 -1.023158 -1.026795 -0.9846696 -1.027095 -1.024512 -1.026348 -0.9702973 -0.7523286 -0.7475898 -0.3581875 -1.025804 -0.9946074 -1.023841 -0.8934528 -0.9243148 -1.014708 -0.550447 -1.027095 -0.9124455 0.3798416 -0.7517493 -1.026506 -1.026969 -1.027095 -1.027095 -1.027095 -1.027095 -0.9348434 -0.8767909 -1.027095 -1.027095 -1.027095 -0.932161 -1.027095 -1.015788 -1.027095 -0.8722872 -0.6286138 -0.4651631 -0.7693294 -1.027095 -1.027095 -1.026321 -1.027095 -0.7058449 -1.027095 -1.026822 -1.021557 -1.01109 -1.025288 -0.9006911 -0.717164 -1.00964
-0.6757425 -0.9301252 0.723422 -1.03919 -1.031169 -1.524474 -1.150987 -1.556772 -1.060502 -1.169761 -1.573038 -0.7903044 -1.564239 -1.276726 -1.12106 -1.376837 -1.304108 -1.572268 -1.541268 -1.375506 -1.217274 -1.33696 -1.304705 -1.564069 -1.505448 -1.562156 -1.184501 -1.497063 -1.572788 -1.573038 -1.404206 -1.368184 -1.573038 -1.555753 -1.573038 -1.56737 -1.573038 -1.516012 -1.573038 -1.510612 -1.573038 -1.5447 -1.573038 -1.573038 -1.57123 -1.573038 -1.573038 -1.573038 -1.573038 -1.573038 -1.573038 -1.573038 -1.573038 -1.573038 -1.573038 -1.573038 -1.573038 -1.573038 -1.573038 -1.573038 -1.573038 -1.572608 -1.573038 -1.573038 -1.573038 -1.573038 -1.573038 -1.573038 -1.573038 -1.573038 -1.573038 -1.573038 -1.573038 -1.573038 -1.573038 -1.573038 -1.573038 -1.573038 -1.573038 -1.573038 -1.573038 -1.573038
-0.5985193 -1.095757 -0.2463762 0.6263715 -1.092828 -0.850426 -0.7781933 0.02316251 -0.8760103 -1.095919 -1.046565 0.3412204 -0.7711334 -1.085382 -1.071772 -0.5204765 -1.016036 -0.6552218 0.2111699 -0.2778678 -1.008007 -0.4936022 -0.258834 -1.028693 -1.026698 0.1359903 -0.9622437 -1.096097 -0.4517795 -1.082663 -1.095699 -0.9179243 -1.021316 -0.8626605 0.1327585 1.411948 0.1251618 -0.9070758 -1.055097 -1.092599 -1.096097 -0.8212097 -0.8624766 -1.093942 -1.096097 -1.006273 0.9551908 -0.9701256 -1.081503 -0.7007361 -1.096097 -1.096097 -1.096097 -1.096097 -1.093221 -1.017345 -1.096097 -1.096097 -1.096097 -1.042729 -0.6679656 0.104213 -1.089858 -1.089858 -1.089858 -1.089858 -1.089858 -1.089858 -1.089858 -1.089858 -1.089858 -1.089858 -1.089858 -1.089858 -1.089858 -1.089858 -1.089858 -1.089858 -1.089858 -1.089858 -1.089858 -1.089858
-0.4218047 -1.077282 -0.4685725 -0.587582 -0.3131455 2.506002 1.983758 -0.5908248 -0.8827517 -1.046324 -0.9796211 -1.09207 -0.7622558 -0.904246 -1.091433 -1.078938 3.231028 0.9096731 -1.056672 -0.7442454 -1.077314 -1.079992 -0.9579609 1.128777 -0.4501448 -0.9792692 -1.089185 -1.091603 0.08112076 -0.319758 -0.8760121 -0.9823497 -1.09207 -1.09207 -1.001778 1.867045 -1.09207 -1.09207 -1.09207 -1.09207 -1.09207 -1.09207 -1.09207 -1.09207 -1.09207 -1.09207 -1.09207 -1.09207 -1.09207 -1.09207 -1.09207 -1.09207 -0.8367429 -1.09207 -1.09207 -1.09207 -1.09207 -1.09207 -1.091778 -1.09207 -1.09207 -1.09207 -1.09207 -1.09207 -1.09207 -1.09207 -1.09207 -1.09207 -1.09207 -1.09207 -1.09207 -1.09207 -1.09207 -1.09207 -1.09207 -1.09207 -1.09207 -1.09207 -1.09207 -1.09207 -1.09207 -1.09207
-0.4617349 -1.042866 -0.4640678 -0.2792195 -0.2545401 2.565833 2.066291 -0.3918435 -0.8760409 -1.013566 -0.9760838 -1.059769 -0.7454698 -0.879 -1.059769 -1.053766 3.463941 1.173501 -1.051539 -0.8601929 -1.059673 -1.017761 -0.8995078 1.240255 -0.4192441 -0.9784464 -1.056978 -1.055096 0.09385152 -0.2893734 -0.8905611 -0.9157339 -1.059769 -1.059769 -1.010435 1.998333 -1.059769 -1.059769 -1.059769 -1.059769 -1.059769 -1.059769 -1.059769 -1.059769 -1.059769 -1.059769 -1.059769 -1.059769 -1.059769 -1.059769 -1.059769 -1.059769 -0.8616133 -1.059769 -1.059769 -1.059769 -1.059769 -1.059769 -1.059474 -1.059769 -1.059769 -1.059769 -1.059769 -1.059769 -1.059769 -1.059769 -1.059769 -1.059769 -1.059769 -1.059769 -1.059769 -1.059769 -1.059769 -1.059769 -1.059769 -1.059769 -1.059769 -1.059769 -1.059769 -1.059769 -1.059769 -1.059769
###########################################################
# DetBen_avg
0.5948479 0.5948479 0.5948479 0.5948479 0.5948479 0.5948479 0.5948479 0.5948479 0.5948479 0.5948479 0.5948479 0.5948479 0.5948479 0.5948479 0.5948479 0.5948479 0.5948479 0.5948479 0.5948479 0.5948479 0.5948479 0.5948479 0.5948479 0.5948479 0.5948479 0.5948479 0.5948479 0.5948479 0.5948479 0.5948479 0.5948479 0.5948479 0.5948479 0.5948479 0.5948479 0.5948479 0.5948479 0.5948479 0.5948479 0.5948479 0.5948479 0.5948479 0.5948479 0.5948479 0.5948479 0.5948479 0.5948479 0.5948479 0.5948479 0.5948479 0.5948479 0.5948479 0.5948479 0.5948479 0.5948479 0.5948479 0.5948479 0.5948479 0.5948479 0.5948479 0.5948479 0.5948479 0.5948479 0.5948479 0.5948479 0.5948479 0.5948479 0.5948479 0.5948479 0.5948479 0.5948479 0.5948479 0.5948479 0.5948479 0.5948479 0.5948479 0.5948479 0.5948479 0.5948479 0.5948479 0.5948479 0.5948479
0.04439235 1.556336 0.913557 1.91672 0.02926783 1.785711 1.426496 0.1851951 -1.887634 0.3318466 0.4476741 0.7930236 1.505293 0.2603113 0.4297328 -0.3607374 1.709841 1.257136 1.745378 1.215969 2.277852 2.293678 2.293678 2.293678 2.293678 2.293678 2.293678 2.293678 2.293678 2.293678 2.293678 2.293678 2.293678 2.293678 2.293678 2.293678 2.293678 2.293678 2.293678 2.293678 2.293678 2.293678 2.293678 2.293678 2.293678 2.293678 2.293678 2.293678 2.293678 2.293678 2.293678 2.293678 2.293678 2.293678 2.293678 2.293678 2.293678 2.293678 2.293678 2.293678 2.293678 2.293678 2.293678 2.293678 2.293678 2.293678 2.293678 2.293678 2.293678 2.293678 2.293678 2.293678 2.293678 2.293678 2.293678 2.293678 2.293678 2.293678 2.293678 2.293678 2.293678 2.293678
-0.3871303 -1.506533 0.919801 0.2294056 -1.228727 -4.8571 -2.797471 1.180394 1.862417 -0.9769908 0.9675012 2.44138 0.4550223 0.2874769 -0.8909789 1.670255 -0.7498209 -1.048412 -1.501348 -1.260735 -0.5381097 -0.08639127 -0.08639127 -0.08639127 -0.08639127 -0.08639127 -0.08639127 -0.08639127 -0.08639127 -0.08639127 -0.08639127 -0.08639127 -0.08639127 -0.08639127 -0.08639127 -0.08639127 -0.08639127 -0.08639127 -0.08639127 -0.08639127 -0.08639127 -0.08639127 -0.08639127 -0.08639127 -0.08639127 -0.08639127 -0.08639127 -0.08639127 -0.08639127 -0.08639127 -0.08639127 -0.08639127 -0.08639127 -0.08639127 -0.08639127 -0.08639127 -0.08639127 -0.08639127 -0.08639127 -0.08639127 -0.08639127 -0.08639127 -0.08639127 -0.08639127 -0.08639127 -0.08639127 -0.08639127 -0.08639127 -0.08639127 -0.08639127 -0.08639127 -0.08639127 -0.08639127 -0.08639127 -0.08639127 -0.08639127 -0.08639127 -0.08639127 -0.08639127 -0.08639127 -0.08639127 -0.08639127
1.548956 -0.6450179 0.954302 2.382612 0.476198 0.973983 0.07463951 -0.3850113 -0.3021959 1.552824 -0.3376192 1.942804 0.07482525 0.1060523 1.240053 1.168279 0.3377069 -1.080244 0.2182368 0.9544156 -0.5737646 -0.0921243 -0.0921243 -0.0921243 -0.0921243 -0.0921243 -0.0921243 -0.0921243 -0.0921243 -0.0921243 -0.0921243 -0.0921243 -0.0921243 -0.0921243 -0.0921243 -0.0921243 -0.0921243 -0.0921243 -0.0921243 -0.0921243 -0.0921243 -0.0921243 -0.0921243 -0.0921243 -0.0921243 -0.0921243 -0.0921243 -0.0921243 -0.0921243 -0.0921243 -0.0921243 -0.0921243 -0.0921243 -0.0921243 -0.0921243 -0.0921243 -0.0921243 -0.0921243 -0.0921243 -0.0921243 -0.0921243 -0.0921243 -0.0921243 -0.0921243 -0.0921243 -0.0921243 -0.0921243 -0.0921243 -0.0921243 -0.0921243 -0.0921243 -0.0921243 -0.0921243 -0.0921243 -0.0921243 -0.0921243 -0.0921243 -0.0921243 -0.0921243 -0.0921243 -0.0921243 -0.0921243
1.34145 1.368248 0.3285546 1.929825 0.4406712 -1.473919 0.5511384 0.3391023 0.5155914 -1.158032 0.7576017 0.8615506 1.218915 0.2170559 -0.3759625 0.9516254 0.6185025 0.6608429 0.7175147 0.6261017 0.7371922 0.6610712 1.382592 0.8205607 0.8731649 -2.812122 -0.5887281 0.3413789 -2.156635 -0.2447115 0.8230977 0.8050847 -2.333811 0.6468683 1.621218 1.169132 -2.042484 -2.546048 0.383728 0.8992869 -1.812723 1.249986 -0.375397 1.253323 0.1820315 -0.9397357 -0.1933734 0.3693978 -0.01503684 0.6054772 0.8147561 0.3501853 0.2225538 -2.274417 -1.019574 0.9851023 1.42676 -1.702545 -0.4610336 -0.1855162 0.7518486 0.6414869 0.6495658 -1.515596 -1.899217 -0.1444568 -0.5699973 -1.696624 -0.5885774 -2.507813 -1.457927 0.2106046 0.7037784 0.5852945 0.5371225 0.2471573 0.4339974 0.474707 1.075762 -1.77734 -1.925898 1.385336
0.1906657 -1.889237 0.2135776 0.2941109 0.8037644 -0.2556912 0.7834179 0.7710035 0.4754002 -0.9189587 0.762124 0.9081218 -0.1155039 -0.396507 0.953734 -1.469946 -0.6614986 0.1910789 1.914195 -0.7882497 -1.127771 0.852196 -0.07997011 0.4344956 0.7372785 0.7814146 1.047369 1.40251 1.151792 0.607307 0.6935105 1.0838 0.868393 0.6460283 0.4131058 0.7139176 1.156062 0.7610448 0.6046426 1.016253 0.6768725 1.219596 0.9164472 0.3697782 0.6658723 0.2528326 0.633427 -0.7221321 0.03176932 1.051182 -1.194204 0.3002249 0.629535 0.4165422 1.008597 0.6980753 0.0229441 0.9268406 0.9430767 0.6695998 0.4309395 0.3884065 0.9368629 0.8702805 1.179001 0.8642146 0.3436734 0.5385266 -0.0830933 0.5990501 1.1694 1.175936 0.8531615 1.234003 0.247093 0.7450559 0.1520009 0.5570013 0.6517273 0.009996533 0.7048772 -0.05768227
0.3871891 -1.944985 0.3948865 0.1081859 0.4473249 -0.1694341 0.7779756 0.7320552 0.6467526 -0.7605345 0.533069 0.6646388 -0.1858261 -0.509938 0.8696162 -1.329896 -0.6014468 0.03886994 1.749256 -0.8244338 -1.041078 1.16009 0.186241 0.2746156 0.6020917 0.5160635 0.5866359 1.016446 0.590727 0.436785 0.3408667 0.9385502 0.1440462 0.001345895 0.05456976 0.7369875 1.054148 0.8374528 0.6565958 0.8701734 0.3596054 0.8180613 0.5853785 0.3151997 0.6100225 -0.1528838 0.2822506 -0.6425506 -0.2994363 0.800471 -1.020885 0.2307938 0.1729797 0.2305299 0.8325585 0.4199243 -0.05973687 0.6576311 0.6242503 0.2588868 -0.09273034 -0.1978457 0.495445 0.5262215 0.9275852 0.6619795 0.2987768 -0.1433218 -0.5464651 0.02371917 0.6616042 0.7731646 0.5742666 0.9016803 0.01645266 0.6068891 0.1321301 0.2642365 0.3024772 -0.4955022 0.009663157 -0.4361522
1.633603 -0.4627662 0.7823143 -1.892102 -1.187642 -0.7445344 0.0691836 1.863321 -1.00626 -2.759418 0.3540722 -2.808303 2.456198 -0.6733732 -2.510251 -0.0005645818 -1.712213 -1.262814 -1.122232 -2.754589 0.9207322 -1.227646 -0.242624 -0.5363523 0.9739708 -3.088351 -2.236851 -2.050707 -1.42572 -0.793959 -2.969974 0.511979 -0.7520325 -0.3610276 1.649048 2.573148 3.385432 1.795322 3.263108 -2.165819 0.6786611 -1.18709 -2.117594 1.740115 0.05151673 1.871223 -1.359414 3.29391 3.668447 -0.5311824 -1.512002 -1.182497 0.2225387 -2.011109 -2.994229 -1.010636 2.114934 -0.4078625 -1.226913 -3.121699 -1.35928 1.812995 0.6019921 -1.802437 1.137165 0.8011563 3.468688 2.293222 -0.8448415 -2.198787 -1.106886 -0.5852478 -0.5036241 -0.8774201 -1.823532 -2.086443 -1.177384 -1.411722 -1.385146 0.2812324 2.293511 -1.39506
-0.3195732 0.8493683 0.8604478 -0.07360859 -0.3949879 -1.205162 -0.2521295 -0.4727508 -0.09398514 -0.6180161 -1.805796 0.9700497 -1.720164 0.3266501 -0.5498672 -0.9765976 -1.707374 -1.125271 -0.6039958 -0.4281184 -0.04404603 -1.426127 -1.222937 -0.8867485 -0.3278575 -1.316572 -0.3710706 -0.2920817 -1.824314 0.1740681 -0.8258169 -1.929699 -0.2233968 -0.5111796 -0.7285992 0.1073353 -0.9578816 1.13421 -1.600078 0.5712901 0.2101813 -0.385742 -1.452203 -0.8194755 -0.9349305 -1.753566 -2.004273 -2.076498 -1.379039 -1.098609 -0.7550764 -0.6300292 -1.33795 -1.829594 -1.871597 -0.9757824 -1.058434 -0.2071244 -1.85124 -1.918947 -1.355372 -1.014723 -1.402557 -2.304283 -1.19834 -1.713034 -1.758536 -1.653761 -1.537316 -0.8054519 -2.437959 -2.060896 -2.607222 -0.9306766 -2.272337 -2.774243 -1.721193 -0.9459432 -1.39058 -1.81018 -2.912178 -2.338466
0.1867713 -1.424271 1.245459 1.507602 -1.2469 -1.400016 -0.07473235 1.043135 -0.2964031 -1.757666 -1.299801 0.9943994 -0.354698 -0.6266416 0.03258652 1.071401 -0.8894497 -1.512588 0.6915315 0.6847212 -1.211528 0.09514633 -0.6202925 -0.1887012 -1.72828 0.6698615 -0.7858457 -0.4308759 -0.986354 -1.335214 -2.303629 -0.5379056 -1.022817 -0.393708 1.619205 3.523613 2.132002 -1.391698 -1.866476 -3.02088 -1.318005 -0.4559519 -0.890087 -1.992887 -2.230899 -0.320743 1.532882 -0.68794 -2.171089 -0.284626 -1.703925 -2.818634 -1.153868 -1.16856 -0.4372145 -1.088654 -2.286351 -3.302008 -2.340042 -0.7808379 0.4864238 1.865255 -2.103124 -2.103124 -2.103124 -2.103124 -2.103124 -2.103124 -2.103124 -2.103124 -2.103124 -2.103124 -2.103124 -2.103124 -2.103124 -2.103124 -2.103124 -2.103124 -2.103124 -2.103124 -2.103124 -2.103124
0.4669347 -0.6268307 0.9555759 1.062074 0.003879623 1.605045 1.135004 -0.1616163 -0.1393361 -0.5408222 -1.566522 -1.673715 0.4233877 -0.03860442 -2.010562 -1.629488 1.639615 -0.002022884 -0.1841465 0.03476815 -1.435191 0.2133334 0.8255442 1.890933 -0.03634994 0.3453775 -1.521002 -1.284442 0.5713767 -0.4136747 -1.009152 -0.9813508 -1.528217 -2.377524 -0.9862931 0.8486649 -1.196788 -2.109878 -3.025396 -1.095696 -1.473064 -2.31703 -2.421295 -1.593455 -0.1275793 -2.754626 -1.5459 -2.786586 -1.897315 -2.511181 -2.798772 -2.195097 0.5218986 -1.796179 -1.388791 -2.668417 -1.451131 -2.83005 -1.635975 -2.458808 -2.415217 -1.836205 -2.968113 -3.256645 -3.750801 -3.348267 -2.0624 -2.825464 -3.825432 -3.285038 -4.080947 -2.833017 -3.410746 -2.117936 -2.527735 -3.149403 -2.23591 -3.966863 -3.743121 -1.437919 -4.129518 -3.952848
0.1916033 -0.5568077 0.4319702 0.8064152 0.08473766 1.893491 0.8912353 0.3043215 -0.1925242 -0.3589448 -0.8813027 -1.669243 0.5371816 -0.2347702 -1.737764 -1.528503 1.815944 0.0108488 0.002235171 0.094159 -1.414139 0.3058173 0.674608 1.903706 -0.07618766 0.1983485 -1.196158 -0.9716898 0.3813414 -0.3833968 -0.9854459 -0.8621451 -1.520177 -2.363733 -1.180105 0.7989982 -1.095422 -1.872559 -2.652878 -1.103435 -1.33016 -2.130931 -2.443223 -1.582627 -0.3288384 -2.582334 -1.423285 -2.474359 -1.755069 -2.229928 -2.610904 -2.188901 0.3945222 -1.6725 -1.133846 -2.410883 -1.18142 -2.565345 -1.374271 -2.280267 -2.279943 -1.742052 -2.586886 -2.892923 -3.360592 -3.129653 -2.052665 -2.553073 -3.419217 -3.068963 -3.714635 -2.729337 -3.391721 -2.073857 -2.49088 -2.822565 -2.22331 -3.603544 -3.345231 -1.359837 -3.964547 -3.683653
###########################################################
# Jel_avg
0.3764421 0.3764421 0.3764421 0.3764421 0.3764421 0.3764421 0.3764421 0.3764421 0.3764421 0.3764421 0.3764421 0.3764421 0.3764421 0.3764421 0.3764421 0.3764421 0.3764421 0.3764421 0.3764421 0.3764421 0.3764421 0.3764421 0.3764421 0.3764421 0.3764421 0.3764421 0.3764421 0.3764421 0.3764421 0.3764421 0.3764421 0.3764421 0.3764421 0.3764421 0.3764421 0.3764421 0.3764421 0.3764421 0.3764421 0.3764421 0.3764421 0.3764421 0.3764421 0.3764421 0.3764421 0.3764421 0.3764421 0.3764421 0.3764421 0.3764421 0.3764421 0.3764421 0.3764421 0.3764421 0.3764421 0.3764421 0.3764421 0.3764421 0.3764421 0.3764421 0.3764421 0.3764421 0.3764421 0.3764421 0.3764421 0.3764421 0.3764421 0.3764421 0.3764421 0.3764421 0.3764421 0.3764421 0.3764421 0.3764421 0.3764421 0.3764421 0.3764421 0.3764421 0.3764421 0.3764421 0.3764421 0.3764421
1.229183 0.9192734 2.898669 1.070728 1.74885 1.028888 2.467089 -0.8752046 -2.092776 0.3179843 -0.1361071 -0.07223672 1.392671 -0.458043 1.657717 -1.287034 1.926372 -0.4595709 1.975809 2.437798 3.83503 2.752793 2.752793 2.752793 2.752793 2.752793 2.752793 2.752793 2.752793 2.752793 2.752793 2.752793 2.752793 2.752793 2.752793 2.752793 2.752793 2.752793 2.752793 2.752793 2.752793 2.752793 2.752793 2.752793 2.752793 2.752793 2.752793 2.752793 2.752793 2.752793 2.752793 2.752793 2.752793 2.752793 2.752793 2.752793 2.752793 2.752793 2.752793 2.752793 2.752793 2.752793 2.752793 2.752793 2.752793 2.752793 2.752793 2.752793 2.752793 2.752793 2.752793 2.752793 2.752793 2.752793 2.752793 2.752793 2.752793 2.752793 2.752793 2.752793 2.752793 2.752793
-1.411476 -1.06412 -0.6864956 -0.1527353 -1.303162 -1.513826 -1.08063 0.05243471 0.1322095 0.07514752 0.7036693 -0.00220959 0.9785157 0.4318784 0.02938199 -1.178354 0.4994123 1.033684 0.4674361 -1.086048 0.05643204 -0.6345288 -0.6345288 -0.6345288 -0.6345288 -0.6345288 -0.6345288 -0.6345288 -0.6345288 -0.6345288 -0.6345288 -0.6345288 -0.6345288 -0.6345288 -0.6345288 -0.6345288 -0.6345288 -0.6345288 -0.6345288 -0.6345288 -0.6345288 -0.6345288 -0.6345288 -0.6345288 -0.6345288 -0.6345288 -0.6345288 -0.6345288 -0.6345288 -0.6345288 -0.6345288 -0.6345288 -0.6345288 -0.6345288 -0.6345288 -0.6345288 -0.6345288 -0.6345288 -0.6345288 -0.6345288 -0.6345288 -0.6345288 -0.6345288 -0.6345288 -0.6345288 -0.6345288 -0.6345288 -0.6345288 -0.6345288 -0.6345288 -0.6345288 -0.6345288 -0.6345288 -0.6345288 -0.6345288 -0.6345288 -0.6345288 -0.6345288 -0.6345288 -0.6345288 -0.6345288 -0.6345288
-0.2166107 0.6148644 0.619896 0.6897832 -0.3187932 -0.4383254 1.34512 0.5844085 2.333021 0.7705832 -1.217301 0.4104192 1.094519 0.2358222 0.8121324 -0.5699352 0.08126815 1.051569 0.1544693 0.8018814 -2.261989 1.481163 1.481163 1.481163 1.481163 1.481163 1.481163 1.481163 1.481163 1.481163 1.481163 1.481163 1.481163 1.481163 1.481163 1.481163 1.481163 1.481163 1.481163 1.481163 1.481163 1.481163 1.481163 1.481163 1.481163 1.481163 1.481163 1.481163 1.481163 1.481163 1.481163 1.481163 1.481163 1.481163 1.481163 1.481163 1.481163 1.481163 1.481163 1.481163 1.481163 1.481163 1.481163 1.481163 1.481163 1.481163 1.481163 1.481163 1.481163 1.481163 1.481163 1.481163 1.481163 1.481163 1.481163 1.481163 1.481163 1.481163 1.481163 1.481163 1.481163 1.481163
-0.09072955 0.9157578 0.2044155 0.2292699 0.1566524 -0.9449892 0.116207 1.388946 -0.1599801 -1.355712 1.020541 -0.3036651 0.2615652 0.6086228 -0.4529456 -0.08520801 0.005480411 0.8620595 -0.02991456 0.9170177 1.448459 -0.3989609 0.7997339 0.08687101 1.157864 -1.925457 0.9382119 1.393795 -1.517117 -0.195734 0.01884745 0.5415954 -1.853752 0.08592843 0.8868636 0.3087204 -1.549809 -1.60929 0.1980203 -0.2243136 -1.42228 0.5219365 -0.8887078 0.5387603 0.5654825 -0.7492501 0.3888053 -0.4201991 -0.4904737 0.5759335 0.40403 -0.7745641 0.07775537 -1.303935 -0.624649 1.088071 0.9764116 -1.188475 -0.5473475 -0.5003267 1.063673 0.2865119 0.4222198 -1.365052 -1.175553 1.122302 -0.5121902 -0.5117512 -0.7538755 -1.513897 -0.6996201 0.5889707 -0.8504944 -0.1222988 0.3482187 -0.3507135 -0.9069591 0.6208304 -0.1647381 -0.9947155 -0.9202211 0.2309895
0.3808991 -1.226901 0.566374 1.3996 0.8521273 -0.8972522 0.09529146 0.3426111 0.1397214 -0.693971 0.7166172 0.2610848 -0.7444553 0.03361397 0.5726043 -1.311278 0.6029615 0.6406337 0.0431513 -0.3633826 -0.7139789 0.9285902 -0.5677665 0.027262 1.480887 0.04951366 1.00785 0.05656017 1.098204 -0.3461473 1.908832 0.1377493 0.8437259 0.739121 0.3711407 -0.07587038 1.666205 0.8903058 -0.2789587 0.9127558 1.090456 0.6487581 0.5394042 -0.5639222 1.525534 1.61223 0.3459034 -0.8168646 -0.03608391 0.7050729 -1.292776 0.3453055 1.255208 -0.5488837 0.08854206 0.8878959 -0.4189147 0.8004143 1.066146 0.1259909 1.475406 0.4594422 0.4171226 1.117794 0.07671851 0.00837858 -0.02236994 1.202546 0.7454638 0.7380362 0.3457093 1.093777 1.527697 0.646253 -0.03316769 0.4749113 -0.0685919 0.9824614 1.22861 1.643736 0.5835014 1.029006
0.3813196 -1.329629 0.6591221 1.319251 1.163605 -0.9129687 0.5302422 0.1263661 0.1322313 -0.6878909 0.7990607 0.6396936 -0.8413299 0.04930995 0.5270153 -1.212473 0.4536454 0.9244686 0.1929182 -0.3596686 -0.7781116 0.5355411 -0.7527311 0.05422634 1.498406 0.2323785 1.064008 0.1938026 1.070472 -0.3962714 1.767023 0.3095222 0.8811973 0.668859 0.3212569 -0.4997109 1.376097 0.7579136 -0.2462829 0.715999 0.9552412 0.7792618 0.3564796 -0.4748605 1.177446 1.583076 0.3247941 -0.6256137 -0.2640742 1.134855 -1.386267 1.156443 1.206929 -0.5959312 0.115845 1.044405 -0.2807393 1.099084 1.771213 0.2629162 1.732128 0.7484627 0.5526029 1.718308 0.3214686 0.2479761 0.2097401 1.260428 0.9015034 0.4128683 0.3063437 1.311483 1.283873 0.6015789 0.1377444 0.1546767 0.1878862 1.030582 1.333967 1.601622 0.973627 0.8849971
0.9657691 0.05558663 0.2364728 0.336733 0.1628078 1.773489 1.708426 -0.01417381 0.8123798 1.098495 0.9831885 0.9756427 -0.1264209 1.558557 1.318656 1.323767 0.7717784 1.099396 -0.1295308 0.9047323 0.5044886 1.265643 0.3320365 0.3289533 0.6013693 0.3933086 0.8243059 0.2504571 0.4802054 0.7829394 1.380712 0.6476222 1.478173 0.8648381 0.2313805 0.6169434 0.5256561 0.9127069 0.7322146 1.102336 0.6110536 1.323314 0.6006132 1.077154 0.6252912 -0.2549931 1.389476 0.7163279 -0.460498 -0.1470416 1.795184 0.8264042 0.7882613 1.229447 0.5651703 0.7467877 0.2820585 0.3871892 0.9522445 1.359456 1.142711 0.499113 0.924917 1.04193 0.8504053 0.2483032 0.1789848 0.4267296 -0.05912993 1.305813 0.574279 1.021958 0.8941437 0.05253075 0.663873 0.5156436 0.8333441 1.386456 0.2925412 0.438085 0.5485352 0.6092508
1.385937 -0.7891092 0.1767062 1.101903 1.318322 1.760094 0.5876471 0.865743 0.3452111 1.387833 1.792148 -0.3105846 1.158198 1.196887 1.762995 1.681696 1.079269 0.8766659 1.334999 1.304404 1.380126 1.394649 2.652882 1.632675 1.015509 1.732124 1.16959 2.56998 0.9878356 1.593127 0.0127006 1.461722 1.160218 1.47524 1.958036 1.70991 0.9316616 0.836175 1.300198 0.2489354 1.006724 1.542863 0.4632458 1.994662 0.7236544 2.753623 0.8778022 1.083127 2.30088 -0.02187982 1.07776 2.526321 2.611845 0.7621999 1.374994 1.922066 2.37547 1.216254 0.2675568 1.51306 1.223362 2.457247 2.050677 2.415208 0.06437512 1.019722 2.554131 2.360393 1.548206 1.774669 1.541747 2.234548 1.191302 2.567939 2.700825 2.57662 1.131304 1.02193 1.725368 4.361136 1.849038 1.96608
1.252898 2.104162 -1.001172 -0.1430642 1.497825 0.1165954 0.3403045 -0.3592254 0.1130694 2.278451 0.9487447 -0.7609207 0.4007961 1.413628 1.324356 -0.3658938 0.3144103 0.8425812 0.09833819 1.551825 0.753167 0.5231574 0.5139243 1.26261 0.8231277 -0.4564867 1.006461 2.037254 0.1752778 1.610314 1.762056 0.5977804 1.432598 0.8984902 -0.9700389 -2.176561 -0.4236069 0.7892727 1.574829 1.612036 1.571598 1.088733 -0.3583248 1.514515 2.993474 -0.1975525 -0.5682923 1.255634 1.996374 0.6351986 1.52872 2.810363 1.532063 2.275995 0.7721488 1.531451 2.308568 3.174136 2.537499 1.103133 -0.5010054 0.1118667 2.692928 2.692928 2.692928 2.692928 2.692928 2.692928 2.692928 2.692928 2.692928 2.692928 2.692928 2.692928 2.692928 2.692928 2.692928 2.692928 2.692928 2.692928 2.692928 2.692928
0.05051168 1.548807 -0.2807552 0.09775843 0.9461379 -1.763921 -0.5523008 1.180874 -0.2918748 1.100284 0.7633847 1.594646 -0.7290889 -0.1273733 1.109387 0.3316754 -1.867297 -0.4586352 1.298317 1.068643 1.366891 -0.07695628 -0.3353124 -0.8714328 -0.4935182 -0.5704341 0.3760285 0.7582311 -0.7074366 -1.062257 0.9013118 0.9558958 1.572497 1.502262 -0.1386348 -1.665632 1.929409 1.778833 2.669079 0.9075505 0.5862486 2.892967 1.563042 1.594963 1.30757 1.515577 1.430351 1.532679 2.320439 1.860038 2.849137 1.859142 -0.09844866 0.5363064 1.808717 1.323005 0.7314854 2.563582 1.743783 2.160397 1.567137 2.169154 2.726039 2.693363 3.473277 2.562515 4.118399 2.379412 2.021195 2.514659 2.666493 2.526764 3.606682 2.358487 1.890272 1.77125 2.43959 3.408449 2.051411 1.294518 3.299494 4.426563
0.09880546 1.123737 -0.3310576 -0.2320762 0.760989 -1.576826 -0.6081168 0.8123405 -0.1838141 1.002486 0.9114185 1.037951 -0.6576525 -0.5819228 0.9505678 -0.01124954 -2.087241 -1.03775 1.384433 0.8758673 1.268477 -0.1548036 -0.3420645 -1.005207 -0.4039996 -0.5133829 0.7607423 0.6360009 -0.5422785 -0.7683759 0.6674118 0.7546649 1.826018 1.40387 -0.1691186 -1.782884 1.71397 1.716291 2.249631 1.240576 1.017096 2.600319 1.393426 1.630246 1.312844 1.637334 1.392551 1.295979 1.864503 1.813203 2.574129 1.59839 -0.1514197 0.3348045 1.703761 1.432189 0.8439561 2.375994 1.894721 2.396281 1.540381 2.100147 2.516962 2.303787 2.988817 2.422293 3.506756 2.36888 2.056691 2.700636 2.349701 1.98909 2.953072 2.55982 1.418963 1.949151 2.078427 2.921874 1.878657 1.192342 2.77423 3.700741
###########################################################
# PhL_avg
0.05679347 0.05679347 0.05679347 0.05679347 0.05679347 0.05679347 0.05679347 0.05679347 0.05679347 0.05679347 0.05679347 0.05679347 0.05679347 0.05679347 0.05679347 0.05679347 0.05679347 0.05679347 0.05679347 0.05679347 0.05679347 0.05679347 0.05679347 0.05679347 0.05679347 0.05679347 0.05679347 0.05679347 0.05679347 0.05679347 0.05679347 0.05679347 0.05679347 0.05679347 0.05679347 0.05679347 0.05679347 0.05679347 0.05679347 0.05679347 0.05679347 0.05679347 0.05679347 0.05679347 0.05679347 0.05679347 0.05679347 0.05679347 0.05679347 0.05679347 0.05679347 0.05679347 0.05679347 0.05679347 0.05679347 0.05679347 0.05679347 0.05679347 0.05679347 0.05679347 0.05679347 0.05679347 0.05679347 0.05679347 0.05679347 0.05679347 0.05679347 0.05679347 0.05679347 0.05679347 0.05679347 0.05679347 0.05679347 0.05679347 0.05679347 0.05679347 0.05679347 0.05679347 0.05679347 0.05679347 0.05679347 0.05679347
-1.929519 -0.8217124 -1.62956 -0.3645136 -0.4619624 0.0006637246 -0.5087082 1.154667 -1.624905 -1.034881 0.4633924 0.3567977 -0.06760085 -0.172389 -1.708594 1.141884 -0.8012329 0.3076852 -0.5615084 -0.3489715 -1.543009 0.2489056 0.2489056 0.2489056 0.2489056 0.2489056 0.2489056 0.2489056 0.2489056 0.2489056 0.2489056 0.2489056 0.2489056 0.2489056 0.2489056 0.2489056 0.2489056 0.2489056 0.2489056 0.2489056 0.2489056 0.2489056 0.2489056 0.2489056 0.2489056 0.2489056 0.2489056 0.2489056 0.2489056 0.2489056 0.2489056 0.2489056 0.2489056 0.2489056 0.2489056 0.2489056 0.2489056 0.2489056 0.2489056 0.2489056 0.2489056 0.2489056 0.2489056 0.2489056 0.2489056 0.2489056 0.2489056 0.2489056 0.2489056 0.2489056 0.2489056 0.2489056 0.2489056 0.2489056 0.2489056 0.2489056 0.2489056 0.2489056 0.2489056 0.2489056 0.2489056 0.2489056
1.305094 0.7899034 0.5053339 -0.1959804 0.9682925 0.5229552 1.211549 -0.9636972 0.731252 0.03952945 -0.6277608 0.3326388 -0.8403907 -0.5339785 -0.8290623 1.645896 -0.611253 0.4178018 -1.892216 0.05881282 -0.01483365 0.114023 0.114023 0.114023 0.114023 0.114023 0.114023 0.114023 0.114023 0.114023 0.114023 0.114023 0.114023 0.114023 0.114023 0.114023 0.114023 0.114023 0.114023 0.114023 0.114023 0.114023 0.114023 0.114023 0.114023 0.114023 0.114023 0.114023 0.114023 0.114023 0.114023 0.114023 0.114023 0.114023 0.114023 0.114023 0.114023 0.114023 0.114023 0.114023 0.114023 0.114023 0.114023 0.114023 0.114023 0.114023 0.114023 0.114023 0.114023 0.114023 0.114023 0.114023 0.114023 0.114023 0.114023 0.114023 0.114023 0.114023 0.114023 0.114023 0.114023 0.114023
0.03656999 0.5142426 2.715862 3.020455 0.4783795 1.128506 -1.14951 0.5567459 0.3199681 0.9837089 1.220115 -0.03010103 -0.2270363 -1.224217 1.35733 1.271494 0.44103 0.9528575 0.1554433 -0.5294349 -0.7664454 -0.6336426 -0.6336426 -0.6336426 -0.6336426 -0.6336426 -0.6336426 -0.6336426 -0.6336426 -0.6336426 -0.6336426 -0.6336426 -0.6336426 -0.6336426 -0.6336426 -0.6336426 -0.6336426 -0.6336426 -0.6336426 -0.6336426 -0.6336426 -0.6336426 -0.6336426 -0.6336426 -0.6336426 -0.6336426 -0.6336426 -0.6336426 -0.6336426 -0.6336426 -0.6336426 -0.6336426 -0.6336426 -0.6336426 -0.6336426 -0.6336426 -0.6336426 -0.6336426 -0.6336426 -0.6336426 -0.6336426 -0.6336426 -0.6336426 -0.6336426 -0.6336426 -0.6336426 -0.6336426 -0.6336426 -0.6336426 -0.6336426 -0.6336426 -0.6336426 -0.6336426 -0.6336426 -0.6336426 -0.6336426 -0.6336426 -0.6336426 -0.6336426 -0.6336426 -0.6336426 -0.6336426
0.2291052 -0.1806909 -0.5255621 1.880991 0.1781212 0.547481 1.369196 -2.002214 -0.3488693 0.9887038 -0.2389938 2.129953 1.238493 -0.734473 1.156621 1.407391 0.5432314 -0.6800587 0.3394213 -0.8629861 -1.235457 1.733072 0.9439054 2.242599 -0.4028702 -0.9651162 -2.225227 -1.620923 -0.791201 -0.001987689 0.5453157 -0.4374539 0.4798527 0.1345707 1.52059 0.6375784 -0.0182573 -1.078208 0.7271179 2.85571 0.2665382 -0.6427095 0.9886735 0.2852143 -0.7841473 2.861287 -1.559369 1.188197 1.804824 1.050376 0.0762029 0.9020756 -0.04603589 -1.549202 0.211744 0.06796694 -0.7080535 -0.7999423 1.04016 0.6163973 1.313423 -0.07382481 -0.1250372 -0.8413938 -1.164706 -2.545209 1.580208 -0.5754463 1.090426 -0.9869046 -1.136166 -1.416288 2.495939 1.405018 -0.7564789 1.652738 3.22149 -0.9007453 0.3215184 0.6533674 0.4728863 1.019279
0.1252999 -1.720088 0.6764778 -1.470755 0.1908455 -0.2185317 1.488899 0.3005514 0.4021786 1.20812 0.2948644 1.210884 0.4377824 -0.3641153 0.4568082 -0.9340406 -1.629087 -0.8882706 1.133733 -0.3588984 -0.1233724 -0.1917337 2.262316 -0.6510849 0.1570278 0.1861966 0.4853304 1.063206 -0.06074863 0.7986387 0.05049524 0.2859475 -0.4053015 -1.464588 -1.384464 1.223627 -1.397452 -0.4848385 1.194598 -0.3762793 -0.5753179 0.4927906 -0.1310681 0.722199 -0.5404628 -0.4929166 -1.261281 2.721548 0.1432625 0.7752316 -0.1684493 1.090651 -0.8933101 0.4758586 1.496151 -0.7622553 0.1985586 -0.04269166 0.8222169 -0.3653172 -0.09073972 -0.474809 0.4630372 0.5701353 0.3622677 -0.4627977 0.3232827 -0.3769816 -1.85018 -1.257138 0.4566767 0.6591759 0.513504 0.307041 1.068062 0.67588 -0.3572694 -0.4854758 -0.8244534 -1.159933 -0.9177 -1.374897
0.5492008 -0.4921768 0.7230228 -0.9804218 0.2299082 0.2652882 0.8668092 0.3697449 0.426071 1.898622 0.4247516 0.1184763 0.1624494 -0.4471353 0.396589 -1.042033 -1.163762 -0.7219542 0.9435061 -0.3062452 0.3088625 0.846767 1.881662 -0.8549443 -0.216103 -0.1038071 -0.1434129 0.4898762 -0.8190224 0.1947136 -0.2303391 0.1323987 -0.6971179 -1.487162 -1.256298 1.485107 -1.040118 0.06901179 0.5466683 0.02313083 -0.4129323 -0.5206679 -0.579631 0.4325293 -0.5577507 -0.5053098 -1.491265 2.705414 0.2033249 0.1620115 0.7390585 -0.0357953 -1.388605 0.1910784 0.8105916 -0.8410285 0.1961079 -0.2442441 -0.1701459 -0.2369606 -0.2016916 -0.893457 -0.2496291 -0.7419192 -0.3539913 -1.037913 -0.2462977 -1.020519 -2.140881 -2.043762 0.3332218 -0.4577042 0.06313618 -0.2016849 0.2793817 -0.1018457 -0.7087891 -0.7371054 -1.24552 -1.297634 -1.291417 -1.635586
0.482917 -0.9063198 -1.182573 -1.642782 -0.5803195 -0.9937678 0.5074038 1.049325 -0.6576804 -1.430629 0.607055 -0.7917304 1.883961 -0.6402113 -0.7178077 0.5284747 0.2291568 0.3024128 1.041974 -1.149772 0.8661161 -1.052444 0.7521051 0.7824089 1.544751 -0.04342152 -0.09870284 -0.6356544 0.1560569 0.1677375 -1.104517 0.8244845 -0.4373994 1.181939 2.191188 1.073983 2.002111 0.236302 0.8077347 -1.179741 0.5045601 0.05274501 -0.6955884 1.396777 0.7906485 0.5803574 0.320359 1.62658 2.051331 -0.3307299 -0.06697383 0.5942613 1.281021 -0.03730052 -0.1386119 -0.2218561 1.791211 0.3422477 1.951911 -0.6444177 0.3667425 1.318426 2.470058 0.0148553 3.009895 0.5108989 1.761084 1.353663 -0.6570847 -0.6124203 0.3782981 0.9500946 1.351827 -0.1502899 0.772233 0.892808 0.5493378 0.4388479 -1.089325 1.507479 2.179301 0.718805
-0.6058813 0.5266153 0.1968258 -0.3758484 -1.556388 -1.455156 -0.5250824 0.3539646 -0.1817869 -0.7472928 -0.8083231 0.8736125 -1.513507 -0.1708331 -1.190477 -0.4382562 -1.347502 -0.7492078 0.5385352 -0.4921643 0.3831999 -1.366926 -1.298794 -0.621454 -0.6539589 -0.5898493 -0.2564994 -0.3500552 -0.74635 1.239312 -0.6656498 -1.454927 0.4236684 0.05534336 0.3567597 0.4408238 0.385219 0.3908083 -0.1626829 0.2985837 1.240994 0.4334585 -0.2428127 -0.3341018 -0.390491 -0.143293 0.6162059 -0.8865855 0.7347688 0.02808596 0.5819217 0.2048975 0.5644238 0.3495256 -0.7271336 0.4566121 1.124763 0.9876197 -0.3760876 0.0816382 0.05240708 1.174528 1.083462 1.241075 0.3437954 -0.1046554 0.4641218 1.366323 2.07028 0.8731071 -0.433689 -0.808594 -0.5505611 0.7580622 0.6144124 0.04150935 0.3045806 1.242478 1.16438 1.184919 -0.7284755 -0.1388149
-0.4277748 -0.1582501 1.919539 2.313086 0.415048 -2.34222 -0.1740977 0.5523455 -0.6755534 -1.059949 0.2213533 1.552597 1.078543 0.8729064 1.099284 -0.09638091 0.1141392 -1.665249 -0.7846403 0.03618427 -0.4022886 0.1772122 -1.45401 -0.3870084 -1.705427 0.8075811 0.2870935 0.2151138 -1.230291 0.2372996 -0.2754562 -0.5301582 -0.5697994 0.1350882 3.597407 1.256017 2.852388 -1.534395 -0.276309 -1.6939 -0.1257397 0.9647411 0.7637491 -1.761543 -1.35415 2.269688 -0.221681 -0.4898565 -1.176393 -0.4285017 -1.075589 -0.9391937 -0.6652506 0.4791943 -0.1402458 -0.5642387 -0.6258919 -0.7397923 -0.6109912 -1.166248 0.10642 1.424433 0.1375165 0.1375165 0.1375165 0.1375165 0.1375165 0.1375165 0.1375165 0.1375165 0.1375165 0.1375165 0.1375165 0.1375165 0.1375165 0.1375165 0.1375165 0.1375165 0.1375165 0.1375165 0.1375165 0.1375165
-0.6690559 0.2786073 0.2106463 1.014487 -0.1931843 2.220833 -0.359018 -0.5990668 0.150381 0.9501338 -1.421935 0.6786254 0.7705551 0.6272141 -1.198867 -1.388781 1.471719 -0.3584363 -0.8050413 -0.0674609 -0.761807 -0.1092441 0.1887733 0.7573808 0.07965698 -0.2318725 -1.187838 -0.7303503 -0.5201087 -0.1511113 -0.2438077 0.02754719 -0.357265 -0.6337498 -0.3477461 3.043723 -0.1135489 -1.023124 -0.8536259 0.8676301 -0.1572749 -0.9981128 0.03495129 0.5499289 0.1929858 -0.9998039 -0.2564315 -0.9022216 -0.9533697 -0.5936934 -0.1164618 -0.7669077 1.298161 -0.3823939 -0.2390855 -1.000746 0.3367128 -0.3490253 -0.1205619 -0.1406659 -0.504808 0.1146044 -0.8596136 -0.1003618 -0.8100269 -1.038342 0.5542902 -0.3735064 -1.226014 -0.4445122 -1.795284 -0.9821739 -0.7640747 0.3994769 0.6160095 -0.8385029 -0.5300046 -1.136027 -1.346103 1.138399 -1.716106 -1.291111
-0.9185094 0.160589 0.2339911 0.9418866 -0.00917598 2.571442 -0.2330114 -0.05134992 -0.06363436 0.5520036 -0.7935411 0.3157387 1.091156 0.6200609 -1.31644 -1.332217 1.40538 -0.3868023 -1.071839 -0.03663822 -0.8168392 -0.2059133 0.03894442 0.6121804 -0.01009198 -0.305699 -0.9917033 -0.8437178 -0.7473528 0.1287696 -0.3428966 -0.1333673 -0.6318261 -0.7827611 -0.168377 3.530226 -0.4009769 -0.599668 -0.9353837 0.1874358 -0.3614958 -1.295544 -0.2028552 0.3275207 -0.04550663 -1.336848 -0.7749153 -0.8668216 -1.156714 -0.7683298 -0.3183545 -1.164762 0.8825102 -0.464892 -0.4927228 -1.148441 0.5670246 -0.5974081 0.147442 -0.4277574 -0.8024262 -0.1732394 -1.129906 -0.2767026 -1.263738 -1.289286 0.3909055 -0.8341738 -1.557597 -0.6155436 -2.016406 -1.396214 -1.506602 -0.3407789 0.2994317 -0.6323647 -1.058221 -1.468312 -1.651525 1.292569 -2.007742 -1.546523
###########################################################
# PhS_avg
0.3639547 0.3639547 0.3639547 0.3639547 0.3639547 0.3639547 0.3639547 0.3639547 0.3639547 0.3639547 0.3639547 0.3639547 0.3639547 0.3639547 0.3639547 0.3639547 0.3639547 0.3639547 0.3639547 0.3639547 0.3639547 0.3639547 0.3639547 0.3639547 0.3639547 0.3639547 0.3639547 0.3639547 0.3639547 0.3639547 0.3639547 0.3639547 0.3639547 0.3639547 0.3639547 0.3639547 0.3639547 0.3639547 0.3639547 0.3639547 0.3639547 0.3639547 0.3639547 0.3639547 0.3639547 0.3639547 0.3639547 0.3639547 0.3639547 0.3639547 0.3639547 0.3639547 0.3639547 0.3639547 0.3639547 0.3639547 0.3639547 0.3639547 0.3639547 0.3639547 0.3639547 0.3639547 0.3639547 0.3639547 0.3639547 0.3639547 0.3639547 0.3639547 0.3639547 0.3639547 0.3639547 0.3639547 0.3639547 0.3639547 0.3639547 0.3639547 0.3639547 0.3639547 0.3639547 0.3639547 0.3639547 0.3639547
2.326402 1.526049 3.045207 -0.1901392 0.496271 -0.1946772 0.1965622 -0.3223042 -0.6118344 1.845839 -0.6812203 0.2462495 -0.4485967 -1.478903 2.094318 -0.7464971 0.2621326 -1.424014 1.110088 0.9490566 2.865244 -0.5043868 -0.5043868 -0.5043868 -0.5043868 -0.5043868 -0.5043868 -0.5043868 -0.5043868 -0.5043868 -0.5043868 -0.5043868 -0.5043868 -0.5043868 -0.5043868 -0.5043868 -0.5043868 -0.5043868 -0.5043868 -0.5043868 -0.5043868 -0.5043868 -0.5043868 -0.5043868 -0.5043868 -0.5043868 -0.5043868 -0.5043868 -0.5043868 -0.5043868 -0.5043868 -0.5043868 -0.5043868 -0.5043868 -0.5043868 -0.5043868 -0.5043868 -0.5043868 -0.5043868 -0.5043868 -0.5043868 -0.5043868 -0.5043868 -0.5043868 -0.5043868 -0.5043868 -0.5043868 -0.5043868 -0.5043868 -0.5043868 -0.5043868 -0.5043868 -0.5043868 -0.5043868 -0.5043868 -0.5043868 -0.5043868 -0.5043868 -0.5043868 -0.5043868 -0.5043868 -0.5043868
-0.5409588 -0.3792292 -0.5957375 -0.9646078 -0.2412344 -0.727794 -0.7881751 0.04759846 -1.164062 -0.4000162 -0.3703509 -0.4139255 -0.4517128 -0.6193193 -0.2532735 -0.5146362 0.9322113 0.4611549 1.505884 0.008930054 -0.3742418 -0.9944741 -0.9944741 -0.9944741 -0.9944741 -0.9944741 -0.9944741 -0.9944741 -0.9944741 -0.9944741 -0.9944741 -0.9944741 -0.9944741 -0.9944741 -0.9944741 -0.9944741 -0.9944741 -0.9944741 -0.9944741 -0.9944741 -0.9944741 -0.9944741 -0.9944741 -0.9944741 -0.9944741 -0.9944741 -0.9944741 -0.9944741 -0.9944741 -0.9944741 -0.9944741 -0.9944741 -0.9944741 -0.9944741 -0.9944741 -0.9944741 -0.9944741 -0.9944741 -0.9944741 -0.9944741 -0.9944741 -0.9944741 -0.9944741 -0.9944741 -0.9944741 -0.9944741 -0.9944741 -0.9944741 -0.9944741 -0.9944741 -0.9944741 -0.9944741 -0.9944741 -0.9944741 -0.9944741 -0.9944741 -0.9944741 -0.9944741 -0.9944741 -0.9944741 -0.9944741 -0.9944741
0.6649594 0.8102358 0.6482474 0.7505958 0.3133922 -1.78942 0.7687769 -1.371827 1.080083 -1.83277 -1.75914 0.3743113 0.6729106 2.27809 -0.2610208 1.162863 -0.9057972 2.409336 0.4544202 0.6962494 5.741336 0.2644045 0.2644045 0.2644045 0.2644045 0.2644045 0.2644045 0.2644045 0.2644045 0.2644045 0.2644045 0.2644045 0.2644045 0.2644045 0.2644045 0.2644045 0.2644045 0.2644045 0.2644045 0.2644045 0.2644045 0.2644045 0.2644045 0.2644045 0.2644045 0.2644045 0.2644045 0.2644045 0.2644045 0.2644045 0.2644045 0.2644045 0.2644045 0.2644045 0.2644045 0.2644045 0.2644045 0.2644045 0.2644045 0.2644045 0.2644045 0.2644045 0.2644045 0.2644045 0.2644045 0.2644045 0.2644045 0.2644045 0.2644045 0.2644045 0.2644045 0.2644045 0.2644045 0.2644045 0.2644045 0.2644045 0.2644045 0.2644045 0.2644045 0.2644045 0.2644045 0.2644045
-0.7210085 -0.8451388 -1.064192 -0.5950013 -0.04672602 -1.825635 0.1841753 1.181374 -0.311124 -1.371369 0.2786852 -0.9742604 -1.008101 0.6501027 -1.652622 -1.101599 -0.9312981 -0.683202 -0.2477782 1.017277 0.1875913 -1.696614 -1.079585 0.4901334 -0.3701589 -1.631294 3.005641 0.8662308 -1.53222 -0.1572454 -0.4394229 0.1979123 -1.177371 -0.2970843 -0.4402749 -1.152835 -1.298415 -1.477997 -0.5778939 -1.036473 -1.156803 -0.06595828 -0.6580623 -0.8193587 -0.9927712 -1.270578 0.9113474 -0.8277688 -1.518789 -0.487336 -0.7959158 -0.9536521 -0.4999734 -1.22189 -1.772212 0.9868414 -0.7095964 -0.8846675 -0.6871782 -1.338079 -1.16548 -0.1638029 -0.491172 -0.9079995 -1.722556 1.292742 -1.86025 -0.4326123 -0.4810674 -1.417113 -1.126981 -0.1712375 -1.107435 -0.009480078 -1.001274 -1.273982 -1.235934 -0.4814292 -0.9656275 -1.589527 -1.988351 -0.6308524
1.140276 -0.112671 0.1180318 2.819729 -0.1958306 0.4808352 -0.3009255 -0.122414 -0.1112433 -0.02400594 0.7580907 -0.3301125 -0.6034124 -0.6473125 0.6372393 -1.415326 1.559619 0.08483739 -0.4156792 0.5229097 -0.6933293 1.266477 -0.8076224 -0.3065669 0.5322785 -0.6791953 -0.4599534 -0.4626819 -0.5716359 -0.6891384 -0.2577982 -0.6968971 -0.5628132 -0.3890458 -0.2467708 -0.2761599 1.967971 1.029888 -0.3200719 0.446282 0.6565116 -0.8259688 -0.9948862 -0.4970661 1.186752 0.425536 -0.3317429 -1.472852 0.4011915 0.02751996 0.03981185 -0.5035487 -0.157779 -0.2300858 -0.9223739 -0.4382894 0.2559932 -0.20089 -0.9597673 0.1571536 -0.573929 -0.4487954 -0.7344452 -1.154927 -0.9606132 -0.6337082 -0.5364515 -0.5778708 -0.4830642 -0.5485038 0.04551251 -1.054696 -0.5694708 -0.8865472 -1.012635 -0.5110162 -0.5814199 -0.7061616 -0.5019521 -0.156579 -0.254633 0.03606173
-0.0175358 0.08814583 -0.2170989 2.078532 -0.5897162 -0.2039851 -0.6452214 -0.6188171 -0.2773885 -0.06340778 -0.03466853 -0.6966861 -0.7380449 -0.6068095 0.2923999 -1.006164 0.3509328 -0.2920999 -0.2503667 1.066392 -0.4887874 -0.0578972 -0.7207123 -0.3172763 -0.07693711 -0.674163 -0.653486 -0.596346 -0.6736165 -0.6338788 -0.4724857 -0.5335201 -0.7528074 -0.6635233 -0.6254992 -0.5751701 1.272891 0.4600132 -0.6448066 -0.2810774 -0.476522 -0.8218637 -0.8121643 -0.5636716 0.3290309 -0.2024323 -0.4738646 -0.9281024 0.1539724 -0.1154741 -0.1720503 -0.4586224 -0.6214312 -0.4997869 -0.8786332 -0.4440328 -0.01586877 -0.235633 -0.7284676 -0.3858655 -0.5985345 -0.8900239 -0.8221564 -1.091521 -0.7624367 -0.7515659 -0.8071892 -0.6570894 -0.8765525 -0.6896613 -0.5997098 -0.7949223 -0.8068049 -0.5898556 -0.7137117 -0.584832 -0.4727452 -0.5596329 -0.542137 -0.7013337 -0.3209876 -0.4223667
-0.02109838 -0.01673246 0.3994277 1.19395 0.0859241 0.5854345 0.05733302 -1.534875 0.3138816 0.2860947 -0.7096736 -0.6743792 -1.212045 0.5014801 0.3098467 -1.107901 -1.409375 -0.4025014 -1.081458 -0.5356655 -0.5699048 0.04549926 -1.150882 -1.537027 -1.440588 -1.600144 -1.803639 -1.147223 -0.6946985 -0.2145459 0.04502485 -1.408602 0.02044654 -0.8003819 -1.689074 -1.347546 -1.010803 -0.6639269 -0.6083086 0.05976134 -1.728544 -0.5436963 -1.049893 -1.136883 -1.395862 -1.790615 -0.937856 -1.645417 -1.858895 -1.137382 -0.05588536 -1.619976 -1.461344 -1.039786 -1.517217 -1.577686 -2.008753 -1.331782 -2.016005 -1.511357 -1.641259 -1.562814 -1.646632 -1.807926 -1.702381 -1.576775 -1.683203 -1.138802 -1.601798 -0.386561 -1.186694 -1.705176 -1.569021 -1.680063 -1.725575 -1.650939 -0.6348858 -0.7124783 -1.143874 -1.65618 -1.76611 -1.742763
0.7633415 -1.351289 -0.6122216 0.5910255 1.587668 1.779272 0.3232281 -0.01486025 -0.4567955 -0.1211521 -0.4626385 -1.081743 1.057628 -0.5149448 0.2900909 0.4569339 -0.4666362 -0.9803086 -0.7837005 -0.6772852 -0.7151559 0.718586 0.5218509 0.1843764 -0.7307879 0.5380943 -0.358753 0.08510342 -1.385836 -1.649599 -1.187755 0.159864 -1.399821 -0.2134193 -0.696521 -1.468179 -1.530879 -1.573828 -1.699421 -1.519627 -1.545343 -1.509757 -1.102383 -0.938908 -0.8537017 -1.103367 -1.825032 -1.547509 -1.723878 -1.346411 -0.9150976 -1.619082 -1.730742 -1.443087 -0.8801999 -1.726971 -1.760337 -1.645835 -1.229976 -1.597982 -1.471165 -1.808702 -1.604361 -1.758689 -1.60813 -1.471555 -1.547809 -1.772863 -1.705199 -1.607709 -1.743143 -1.570384 -1.521622 -1.674142 -1.970483 -1.81405 -1.635463 -1.77423 -1.780175 -1.810647 -1.518372 -1.740369
0.3242671 -0.9676475 -0.8741929 -0.7946932 -1.216096 -0.5180322 -1.451689 -1.178732 0.5321563 0.4833882 -0.6512756 -0.7507881 -0.6737202 -0.9882297 -1.206641 -1.329441 -0.616495 1.736905 0.01014543 1.758348 -0.4881175 -0.7127893 -0.8278918 -0.8800399 -1.163514 -0.9262357 -0.6032789 -1.174337 -0.8347534 -0.8240135 -0.9458304 -1.088988 -0.0001313858 -1.316888 -0.8544227 -1.013811 -1.006207 0.02135024 -1.530067 -0.6864285 -1.249075 -0.9207131 -0.6487586 0.3410842 0.6959316 -1.091509 -0.8094232 -0.6899762 -0.9859351 -0.5726775 -1.020789 -1.467111 -1.38294 -1.164814 -0.2011244 -0.9725288 -1.049336 -1.604614 -1.49974 -1.318372 -1.130645 -0.6954059 -0.9301853 -0.9301853 -0.9301853 -0.9301853 -0.9301853 -0.9301853 -0.9301853 -0.9301853 -0.9301853 -0.9301853 -0.9301853 -0.9301853 -0.9301853 -0.9301853 -0.9301853 -0.9301853 -0.9301853 -0.9301853 -0.9301853 -0.9301853
0.0238548 0.2110874 0.3651832 -0.2748867 0.8023944 -0.1775148 -0.3367038 3.118717 -0.5232568 -1.203364 2.409232 -1.283298 -0.127576 -0.6314085 -0.8211298 -0.2073919 0.08953517 0.2850153 0.8392302 -0.4822893 -0.7233633 -0.563875 -0.4304913 -0.4724118 -0.7549458 -1.065722 0.07081536 -0.9655471 -0.9151906 -0.2020096 0.03697315 -0.8728644 -1.190561 -1.256371 0.3245193 -0.7498279 -0.9309327 0.2282396 -1.250183 -0.7857943 -0.9480876 -1.526088 -1.180468 -1.083286 -1.157147 -1.010184 -1.207275 -1.308235 -1.108645 -1.231844 -1.183663 -1.441264 -0.8769261 -1.259737 -1.191219 -1.115379 -0.5562974 -1.357607 -0.903839 -1.307209 -1.24703 -1.105959 -1.290631 -1.357673 -1.238439 -1.136419 -1.229759 -1.142677 -1.506887 -1.380558 -1.443343 -1.527893 -1.253449 -1.133777 -0.9897776 -1.44953 -1.257428 -1.20727 -1.272796 -1.115558 -1.552402 -1.40217
0.8614308 0.3449645 0.6128425 0.9162235 3.151879 -0.0571981 0.5211927 4.225851 -1.140426 -1.378022 -0.5584336 -1.719136 -0.2374007 0.5649366 -1.552707 -0.5390807 0.1848266 1.886843 2.460663 -0.3505706 -0.8660246 -1.293774 -0.6002755 -0.1639768 -1.201333 -1.323223 -0.2256897 -1.205009 -1.189748 0.4119208 2.383583 0.06899662 -0.9730423 -1.096478 0.2743043 -0.7338295 -1.020473 -0.5673474 -1.305553 -0.902077 -1.114843 -1.75094 -0.8731758 -0.8620264 -1.051016 -0.589571 -1.363486 -1.020691 -0.999626 -1.213702 -0.8160116 -1.70947 -1.002555 -0.8633544 -1.228355 -0.6039188 0.000994892 -1.308321 -0.5078994 -1.563678 -1.105692 -1.100622 -1.103769 -1.22988 -1.29997 -0.871367 -1.643284 -0.8919964 -1.629976 -1.458774 -1.56158 -1.797837 -1.454083 -1.324577 -1.136161 -1.47804 -1.335019 -1.223064 -1.209724 -0.378978 -1.739436 -1.494387
###########################################################
# v_avg
0.995418 0.995418 0.995418 0.995418 0.995418 0.995418 0.995418 0.995418 0.995418 0.995418 0.995418 0.995418 0.995418 0.995418 0.995418 0.995418 0.995418 0.995418 0.995418 0.995418 0.995418 0.995418 0.995418 0.995418 0.995418 0.995418 0.995418 0.995418 0.995418 0.995418 0.995418 0.995418 0.995418 0.995418 0.995418 0.995418 0.995418 0.995418 0.995418 0.995418 0.995418 0.995418 0.995418 0.995418 0.995418 0.995418 0.995418 0.995418 0.995418 0.995418 0.995418 0.995418 0.995418 0.995418 0.995418 0.995418 0.995418 0.995418 0.995418 0.995418 0.995418 0.995418 0.995418 0.995418 0.995418 0.995418 0.995418 0.995418 0.995418 0.995418 0.995418 0.995418 0.995418 0.995418 0.995418 0.995418 0.995418 0.995418 0.995418 0.995418 0.995418 0.995418
1.067354 0.1466783 0.3490492 0.8849019 0.6238482 -0.3907323 -0.2690436 1.833942 -0.5309387 1.77397 -1.048787 0.9959433 1.093257 1.445187 -1.074689 -2.010947 0.7704343 2.139739 -1.522452 -1.661443 1.362206 0.396193 0.396193 0.396193 0.396193 0.396193 0.396193 0.396193 0.396193 0.396193 0.396193 0.396193 0.396193 0.396193 0.396193 0.396193 0.396193 0.396193 0.396193 0.396193 0.396193 0.396193 0.396193 0.396193 0.396193 0.396193 0.396193 0.396193 0.396193 0.396193 0.396193 0.396193 0.396193 0.396193 0.396193 0.396193 0.396193 0.396193 0.396193 0.396193 0.396193 0.396193 0.396193 0.396193 0.396193 0.396193 0.396193 0.396193 0.396193 0.396193 0.396193 0.396193 0.396193 0.396193 0.396193 0.396193 0.396193 0.396193 0.396193 0.396193 0.396193 0.396193
-1.548002 -0.2918422 0.8441456 -0.1474413 0.5325944 -0.1065051 0.1181403 0.8038392 0.406238 -0.6248755 -1.501658 -0.9801851 0.5453669 -0.3571364 -1.28179 -1.317414 -0.4627318 0.1172855 0.2672727 -0.1277751 0.6068422 0.4412716 0.4412716 0.4412716 0.4412716 0.4412716 0.4412716 0.4412716 0.4412716 0.4412716 0.4412716 0.4412716 0.4412716 0.4412716 0.4412716 0.4412716 0.4412716 0.4412716 0.4412716 0.4412716 0.4412716 0.4412716 0.4412716 0.4412716 0.4412716 0.4412716 0.4412716 0.4412716 0.4412716 0.4412716 0.4412716 0.4412716 0.4412716 0.4412716 0.4412716 0.4412716 0.4412716 0.4412716 0.4412716 0.4412716 0.4412716 0.4412716 0.4412716 0.4412716 0.4412716 0.4412716 0.4412716 0.4412716 0.4412716 0.4412716 0.4412716 0.4412716 0.4412716 0.4412716 0.4412716 0.4412716 0.4412716 0.4412716 0.4412716 0.4412716 0.4412716 0.4412716
1.381048 1.096909 -0.2141446 -0.1642911 2.21898 -0.2689761 -0.6442279 -2.293387 1.064767 0.3709122 -0.8360904 0.916661 0.02155929 2.701911 -0.9331481 -0.531697 0.9076081 1.420508 -0.185206 1.5528 0.2619403 1.03628 1.03628 1.03628 1.03628 1.03628 1.03628 1.03628 1.03628 1.03628 1.03628 1.03628 1.03628 1.03628 1.03628 1.03628 1.03628 1.03628 1.03628 1.03628 1.03628 1.03628 1.03628 1.03628 1.03628 1.03628 1.03628 1.03628 1.03628 1.03628 1.03628 1.03628 1.03628 1.03628 1.03628 1.03628 1.03628 1.03628 1.03628 1.03628 1.03628 1.03628 1.03628 1.03628 1.03628 1.03628 1.03628 1.03628 1.03628 1.03628 1.03628 1.03628 1.03628 1.03628 1.03628 1.03628 1.03628 1.03628 1.03628 1.03628 1.03628 1.03628
-0.620481 -0.5476975 -1.271791 -1.616342 -0.2798227 -1.618314 -0.8429002 1.812737 -1.428553 -2.35255 -0.03444076 -0.9233808 -0.3296909 0.496417 -2.127901 -1.870528 -1.280398 -1.170558 -1.486272 -1.010751 -0.5860127 -2.422831 -1.374469 -2.648826 -0.135156 -1.021266 -0.5456713 1.447037 -2.85319 -1.438176 -0.1454807 1.264206 -1.385075 0.04315812 0.1760922 0.1437191 0.229063 -2.080843 -0.02354419 -0.550361 -0.7085019 -0.8894064 -2.32306 -0.9856153 0.6752018 -0.3673464 -1.472708 0.03646247 -0.824171 -0.1117617 -0.9314251 -1.874943 -0.5164582 -2.13226 -1.222323 -1.291003 0.2787969 -1.265075 -0.403565 -2.032638 -1.978552 -0.7311817 0.6545248 0.006573537 -0.5036204 -0.4936754 -3.195003 -2.383676 0.5954795 -0.7107898 -0.1833341 -2.14787 -0.02839803 -0.5584951 0.1681282 -0.08418088 -1.750949 -0.1891521 -1.56445 -0.6739317 -2.262679 -0.4571988
-0.9108517 -0.4190224 -1.115368 0.8678249 -0.8347372 -1.684331 -4.143647 0.2218247 0.5358983 -2.139141 0.09467807 0.3817797 -2.677788 -1.788188 -0.5133418 -2.501785 -2.520603 0.1130802 -1.736513 -2.140504 -1.578077 -0.7279325 -3.279326 -2.353675 -0.4296066 -1.585973 0.1897604 0.2252398 -0.02326441 -4.06111 0.9275763 -1.450853 -0.3669837 1.543604 -0.9586555 -2.164391 2.174882 -0.5007828 -2.202734 1.583911 -0.2995514 -1.093074 -0.8682042 -1.610179 0.08111253 0.4851319 0.7910851 -0.3744132 -0.5776042 -2.733354 -2.877606 0.04822567 1.266816 -0.7190506 -0.6512929 0.07966807 -0.4928413 -0.227563 0.6176253 -0.1129884 -0.1592046 2.516196 0.2082332 -3.400628 -0.3592392 -0.5074074 -1.618616 1.337996 1.699358 -1.79611 -0.6878397 0.1374024 0.6813644 2.344349 -0.9790088 -0.1224447 -1.97729 1.196858 -1.836746 0.7230788 0.6135309 -0.8571137
-3.027495 0.636024 -0.3899388 2.028422 0.4019524 -2.661759 0.2631251 -0.5078795 0.4241803 -2.605047 -0.2788684 0.6628405 -6.205133 -0.8889716 0.9472688 -2.640238 -3.882278 3.029289 0.8229092 -2.165003 -2.96317 -0.382679 -2.406878 -2.760315 -0.852574 -1.821835 0.2455077 -2.696672 -0.9814025 -4.83098 0.666671 -0.3739342 0.7334412 1.947322 -3.286063 -2.608473 2.032335 -1.956011 -0.9498936 1.906488 -0.7254872 -1.029796 -1.951492 -2.922719 0.9800761 -0.4216799 1.886035 -1.05939 1.680201 -1.11121 -2.696209 -2.111863 -0.2801812 -5.156622 -2.834322 0.578585 -1.643395 0.4141871 1.889323 -1.19117 -0.05757371 0.5086369 -3.14843 -2.105591 0.6940715 0.4296968 0.8688028 0.2148808 2.385759 -0.09963891 0.7789768 -0.1449551 1.305632 1.924474 -3.862299 -1.585883 -1.765543 0.8641791 -0.09329436 1.034701 -0.1886114 -0.06987922
0.670788 0.2243963 -0.236128 -1.350834 0.2429965 2.359876 0.7784596 0.2728423 -0.4306718 -0.2588338 1.623033 0.3688838 -0.5325231 0.307756 -0.752383 1.643707 1.436299 0.733 1.199984 0.2132591 1.193758 0.5170218 -0.6007488 -0.03711511 -0.57747 1.412281 1.032919 -0.2258942 -0.2386185 1.806875 0.5106807 1.553174 0.6594461 1.13057 -0.7157406 0.7223279 -0.470313 -0.3822143 1.191145 0.8604935 0.315589 -0.09124961 2.015049 1.038489 0.5754605 -0.4545403 0.2677984 -0.04845291 -3.193861 0.9721492 1.233022 -0.3714312 -0.0419541 1.442015 0.6498235 -0.7720344 -0.09395844 0.3734225 0.3957914 0.987162 -0.6674684 0.1234923 0.2062099 1.019529 0.5350729 -0.2876201 -0.4296411 -0.03546857 0.7362489 1.836643 0.4968373 0.7540018 0.924504 -0.7585259 -0.4592207 0.7433644 0.6659954 0.2992039 -1.744505 0.3688129 1.502454 0.8713914
-2.175563 0.0683691 -0.5137569 -0.9283172 -0.1817602 1.945747 -1.624929 2.220358 1.487802 1.180038 1.342352 -0.4312473 0.4479629 -0.9940567 -0.6187251 1.302351 0.3239675 1.267785 -0.112535 -0.07387566 1.660308 -0.17412 1.22917 -0.6008647 -1.908124 1.344131 -0.1805641 -0.8596173 -0.4306532 0.2428989 -0.540591 -0.06916658 -0.01732706 0.4412378 -0.08091736 0.611708 0.7281505 1.069059 1.579649 -0.3506436 -0.1583651 -0.5358416 -0.4207575 0.3271548 -0.2850975 0.7639015 1.313314 0.5713389 -0.6190605 -0.01030286 -0.7432271 0.767758 0.9888937 -0.05364902 2.04124 2.014437 1.589895 -1.194578 0.3191792 0.04470183 -0.6374117 -1.083477 -0.2073254 -0.2240086 -1.98492 0.2239606 -0.07487575 1.819952 0.1019605 -1.247732 1.109481 -0.6352288 -0.5081038 0.661509 1.472996 0.1374168 -1.260244 -1.605373 0.2226434 0.1147011 2.48386 -0.2742872
-0.06664849 1.162877 0.1839249 -0.7072652 1.414966 0.106716 -1.536411 0.9818705 -0.3674718 1.132524 0.5010441 0.7049679 0.3509189 1.869341 0.4846441 -1.408748 -0.2104687 0.301754 0.6946373 0.3721722 0.5803667 -0.7611625 0.6904268 1.660246 1.013282 1.027943 0.8225056 1.984523 1.915102 1.923479 1.746562 1.536414 2.282863 2.283022 0.09984094 0.4326283 0.5901021 1.94287 1.647229 2.914887 2.288433 0.8765611 1.071419 1.50464 2.348557 0.4671367 1.154195 2.856642 1.573612 1.171969 2.530939 4.429964 3.530557 2.884963 3.829992 1.89581 4.240216 3.026391 4.426748 0.8614174 1.69093 3.931371 3.119284 3.119284 3.119284 3.119284 3.119284 3.119284 3.119284 3.119284 3.119284 3.119284 3.119284 3.119284 3.119284 3.119284 3.119284 3.119284 3.119284 3.119284 3.119284 3.119284
-0.3787725 0.4821685 2.0146 -0.4212215 1.694727 0.2160542 0.203356 1.487602 0.06808513 -0.4706987 -0.3632274 0.3206347 -3.218045 -4.287168 -1.329455 1.281949 -1.003966 -0.7015466 -1.184658 0.7215928 0.3263822 -1.333245 0.6299986 1.480586 -0.04090795 0.8479469 1.22061 0.5372797 0.9812727 -1.188688 -0.6106371 0.02396577 0.6541245 1.579234 3.838173 -0.3761517 0.4664415 1.805445 3.204177 1.701702 0.5804522 1.52447 0.9480732 0.2620445 1.774901 2.442505 1.436459 2.089801 1.420175 1.146613 5.264815 1.64796 1.98911 0.4074128 3.345857 1.824592 2.857372 2.848051 4.429377 0.9002159 2.708325 4.62617 4.642758 3.061642 2.296875 2.905601 3.65155 2.845086 2.682827 1.80004 3.987021 5.437865 4.552446 4.060226 2.817706 2.388044 5.224435 1.677989 2.723507 -0.5898607 3.294571 4.461553
-0.6813044 -0.3666763 2.723847 -0.99703 2.30789 0.365383 2.172452 2.848605 -0.8275288 -0.1183452 0.3102148 -0.3384484 -4.464729 -6.572814 1.596301 1.905615 -2.282435 -1.400155 -2.332957 1.550102 1.396344 -4.100096 1.390364 2.188321 -0.832719 1.291261 1.979242 0.3952874 0.4423552 -0.2338946 -1.952129 -0.1595116 1.008061 3.261733 5.669863 -3.283894 0.8358837 2.80557 3.876365 3.371672 0.7764937 4.037953 3.438577 1.252134 2.495684 1.051092 2.522572 2.915464 2.041073 1.582408 9.380622 3.317836 3.308966 -0.4149904 3.675884 2.549145 4.489307 4.779217 6.431685 4.00173 4.99562 7.034883 7.025956 2.556304 4.125249 5.805772 4.368603 6.220245 5.388947 5.532298 8.223949 6.371624 5.636283 8.231298 4.040357 8.744561 7.870528 2.712669 3.351601 -0.5793907 6.231101 6.422705
###########################################################
# u_avg
0.2519098 0.2519098 0.2519098 0.2519098 0.2519098 0.2519098 0.2519098 0.2519098 0.2519098 0.2519098 0.2519098 0.2519098 0.2519098 0.2519098 0.2519098 0.2519098 0.2519098 0.2519098 0.2519098 0.2519098 0.2519098 0.2519098 0.2519098 0.2519098 0.2519098 0.2519098 0.2519098 0.2519098 0.2519098 0.2519098 0.2519098 0.2519098 0.2519098 0.2519098 0.2519098 0.2519098 0.2519098 0.2519098 0.2519098 0.2519098 0.2519098 0.2519098 0.2519098 0.2519098 0.2519098 0.2519098 0.2519098 0.2519098 0.2519098 0.2519098 0.2519098 0.2519098 0.2519098 0.2519098 0.2519098 0.2519098 0.2519098 0.2519098 0.2519098 0.2519098 0.2519098 0.2519098 0.2519098 0.2519098 0.2519098 0.2519098 0.2519098 0.2519098 0.2519098 0.2519098 0.2519098 0.2519098 0.2519098 0.2519098 0.2519098 0.2519098 0.2519098 0.2519098 0.2519098 0.2519098 0.2519098 0.2519098
0.8770761 -0.4444907 0.1696325 2.168744 -0.5888607 0.6057426 0.2553735 0.8115593 1.161365 1.443221 -0.08256535 0.234352 0.5575161 1.534643 -0.3516662 -1.911409 0.3285548 1.05952 -0.3248277 -1.112397 0.3383192 1.136326 1.136326 1.136326 1.136326 1.136326 1.136326 1.136326 1.136326 1.136326 1.136326 1.136326 1.136326 1.136326 1.136326 1.136326 1.136326 1.136326 1.136326 1.136326 1.136326 1.136326 1.136326 1.136326 1.136326 1.136326 1.136326 1.136326 1.136326 1.136326 1.136326 1.136326 1.136326 1.136326 1.136326 1.136326 1.136326 1.136326 1.136326 1.136326 1.136326 1.136326 1.136326 1.136326 1.136326 1.136326 1.136326 1.136326 1.136326 1.136326 1.136326 1.136326 1.136326 1.136326 1.136326 1.136326 1.136326 1.136326 1.136326 1.136326 1.136326 1.136326
-2.944706 -0.4829191 2.05028 -0.6338769 -0.1435824 -0.07855625 0.2505722 0.8054954 0.105427 -0.6522256 -1.153214 -2.199346 0.04225862 -0.2852746 -0.9656558 -2.158015 -1.195038 0.4014496 -0.04341205 -0.6982307 0.5703551 0.05872281 0.05872281 0.05872281 0.05872281 0.05872281 0.05872281 0.05872281 0.05872281 0.05872281 0.05872281 0.05872281 0.05872281 0.05872281 0.05872281 0.05872281 0.05872281 0.05872281 0.05872281 0.05872281 0.05872281 0.05872281 0.05872281 0.05872281 0.05872281 0.05872281 0.05872281 0.05872281 0.05872281 0.05872281 0.05872281 0.05872281 0.05872281 0.05872281 0.05872281 0.05872281 0.05872281 0.05872281 0.05872281 0.05872281 0.05872281 0.05872281 0.05872281 0.05872281 0.05872281 0.05872281 0.05872281 0.05872281 0.05872281 0.05872281 0.05872281 0.05872281 0.05872281 0.05872281 0.05872281 0.05872281 0.05872281 0.05872281 0.05872281 0.05872281 0.05872281 0.05872281
-0.02043964 0.8733853 0.6771477 0.3434304 1.919536 -0.4325436 -0.09166298 -2.984422 1.348406 0.3153002 -0.6104247 0.4119209 0.7278957 1.510969 0.1765439 -0.6911122 0.5004542 0.8725405 -0.05413768 1.294539 0.27696 0.4584304 0.4584304 0.4584304 0.4584304 0.4584304 0.4584304 0.4584304 0.4584304 0.4584304 0.4584304 0.4584304 0.4584304 0.4584304 0.4584304 0.4584304 0.4584304 0.4584304 0.4584304 0.4584304 0.4584304 0.4584304 0.4584304 0.4584304 0.4584304 0.4584304 0.4584304 0.4584304 0.4584304 0.4584304 0.4584304 0.4584304 0.4584304 0.4584304 0.4584304 0.4584304 0.4584304 0.4584304 0.4584304 0.4584304 0.4584304 0.4584304 0.4584304 0.4584304 0.4584304 0.4584304 0.4584304 0.4584304 0.4584304 0.4584304 0.4584304 0.4584304 0.4584304 0.4584304 0.4584304 0.4584304 0.4584304 0.4584304 0.4584304 0.4584304 0.4584304 0.4584304
-1.149812 -0.1853052 -0.2194447 -0.260441 -1.183618 -1.163291 -0.01261784 0.5738744 -1.37068 -1.185963 0.07689755 -1.40785 -0.4426677 0.5670929 -1.532822 -1.367919 -0.01229864 -0.4680372 -1.161878 -0.5684533 -1.070387 -0.6757561 -1.489779 -1.340017 0.9462081 0.08595168 -0.5375031 1.353923 -1.199135 -1.250351 1.160062 0.5729199 -0.1565014 -0.649752 0.3652159 -0.02286606 -0.4142216 -1.921615 -0.4219215 -0.3288212 -0.6179588 -0.772532 -2.753711 -0.7779341 0.2458039 -0.423711 -0.5957663 -0.4535698 -0.7965622 -0.9569317 -0.4791064 -1.226749 -0.07346767 -1.767505 -1.874841 0.1703491 -0.03420364 -0.0185319 -0.710817 -1.027581 -1.473899 -0.3482044 0.7060405 -0.4048638 -0.6723328 -1.552364 -2.14765 -0.5471596 1.21401 -0.02796267 0.8708879 -1.133682 -0.1166447 0.1580656 0.1991859 0.8755078 -0.9153985 -0.1562765 -0.3607654 0.04702985 -1.340268 -0.7728589
-0.07799051 0.1362062 -1.093219 0.8198393 -0.5580834 0.05568895 -1.290059 -1.259715 0.7431586 0.0437955 1.155555 0.5044548 -1.490287 -0.4014801 0.9639659 -1.458073 -0.1314368 0.6167405 -0.3937238 -0.2697809 -1.537458 0.1096788 -1.977715 -0.431806 1.637131 0.2398845 0.8674414 -0.6557862 0.6728967 -2.270115 0.3252606 -0.4543606 1.107079 2.169929 -0.1849435 -1.002912 1.295755 -0.6806516 -1.22742 1.358994 0.9222894 -0.4665087 -0.2165682 -0.5608448 1.493219 0.1554534 1.261248 -0.2336825 1.00739 -0.6982461 -1.941438 1.898567 1.405535 0.8575353 -0.3548175 0.8084371 0.03678165 -0.002972506 0.7867136 0.6140277 0.6854075 2.201505 0.9148946 -0.2369728 -0.01728534 -0.6849131 -0.04038837 0.6709087 1.476107 -0.8283809 0.1882351 0.3880191 0.8674501 1.2403 0.1211446 0.9213413 -1.276916 1.783011 0.129763 1.217464 1.005218 1.293739
-1.049997 0.4418087 -0.6143868 1.22951 -0.6750314 -0.3635829 0.3138811 -2.298622 0.8959356 -0.2126725 1.319189 0.8455737 -3.79188 -0.2766288 1.933335 -1.859473 -1.167184 2.058959 0.5869777 -0.4086228 -2.828462 0.5960461 -1.911133 -0.7733916 1.530071 0.5667831 1.009492 -2.422326 -0.04708243 -2.937688 -0.08870743 -0.04482236 1.673981 2.659548 -1.697878 -1.910651 1.145207 -1.305646 -0.9254514 1.891124 0.2833646 -0.6276376 -0.9402592 -1.525037 1.905384 -0.4118456 1.613896 -0.9101146 2.519456 -0.3265535 -2.394296 1.321764 0.9967295 -0.9668613 -1.295588 1.00415 -0.7616226 0.4748495 2.123936 0.4597266 0.3245226 1.646488 -0.3261453 0.7639303 0.4467994 -0.2505226 1.063612 0.2514634 1.828039 -0.4652871 0.08138785 0.03890735 1.087027 0.8623161 -0.867927 -0.142882 -1.367428 1.580361 1.314565 1.426502 1.103371 1.242628
0.2102392 2.328919 0.5402096 -0.6630639 -1.109581 2.600356 1.54461 0.05171832 -1.471411 0.3604085 2.653779 1.218648 -0.6644723 1.369292 1.042731 2.757612 1.152277 1.217594 1.086217 0.9948895 2.253438 2.682468 -0.5230845 1.199894 -0.1214132 2.781701 1.701874 0.9783847 1.665008 3.338328 1.405801 1.958855 1.590114 1.81607 -0.4810288 3.369413 -0.4075461 1.202677 0.8801367 2.482116 0.9865375 0.7674527 2.708389 3.200592 1.461536 0.09788355 0.3767643 0.724793 -1.788617 0.8700362 0.714517 0.9459242 -1.285049 1.526521 0.5506474 0.3186227 1.189642 0.7708082 1.3855 2.443954 0.02863155 1.410313 1.514188 1.944292 0.7656085 1.037397 -0.5971322 0.9317467 1.571008 0.5509067 1.902122 3.866003 -0.2784712 0.9422076 0.7247833 1.805562 0.9986643 1.945984 -0.5800479 0.7505807 1.676797 2.032565
-1.999912 1.921287 -1.198144 0.7935118 -0.6870653 3.079195 -0.4047207 1.77986 1.919238 0.7516462 1.06627 -0.6598783 1.088776 -0.2368568 0.1495252 1.793908 0.7591404 4.647107 -0.02156893 0.02809034 1.676176 0.6601548 1.371891 -1.179983 -0.919008 6.520824 -0.5667759 -2.781764 -1.299049 3.020445 1.546432 -0.3083689 0.7240048 2.41662 -1.317433 2.560371 1.466266 2.17138 2.294186 0.396002 -0.1327366 -0.9207338 0.9919551 -0.9250243 0.1307056 0.133421 1.361498 2.883332 -0.4700893 0.7585483 -0.1922849 2.988594 2.222604 -0.7537973 1.519017 5.644737 -0.218708 -1.755791 -0.3873608 -0.01548113 -0.7422144 -2.010155 -0.2723168 1.80014 -1.539085 0.06596128 0.2044653 3.298461 1.294412 -1.910664 1.873199 -0.1831996 -0.2308957 2.643275 3.731161 0.1368229 -1.996312 -0.5062961 1.978992 -0.3922307 4.739441 -0.09442718
-0.429935 0.4935576 0.1078294 -0.3550802 1.008538 0.4506611 -0.8333759 0.6483065 0.5169555 0.1684934 1.555672 0.4975707 0.7327274 2.113953 0.937548 -2.3255 0.1550614 1.723733 -0.2686991 -0.04740696 0.3096149 -0.3310308 -0.4187684 1.954121 2.92013 1.437449 0.6522335 1.475183 2.603524 2.769864 1.602621 1.28967 3.465796 2.798959 0.3345455 0.3565519 1.973232 2.539334 0.8305791 2.909175 1.727767 0.3059101 0.7864022 1.010595 1.897581 0.3947515 1.012071 2.255349 1.654954 0.1748397 2.20224 3.843974 3.215102 2.145363 2.972962 2.299026 1.708891 2.518197 2.662879 1.004611 0.6908596 2.161633 3.353593 3.353593 3.353593 3.353593 3.353593 3.353593 3.353593 3.353593 3.353593 3.353593 3.353593 3.353593 3.353593 3.353593 3.353593 3.353593 3.353593 3.353593 3.353593 3.353593
-1.160851 0.7031661 2.181956 -0.3695945 1.585202 -0.1331153 0.8487126 1.506767 1.268965 0.1074285 0.2595968 -1.56716 -1.030439 -2.607995 -0.04546641 1.482043 0.1995362 0.1405868 -1.131151 -0.5342657 0.5216245 -0.01627785 0.3679001 1.305823 0.5163535 1.472977 2.182358 0.1479563 1.618235 -0.2847228 -0.3706744 0.3744205 0.930403 1.565131 3.356218 1.091641 0.5471056 1.511981 0.9135709 2.030319 1.638096 -0.02771701 1.200167 -1.245625 0.9744928 1.493718 0.2216894 2.249096 1.445041 0.190891 4.962387 0.4057537 0.2470198 0.3111887 2.318974 0.9750903 2.374511 2.1785 2.760412 1.514998 0.009296623 2.227439 3.130492 1.268686 1.90958 0.8428512 1.92734 1.707816 1.398333 0.7227999 2.835538 1.513994 2.001908 1.398971 3.206266 2.065471 1.512398 1.114304 1.660123 0.01144167 2.2653 1.899182
-1.278147 0.5271711 1.935164 -0.4200328 1.319181 -0.2356352 1.711352 1.812411 0.7140669 0.01097878 1.02392 -2.029609 -0.8902637 -2.727798 1.143053 1.37416 0.0433755 0.001676146 -0.8460499 -0.03503553 0.5657923 -0.8418478 0.3397982 1.148601 0.3671551 1.376411 1.874169 -0.1362433 1.232755 0.2642811 -0.7391845 -0.1047781 1.029789 1.557773 3.327686 0.2262892 0.6672894 1.375664 0.4045047 2.088769 1.625347 0.2244893 1.588976 -1.115098 0.8792036 0.8486868 0.5798233 2.015378 1.087023 0.1991347 5.355358 0.6654561 0.2766876 -0.07593239 1.644785 0.9843752 2.004628 2.278929 2.813182 2.141858 0.3730123 1.893017 3.013259 0.5089153 1.978459 1.443862 1.192763 1.890559 1.623395 1.321228 3.550977 0.9963361 1.698618 2.09591 2.793659 3.179835 1.380597 0.8077069 1.603363 0.2658512 2.189538 1.529735
###########################################################
# Area0to6
0.6672292 0.6672292 0.6672292 0.6672292 0.6672292 0.6672292 0.6672292 0.6672292 0.6672292 0.6672292 0.6672292 0.6672292 0.6672292 0.6672292 0.6672292 0.6672292 0.6672292 0.6672292 0.6672292 0.6672292 0.6672292 0.6672292 0.6672292 0.6672292 0.6672292 0.6672292 0.6672292 0.6672292 0.6672292 0.6672292 0.6672292 0.6672292 0.6672292 0.6672292 0.6672292 0.6672292 0.6672292 0.6672292 0.6672292 0.6672292 0.6672292 0.6672292 0.6672292 0.6672292 0.6672292 0.6672292 0.6672292 0.6672292 0.6672292 0.6672292 0.6672292 0.6672292 0.6672292 0.6672292 0.6672292 0.6672292 0.6672292 0.6672292 0.6672292 0.6672292 0.6672292 0.6672292 0.6672292 0.6672292 0.6672292 0.6672292 0.6672292 0.6672292 0.6672292 0.6672292 0.6672292 0.6672292 0.6672292 0.6672292 0.6672292 0.6672292 0.6672292 0.6672292 0.6672292 0.6672292 0.6672292 0.6672292
1.59433 1.247156 1.594289 1.061891 1.16591 1.491054 1.553017 0.3845351 -1.634369 1.289213 0.1160837 1.061292 1.182124 -1.370609 1.284429 -0.5393622 1.450884 0.7726897 1.243295 0.3441157 1.201122 1.119257 1.119257 1.119257 1.119257 1.119257 1.119257 1.119257 1.119257 1.119257 1.119257 1.119257 1.119257 1.119257 1.119257 1.119257 1.119257 1.119257 1.119257 1.119257 1.119257 1.119257 1.119257 1.119257 1.119257 1.119257 1.119257 1.119257 1.119257 1.119257 1.119257 1.119257 1.119257 1.119257 1.119257 1.119257 1.119257 1.119257 1.119257 1.119257 1.119257 1.119257 1.119257 1.119257 1.119257 1.119257 1.119257 1.119257 1.119257 1.119257 1.119257 1.119257 1.119257 1.119257 1.119257 1.119257 1.119257 1.119257 1.119257 1.119257 1.119257 1.119257
-1.567709 0.2656966 0.6491596 0.6994361 -0.1789333 -0.8660211 -0.4236162 0.2537044 0.8401979 0.3299847 1.090645 0.4022864 0.6733917 0.1032894 0.4977346 -0.3013527 0.9686458 0.3341732 0.3718211 -0.3732652 -0.2632539 0.05681376 0.05681376 0.05681376 0.05681376 0.05681376 0.05681376 0.05681376 0.05681376 0.05681376 0.05681376 0.05681376 0.05681376 0.05681376 0.05681376 0.05681376 0.05681376 0.05681376 0.05681376 0.05681376 0.05681376 0.05681376 0.05681376 0.05681376 0.05681376 0.05681376 0.05681376 0.05681376 0.05681376 0.05681376 0.05681376 0.05681376 0.05681376 0.05681376 0.05681376 0.05681376 0.05681376 0.05681376 0.05681376 0.05681376 0.05681376 0.05681376 0.05681376 0.05681376 0.05681376 0.05681376 0.05681376 0.05681376 0.05681376 0.05681376 0.05681376 0.05681376 0.05681376 0.05681376 0.05681376 0.05681376 0.05681376 0.05681376 0.05681376 0.05681376 0.05681376 0.05681376
-1.247836 0.06745628 0.433042 0.6758865 0.3741969 0.7361254 0.6452025 0.7368711 -0.3381948 0.616101 -0.850842 0.2762891 0.1781527 0.4579324 0.3038964 -0.4931824 0.08639973 -0.1586338 0.7688301 0.5516047 -1.61739 0.5239983 0.5239983 0.5239983 0.5239983 0.5239983 0.5239983 0.5239983 0.5239983 0.5239983 0.5239983 0.5239983 0.5239983 0.5239983 0.5239983 0.5239983 0.5239983 0.5239983 0.5239983 0.5239983 0.5239983 0.5239983 0.5239983 0.5239983 0.5239983 0.5239983 0.5239983 0.5239983 0.5239983 0.5239983 0.5239983 0.5239983 0.5239983 0.5239983 0.5239983 0.5239983 0.5239983 0.5239983 0.5239983 0.5239983 0.5239983 0.5239983 0.5239983 0.5239983 0.5239983 0.5239983 0.5239983 0.5239983 0.5239983 0.5239983 0.5239983 0.5239983 0.5239983 0.5239983 0.5239983 0.5239983 0.5239983 0.5239983 0.5239983 0.5239983 0.5239983 0.5239983
0.9671067 0.9461389 0.9873726 0.8462836 0.1797819 -2.207 -0.3722785 0.9664934 0.3205596 -2.144903 0.8853729 0.5036928 0.6450138 -0.2878315 0.07601915 0.6649232 0.1554835 0.9664468 0.604242 0.8657731 0.9055293 0.9454522 1.007036 0.5031192 0.8648639 -2.779088 -0.4378682 0.8244815 -2.430203 0.3773612 1.026973 0.9866233 -1.579792 0.9066424 0.705398 0.7231143 -1.781704 -2.717219 -0.3155243 -0.8004643 -1.635153 0.3990735 -0.5739998 0.8063562 0.8651279 -1.165675 0.6229778 0.6250527 0.4160639 0.8867866 0.8447865 -0.02624388 0.6654855 -2.696238 -1.389339 0.8063279 0.9668201 -1.798526 -0.3101251 0.9269678 0.946201 0.866618 1.067644 -2.102781 -2.329426 0.6833916 -0.6975309 -1.775719 -0.9846937 -2.512308 -1.899378 0.9866839 -0.8840281 0.6993023 1.047417 0.4016108 0.197855 0.8448467 0.4225855 -1.697723 -1.755528 0.9468602
0.3543608 -1.698772 0.2127738 1.084019 1.112697 -0.3344756 1.09881 0.2238642 0.4131948 -0.477134 0.6004391 0.8292436 -0.950613 -0.4480715 0.6291484 -1.498654 -0.3328591 1.056253 0.1806048 -0.953838 -1.307914 0.198456 -0.7512689 0.6554545 1.04117 0.8979232 0.9839983 1.141179 0.9684288 1.127192 0.9697596 1.112697 0.9838729 1.069702 1.05556 0.2981748 1.041805 1.069857 0.6128543 0.7008856 1.126976 1.08409 1.09822 0.3970086 1.112697 1.012576 1.069225 -0.5659461 -0.1048624 1.09844 -0.6480653 1.155434 1.026963 0.484848 1.070502 1.012732 0.1113197 1.069826 1.069857 1.126976 0.6370299 0.9391788 1.069856 0.6529904 1.098707 1.141179 1.040045 0.8535577 0.6634161 1.06996 1.126976 1.026919 1.026157 0.9847317 0.7830165 1.169685 0.7246697 0.998312 0.7374519 0.5801482 0.9972107 0.591569
0.1872906 -1.633172 0.3325067 1.087218 1.072989 -0.4289993 1.115834 0.1570604 0.289582 -0.5710616 0.5614729 0.8469884 -1.028798 -0.4563404 0.6331825 -1.590624 -0.2554465 1.073492 0.1572231 -0.9462915 -1.32942 0.217568 -0.8876528 0.7020771 1.015854 0.887114 0.9730494 1.129933 1.030113 1.144271 0.9588636 1.129933 0.9587112 1.072882 1.087151 0.1021691 1.002649 0.9874688 0.6884778 0.6903821 1.101505 1.087238 1.101308 0.3729246 1.101505 1.030127 1.058116 -0.5020806 -0.2575459 1.101505 -0.4983846 1.144162 1.030177 0.4035559 1.073535 1.001709 -0.01243956 1.058716 1.058746 1.115757 0.6126248 0.8412838 1.030276 0.5556005 1.087542 1.129933 1.029095 0.8428548 0.7981927 0.9427673 1.115757 1.001602 1.030122 0.9594947 0.8149725 1.158386 0.742944 1.001496 0.7561683 0.5117438 1.043292 0.8557818
-0.1918579 1.234162 1.336695 -0.591699 -0.05481262 -2.677613 -1.82673 0.9088509 -0.4317713 -1.955438 -1.103497 -2.972488 1.368572 -1.152817 -4.360367 -1.959853 -2.439011 -2.386621 -0.5382061 -1.477241 -0.619158 -0.8367641 -1.475241 -2.011435 -1.093826 -4.010647 -4.732346 -0.4848556 -0.9407145 -1.846614 -3.643856 0.1594075 -2.199409 -1.208223 -0.9157427 -0.7472008 -0.402041 0.07727234 0.7714955 -1.26112 -0.8374702 -1.932098 -0.7014032 -0.5143217 -0.162904 0.3181995 -2.546964 0.7227258 2.169938 -0.2718249 -2.867928 -2.060978 -1.258948 -1.418874 -4.014238 -1.101713 0.2905981 -1.021099 -4.493868 -4.071747 -1.905847 -0.003225773 -2.281639 -2.548926 -1.075977 -0.4875935 1.017255 1.258768 1.23256 -2.384751 -1.182189 -0.8049681 -3.480523 0.3163216 -1.986948 -2.493718 -1.445579 -2.280562 -0.1886496 -0.6141371 -0.4899166 -0.7562888
-0.5063005 0.03466512 0.8454613 -0.4295448 -0.5802428 -2.455358 -1.087875 -2.652522 -0.6475155 -1.773176 -3.70238 0.723549 -0.9926438 -0.7917441 -1.408858 -2.436374 -1.507746 -2.212829 -2.7998 -0.8210593 -1.23999 -1.602685 -1.680684 -2.162711 -0.5512678 -2.4077 -0.6516085 -1.236532 -3.287565 -2.482182 -0.9436868 -1.605198 -1.333798 -2.626635 -1.651661 -1.772602 -1.823524 -0.9905846 -3.069053 -0.2784966 -1.678654 -1.187756 -2.408693 -1.775816 -1.648284 -4.481629 -4.525757 -3.801694 -3.483461 -1.407836 -2.116649 -3.142991 -4.556555 -4.264284 -3.484788 -2.773846 -4.313114 -2.993224 -2.922627 -4.552711 -2.211412 -2.942892 -4.314012 -5.087165 -4.192825 -4.653047 -4.290286 -5.087165 -5.087165 -4.725052 -3.700056 -4.531874 -4.482294 -4.675963 -5.111548 -5.111548 -4.79839 -4.241218 -4.798278 -5.087165 -4.822324 -5.063897
0.3805413 0.08319985 1.127775 0.4231981 -1.153992 0.4180626 0.6399153 1.013261 0.6062138 -0.6266224 -0.06836321 0.4628252 0.3812372 -0.6270236 -0.70722 1.05183 0.4196384 0.2320116 -0.7625101 0.381323 0.4528614 1.051339 0.4204384 -0.7045148 0.3810397 -0.05563963 0.193106 -3.788113 0.4546745 -0.5525341 -2.320133 -2.853706 -0.1078274 -1.165167 0.3766078 -2.0397 0.7193299 -0.03223981 -1.346773 -3.340426 -5.474336 -1.470036 -0.1152127 -0.2932484 -5.948178 0.7895781 -0.2117313 -0.06922203 -0.6320727 0.2292985 -0.823369 -6.628818 -2.284049 -5.212335 -2.283273 -2.137217 -5.137872 -8.454895 -8.456097 -1.877551 1.424108 0.2234761 -7.528657 -7.528657 -7.528657 -7.528657 -7.528657 -7.528657 -7.528657 -7.528657 -7.528657 -7.528657 -7.528657 -7.528657 -7.528657 -7.528657 -7.528657 -7.528657 -7.528657 -7.528657 -7.528657 -7.528657
1.01906 -1.699608 1.949813 0.554595 -0.3768322 -2.60613 0.3332525 -0.8460409 0.7828076 -4.21617 -1.540339 -2.244877 1.486559 1.250467 -0.3827904 0.01316296 -6.348011 1.723587 -1.000646 0.2458866 -0.6145443 0.1638876 0.7880468 -1.285406 1.481207 0.7101492 -2.020658 -4.065477 -1.454167 0.4775827 0.400053 -1.006933 -16.36591 -13.11554 -1.39351 -3.007267 -3.885935 -10.1442 -18.84099 -15.43718 -14.97415 -20.37812 -17.91272 -18.91916 -14.82101 -16.67884 -17.22258 -19.225 -17.14278 -21.29937 -21.22192 -18.84248 -4.377177 -7.261152 -12.32482 -15.20749 -16.60296 -21.29937 -16.83255 -19.14789 -17.5331 -21.30105 -21.37745 -21.53403 -21.37745 -21.45762 -21.29937 -21.53403 -21.37745 -21.29937 -21.45584 -21.53403 -21.53403 -21.53403 -20.53777 -21.45738 -19.38476 -21.22192 -21.45565 -21.53403 -21.6124 -21.76855
0.9178159 -1.322772 1.826153 0.5686726 -0.339825 -2.277726 1.131109 -0.9028958 0.7049395 -3.093895 -1.459233 -2.304228 1.198142 0.9862457 -0.6959593 0.08120813 -6.976123 1.345234 -1.04188 0.1489934 -0.6235413 0.008155272 0.8501311 -1.29807 1.263795 0.7787024 -1.607173 -2.393882 -1.030582 0.5001681 0.3600567 -0.8364832 -14.539 -12.02746 -1.396203 -2.781916 -2.726093 -9.280602 -16.49031 -13.63202 -13.49285 -18.29374 -16.48816 -17.11661 -13.56481 -15.16769 -15.58864 -17.46131 -15.16956 -19.19231 -19.12252 -16.90873 -3.030577 -6.190498 -10.54361 -13.98322 -14.54103 -19.19231 -15.44578 -17.737 -16.1444 -19.26445 -19.33312 -19.40375 -19.40375 -19.33491 -19.26267 -19.40375 -19.26267 -19.33329 -19.19231 -19.33312 -19.33312 -19.40375 -18.02217 -19.40375 -17.81533 -19.19315 -19.40375 -19.40375 -19.47436 -19.61507
###########################################################
# Area2to6
0.4865534 0.4865534 0.4865534 0.4865534 0.4865534 0.4865534 0.4865534 0.4865534 0.4865534 0.4865534 0.4865534 0.4865534 0.4865534 0.4865534 0.4865534 0.4865534 0.4865534 0.4865534 0.4865534 0.4865534 0.4865534 0.4865534 0.4865534 0.4865534 0.4865534 0.4865534 0.4865534 0.4865534 0.4865534 0.4865534 0.4865534 0.4865534 0.4865534 0.4865534 0.4865534 0.4865534 0.4865534 0.4865534 0.4865534 0.4865534 0.4865534 0.4865534 0.4865534 0.4865534 0.4865534 0.4865534 0.4865534 0.4865534 0.4865534 0.4865534 0.4865534 0.4865534 0.4865534 0.4865534 0.4865534 0.4865534 0.4865534 0.4865534 0.4865534 0.4865534 0.4865534 0.4865534 0.4865534 0.4865534 0.4865534 0.4865534 0.4865534 0.4865534 0.4865534 0.4865534 0.4865534 0.4865534 0.4865534 0.4865534 0.4865534 0.4865534 0.4865534 0.4865534 0.4865534 0.4865534 0.4865534 0.4865534
2.535699 0.3691402 2.262779 0.03017732 -0.2089963 1.204286 2.616087 -0.04798059 -1.291896 0.9081273 -0.03043676 -0.1684397 2.436313 -1.490893 1.321424 -0.5670909 1.584762 0.06620426 1.442819 -0.3871754 1.920011 1.882174 1.882174 1.882174 1.882174 1.882174 1.882174 1.882174 1.882174 1.882174 1.882174 1.882174 1.882174 1.882174 1.882174 1.882174 1.882174 1.882174 1.882174 1.882174 1.882174 1.882174 1.882174 1.882174 1.882174 1.882174 1.882174 1.882174 1.882174 1.882174 1.882174 1.882174 1.882174 1.882174 1.882174 1.882174 1.882174 1.882174 1.882174 1.882174 1.882174 1.882174 1.882174 1.882174 1.882174 1.882174 1.882174 1.882174 1.882174 1.882174 1.882174 1.882174 1.882174 1.882174 1.882174 1.882174 1.882174 1.882174 1.882174 1.882174 1.882174 1.882174
-1.483179 -0.0844939 0.2690892 0.3584564 -0.7899965 -0.8319929 -0.3615331 1.261333 -0.1358241 0.16101 0.7764462 0.5218999 1.139333 1.342367 1.072229 -0.5743517 0.333287 0.5251709 0.8362795 -0.382345 -0.2840801 1.027072 1.027072 1.027072 1.027072 1.027072 1.027072 1.027072 1.027072 1.027072 1.027072 1.027072 1.027072 1.027072 1.027072 1.027072 1.027072 1.027072 1.027072 1.027072 1.027072 1.027072 1.027072 1.027072 1.027072 1.027072 1.027072 1.027072 1.027072 1.027072 1.027072 1.027072 1.027072 1.027072 1.027072 1.027072 1.027072 1.027072 1.027072 1.027072 1.027072 1.027072 1.027072 1.027072 1.027072 1.027072 1.027072 1.027072 1.027072 1.027072 1.027072 1.027072 1.027072 1.027072 1.027072 1.027072 1.027072 1.027072 1.027072 1.027072 1.027072 1.027072
-0.8183208 -0.00247462 0.5573816 0.5546264 0.5972809 0.99939 1.386146 0.2838922 1.303965 1.134928 0.3453359 0.3024564 1.055145 1.019627 1.169459 0.01202467 0.7656244 1.416843 1.116669 1.000965 -1.110268 1.597413 1.597413 1.597413 1.597413 1.597413 1.597413 1.597413 1.597413 1.597413 1.597413 1.597413 1.597413 1.597413 1.597413 1.597413 1.597413 1.597413 1.597413 1.597413 1.597413 1.597413 1.597413 1.597413 1.597413 1.597413 1.597413 1.597413 1.597413 1.597413 1.597413 1.597413 1.597413 1.597413 1.597413 1.597413 1.597413 1.597413 1.597413 1.597413 1.597413 1.597413 1.597413 1.597413 1.597413 1.597413 1.597413 1.597413 1.597413 1.597413 1.597413 1.597413 1.597413 1.597413 1.597413 1.597413 1.597413 1.597413 1.597413 1.597413 1.597413 1.597413
0.7053637 0.7834785 0.1091896 0.3983306 0.07744912 -1.260213 -0.3988332 1.027743 0.0008964967 -1.366975 1.319357 -0.3686831 0.2148336 -0.2590902 -0.4904775 -0.1988493 -0.4444033 1.379717 -0.6925129 -0.01708801 1.626932 -0.4156434 1.05865 -0.2595577 0.7691542 -1.367691 -0.3351501 1.535908 -1.151687 -0.3211414 0.1362182 0.3069964 -1.138167 0.1858038 0.7211078 -0.2912287 -1.05877 -1.475897 -0.3834528 -0.8140469 -1.197699 0.1087896 -0.768412 0.7204237 2.479438 -0.5510316 -0.07751705 -0.1985278 -0.2307534 0.2925245 0.9971291 -0.3386629 0.4009764 -1.198037 -0.8587468 0.6740675 1.060615 -1.074958 -0.4755979 0.5525497 1.839777 0.5683688 0.7331871 -0.9508131 -1.336268 0.3688833 -0.9383173 -0.9361446 -1.045407 -1.30502 -0.9053997 1.058197 -0.7236246 0.01363868 0.8885333 -0.2903811 -0.4758185 1.47437 0.368381 -1.090991 -1.120098 0.2901735
-0.3929192 -1.222056 -0.164612 0.9687465 2.19287 -0.2572092 0.6002655 -0.05874881 0.1274289 -0.5015111 0.6628212 0.9985334 -0.6557932 -0.6089161 0.1413672 -0.9608705 -0.2843552 0.5109598 -0.2286678 -0.8091959 -0.7896468 0.05122828 -0.9157102 -0.1019968 2.025778 0.3557642 2.35729 1.840644 2.222239 0.9209165 2.646107 0.6006031 2.298685 1.427185 1.993702 -0.241391 1.135838 1.366868 0.1401608 0.1429964 1.548916 2.08511 1.072923 -0.1489484 2.206731 2.329755 0.5230517 -0.5028849 -0.378843 1.210272 -0.8078454 1.454877 2.253076 0.403484 0.6318307 2.481767 -0.08773095 1.808616 2.873627 2.266712 2.489707 2.811227 2.934951 2.491686 2.144645 1.301436 0.6896417 2.372547 2.457647 2.556906 1.608056 2.617865 2.903783 2.22359 0.3254295 0.6909304 0.4294138 2.555471 2.536427 2.429178 2.219828 2.441331
-0.5680951 -1.205957 -0.03821664 1.006046 2.110534 -0.3888054 0.4601686 -0.05571543 -0.03904741 -0.5995736 0.521537 1.156096 -0.6300856 -0.5685251 0.2035405 -1.023583 -0.1724047 0.5532023 -0.1477912 -0.8134123 -1.007581 -0.2216005 -0.9179889 -0.1284662 2.12599 0.4300329 2.318981 1.913234 2.306693 1.0642 2.619343 0.687239 2.215745 1.685714 1.837917 -0.2819205 1.005495 1.173053 0.1878088 0.2339304 1.534629 2.049023 0.8973908 -0.2053325 2.07884 2.396737 0.535381 -0.4486496 -0.5083252 1.230326 -0.7195645 1.471001 2.320397 0.3408288 0.6273582 2.5165 -0.1752724 1.835546 2.844302 2.258964 2.449781 2.690845 2.83013 2.389663 2.154308 1.335257 0.8052427 2.42406 2.496427 2.483733 1.95562 2.591303 2.889928 2.246622 0.3848134 0.5953795 0.3521016 2.394192 2.541639 2.343427 2.287786 2.706129
1.351584 5.763387 1.127111 1.340573 2.331116 -4.915487 -2.330917 4.533791 1.425775 -2.721869 -0.1340886 -5.811171 5.281396 -0.2838966 -10.02687 -2.815193 -4.190729 -4.031594 1.582991 -1.26934 1.096693 -0.1251282 -1.82464 -2.89196 -0.104713 -8.964595 -11.15676 1.745044 0.3603666 -2.391314 -7.850462 3.621827 -3.462936 -0.4521953 0.4362188 0.7879724 1.194018 2.490119 2.903149 -0.6128683 0.6739725 -2.650974 0.8474047 1.495067 2.642801 3.061824 -4.518639 5.172988 4.067521 1.751365 -5.49357 -3.042449 -0.6062721 -1.092049 -8.975503 -0.1286698 3.780689 -0.2046726 -10.43238 -9.150187 -2.571237 2.967595 -3.712708 -4.524598 -0.05049435 1.175311 4.942507 4.61859 6.160726 -4.025913 -0.3731141 0.772698 -7.354334 2.971147 -2.817582 -4.356901 -1.173168 -3.709437 2.644774 1.112092 0.8491471 0.9205621
-0.1049822 0.8120935 0.1915868 0.2960439 -0.02447554 -1.706388 -0.4168104 -1.908838 0.01273082 -1.161933 -3.13698 1.247737 0.032915 0.09892718 -0.8768573 -1.768582 -0.7384701 -1.394478 -2.081127 0.1212613 -0.4533791 -0.8214579 -0.969 -1.335849 0.4929178 -1.622442 0.1785935 -0.2804992 -2.651723 -1.709572 -0.0507133 -0.7962637 -0.3661735 -1.878555 -0.7380151 -0.8794929 -0.9390626 0.007128746 -2.396103 0.8683367 -0.7695911 -0.1953304 -1.623604 -0.8832536 -0.7340642 -4.048559 -4.100181 -3.25316 -2.880886 -0.4527842 -1.281966 -2.482598 -4.136209 -3.794305 -2.882438 -2.050765 -3.851428 -2.307398 -2.224812 -4.131713 -1.392821 -2.248518 -3.852479 -4.756926 -3.710712 -4.249087 -3.824722 -4.756926 -4.756926 -4.33332 -3.134261 -4.107337 -4.049337 -4.275895 -4.785449 -4.785449 -4.419112 -3.767323 -4.418981 -4.756926 -4.44711 -4.729706
0.4195122 0.7781026 0.4673649 -0.4475561 0.2551049 0.732925 0.7487509 0.08758025 0.8427478 0.4780398 0.6830145 -0.2100435 0.623783 0.4778702 0.4439688 0.5916021 0.8893072 0.4511704 -0.1610507 0.3253273 0.887723 0.640511 0.2641095 0.4451124 0.9040083 0.06057137 0.7468399 -0.8584155 0.3518603 0.5093591 -0.2378572 -0.5722231 0.666256 0.1260009 -0.07205412 -1.557346 0.1499636 0.5266555 0.1736107 -0.6691652 -1.571232 -0.06517636 0.5230855 0.6189669 -1.771539 1.07671 -0.9075817 0.6514547 0.4757358 0.5906622 0.3948692 -2.059266 -0.2226034 -1.460477 -0.2222752 -0.1915512 -1.428999 -2.831202 -2.83171 -0.08187381 0.8562851 -0.2630769 -2.439654 -2.439654 -2.439654 -2.439654 -2.439654 -2.439654 -2.439654 -2.439654 -2.439654 -2.439654 -2.439654 -2.439654 -2.439654 -2.439654 -2.439654 -2.439654 -2.439654 -2.439654 -2.439654 -2.439654
0.7668306 0.3667206 1.071586 0.7381717 0.06780637 -2.631381 -2.297031 0.2033333 1.15352 -0.542845 0.3690993 0.1696429 1.129531 1.267184 0.8426601 0.9857702 -3.929695 -0.5517062 0.5917322 0.8205234 0.7588969 1.040247 1.210652 -1.051439 0.9342197 1.209978 0.2506826 -0.4883798 -0.2133447 0.3752209 0.959691 0.561889 -4.934145 -3.759359 0.4220351 -1.507903 -0.4234875 -2.685422 -5.828718 -4.598475 -4.431119 -6.384288 -5.493213 -5.856971 -4.37577 -5.04725 -5.243776 -5.967511 -5.214931 -6.717255 -6.689262 -5.829259 -0.8223313 -1.643398 -3.473567 -4.515456 -5.019824 -6.717255 -5.102806 -5.939643 -5.356006 -6.717862 -6.745477 -6.802069 -6.745477 -6.774454 -6.717255 -6.802069 -6.745477 -6.717255 -6.773807 -6.802069 -6.802069 -6.802069 -6.441988 -6.774366 -6.025256 -6.689262 -6.773739 -6.802069 -6.830394 -6.886833
0.8200384 0.4247846 1.142729 0.3757491 0.01787942 -2.88091 -2.494779 -0.07494896 1.201295 -0.3303454 0.337251 0.006334465 1.115201 1.203593 0.6920303 1.023381 -4.29 -0.8775772 0.5445449 0.9052389 0.7229061 0.9922341 1.263198 -1.230709 0.8201527 1.320762 0.3035284 -0.03189011 -0.1017664 0.4342453 0.995272 0.4852999 -5.21004 -4.139229 0.3640852 -1.896957 -0.1735308 -2.968089 -6.041993 -4.823345 -4.764007 -6.8109 -6.041079 -6.309021 -4.794689 -5.478089 -5.657561 -6.455986 -5.478886 -7.19401 -7.164256 -6.220393 -0.3913687 -1.650602 -3.50658 -4.973082 -5.210905 -7.19401 -5.596652 -6.573531 -5.894516 -7.224768 -7.254048 -7.28416 -7.28416 -7.254808 -7.224008 -7.28416 -7.224008 -7.25412 -7.19401 -7.254048 -7.254048 -7.28416 -6.695115 -7.28416 -6.606927 -7.194369 -7.28416 -7.28416 -7.314267 -7.374257
###########################################################
# fallZtot
-0.3537357 -0.3537357 -0.3537357 -0.3537357 -0.3537357 -0.3537357 -0.3537357 -0.3537357 -0.3537357 -0.3537357 -0.3537357 -0.3537357 -0.3537357 -0.3537357 -0.3537357 -0.3537357 -0.3537357 -0.3537357 -0.3537357 -0.3537357 -0.3537357 -0.3537357 -0.3537357 -0.3537357 -0.3537357 -0.3537357 -0.3537357 -0.3537357 -0.3537357 -0.3537357 -0.3537357 -0.3537357 -0.3537357 -0.3537357 -0.3537357 -0.3537357 -0.3537357 -0.3537357 -0.3537357 -0.3537357 -0.3537357 -0.3537357 -0.3537357 -0.3537357 -0.3537357 -0.3537357 -0.3537357 -0.3537357 -0.3537357 -0.3537357 -0.3537357 -0.3537357 -0.3537357 -0.3537357 -0.3537357 -0.3537357 -0.3537357 -0.3537357 -0.3537357 -0.3537357 -0.3537357 -0.3537357 -0.3537357 -0.3537357 -0.3537357 -0.3537357 -0.3537357 -0.3537357 -0.3537357 -0.3537357 -0.3537357 -0.3537357 -0.3537357 -0.3537357 -0.3537357 -0.3537357 -0.3537357 -0.3537357 -0.3537357 -0.3537357 -0.3537357 -0.3537357
0.1651005 -0.9568809 -0.07013119 -0.2655239 0.6360572 0.3508524 -1.264415 -1.042256 -0.4240639 0.0885661 1.466105 0.3709778 -1.006293 -0.818531 -0.2185793 -0.2822377 -0.4174323 -0.4785638 -0.4235968 -0.1944035 0.4766581 -2.455465 -2.455465 -2.455465 -2.455465 -2.455465 -2.455465 -2.455465 -2.455465 -2.455465 -2.455465 -2.455465 -2.455465 -2.455465 -2.455465 -2.455465 -2.455465 -2.455465 -2.455465 -2.455465 -2.455465 -2.455465 -2.455465 -2.455465 -2.455465 -2.455465 -2.455465 -2.455465 -2.455465 -2.455465 -2.455465 -2.455465 -2.455465 -2.455465 -2.455465 -2.455465 -2.455465 -2.455465 -2.455465 -2.455465 -2.455465 -2.455465 -2.455465 -2.455465 -2.455465 -2.455465 -2.455465 -2.455465 -2.455465 -2.455465 -2.455465 -2.455465 -2.455465 -2.455465 -2.455465 -2.455465 -2.455465 -2.455465 -2.455465 -2.455465 -2.455465 -2.455465
-3.733443 -3.582486 0.225906 -0.9356944 0.2472766 0.7254611 -0.4699348 -1.042368 -0.0413733 -0.2486816 -0.1379595 -0.4759575 -0.8731677 -0.50201 -3.758374 0.3118217 0.4343395 -0.0330616 0.5921254 -0.1046868 -0.246962 -1.229915 -1.229915 -1.229915 -1.229915 -1.229915 -1.229915 -1.229915 -1.229915 -1.229915 -1.229915 -1.229915 -1.229915 -1.229915 -1.229915 -1.229915 -1.229915 -1.229915 -1.229915 -1.229915 -1.229915 -1.229915 -1.229915 -1.229915 -1.229915 -1.229915 -1.229915 -1.229915 -1.229915 -1.229915 -1.229915 -1.229915 -1.229915 -1.229915 -1.229915 -1.229915 -1.229915 -1.229915 -1.229915 -1.229915 -1.229915 -1.229915 -1.229915 -1.229915 -1.229915 -1.229915 -1.229915 -1.229915 -1.229915 -1.229915 -1.229915 -1.229915 -1.229915 -1.229915 -1.229915 -1.229915 -1.229915 -1.229915 -1.229915 -1.229915 -1.229915 -1.229915
0.6166629 0.2010502 -0.2618577 -0.7033289 -2.193777 1.114572 -1.539675 -0.5239084 1.47845 -2.553461 -1.278752 -0.3680183 0.8931271 0.3742968 -2.022733 0.2769611 -0.7266695 0.5317155 0.584089 -1.093927 0.6957459 0.6260635 0.6260635 0.6260635 0.6260635 0.6260635 0.6260635 0.6260635 0.6260635 0.6260635 0.6260635 0.6260635 0.6260635 0.6260635 0.6260635 0.6260635 0.6260635 0.6260635 0.6260635 0.6260635 0.6260635 0.6260635 0.6260635 0.6260635 0.6260635 0.6260635 0.6260635 0.6260635 0.6260635 0.6260635 0.6260635 0.6260635 0.6260635 0.6260635 0.6260635 0.6260635 0.6260635 0.6260635 0.6260635 0.6260635 0.6260635 0.6260635 0.6260635 0.6260635 0.6260635 0.6260635 0.6260635 0.6260635 0.6260635 0.6260635 0.6260635 0.6260635 0.6260635 0.6260635 0.6260635 0.6260635 0.6260635 0.6260635 0.6260635 0.6260635 0.6260635 0.6260635
0.1112601 1.145199 -1.167759 0.3060828 0.6537999 -0.07100045 0.856237 -1.266564 0.8015377 0.4124556 0.625762 -2.254221 -0.3645472 0.5988564 -0.7004068 -0.4132481 1.517973 -0.205539 0.9030825 -1.084273 -0.1837875 -0.3055584 0.1694038 0.05874138 -1.077278 1.021375 -0.4920986 -0.9017239 -0.1457726 -0.617621 -0.1207177 -1.91716 0.2524398 0.9369171 -0.01052318 0.5996477 -0.0005482551 0.6903261 -0.2681086 0.09480773 -1.314813 -0.0450741 -0.1699875 -0.3639714 -0.4151956 0.6498951 0.6970872 -0.02116885 -1.028406 -0.7806924 -0.6937952 -0.6993452 -0.1387554 1.05275 -0.2601654 -0.9450491 -1.084216 -0.4535881 0.1962384 -1.109652 -1.17397 0.2729965 -2.260687 1.051221 -3.302861 0.7018116 1.113249 0.4039273 0.8760709 0.6502977 0.07133337 -2.24242 0.8488128 0.8623489 0.003044166 0.8132268 -0.02628618 -1.104305 -1.269739 -0.2156311 0.2592239 -0.6963393
1.362222 -0.2879206 0.2135946 -0.3333455 0.004609778 2.534779 -0.03764814 -0.7454703 0.4602291 -1.151502 0.9472811 -0.292727 0.8332676 -0.2496795 2.119199 -0.4920726 1.28291 0.5436405 0.223367 -0.2191748 -0.3073659 -0.2231361 -0.4273588 0.03630024 0.4170584 0.891422 -6.280091 -0.4507265 -0.7330829 0.1863372 -6.672137 -3.343124 -2.827921 -1.39658 1.152116 0.1620511 -1.047217 1.651692 0.6738553 -2.09314 -0.9966083 0.208103 -0.6598144 1.701308 0.9095698 -1.578949 2.085583 -1.060233 1.514748 -1.562058 0.8721502 -2.82022 -1.146079 0.577347 -0.2366443 1.495444 -0.3758801 -0.6898355 -5.174966 -4.605306 -5.430787 0.1359133 -3.469922 -5.699843 0.9031404 -0.5070395 -0.5618941 -2.512034 -1.132731 -1.836897 -0.1350898 -4.195914 -0.4467047 -0.7043483 0.560641 -0.1429797 -0.6240061 -3.517671 -1.812091 -1.807537 -5.365481 1.46014
0.8039602 0.4809971 -0.4945136 0.8420021 -1.183271 1.673578 -0.9748349 -0.6149164 -0.1411621 -0.2326308 -0.2778725 -1.998226 0.1488337 -0.4342172 0.9180079 0.5156236 0.9427993 0.8702907 0.8972792 0.7253246 0.767638 1.192011 -0.511806 0.9346923 -0.8784096 -1.243553 -3.146385 -1.220086 -1.851663 -1.084829 -2.601799 -2.316487 -2.407632 -1.589486 -0.5653809 -0.1149195 -0.5757376 -0.05196417 0.4192731 -1.350145 -1.330755 -1.490611 -0.5557106 0.970069 -0.6993366 -0.7051014 0.564413 -1.287848 0.5472636 -1.36981 0.0551931 -1.595302 -2.198097 -0.1375487 -0.4951642 -0.4085349 -0.1046277 -0.5969393 -2.599609 -2.286524 -2.915862 -2.165461 -2.014021 -2.659802 -1.004104 -1.424284 -2.284823 -2.273005 -2.884919 -1.983535 -1.064615 -2.426361 -2.34477 -1.132231 -0.6260378 -0.2439924 -0.9025032 -1.86046 -1.623774 -3.214633 -3.118965 -0.3732136
-1.844179 -0.5605317 1.099402 -2.013685 -0.2560803 -3.858552 -2.206132 -4.685246 -2.813318 -3.361638 -1.676319 -2.690774 -0.1463935 -2.554672 -5.56936 -8.529735 -3.304402 -11.89162 -5.766189 -4.449431 -3.627661 -6.997027 -3.837629 -6.69241 -6.664013 -5.840898 -10.26171 -2.909794 -3.121134 -5.605798 -8.68012 -6.552251 -4.093193 -2.383922 -3.163841 -4.43985 -0.9531389 -3.629399 0.08519713 -8.226081 -4.210782 -3.602467 -5.148679 -5.913506 -10.44743 -2.621309 -7.965674 -8.197066 -6.464353 -1.419611 -8.418919 -5.88867 -6.762201 -11.5154 -12.42681 -5.689727 -10.68818 -4.918343 -14.19402 -11.07923 -4.659206 -9.831625 -9.668489 -12.37492 -12.48108 -6.008797 -2.955062 -4.811203 -4.107702 -8.599246 -5.857442 -12.62882 -5.434585 -6.539081 -16.05645 -9.630503 -7.087136 -6.617995 -7.36111 -10.04746 -13.49416 -12.0715
-2.927314 -1.810793 -0.2501715 -1.071993 -0.4278816 1.069285 -0.8668852 -0.5042895 -2.367352 -2.477972 -2.561379 -2.29516 -1.00519 -1.342412 -0.5849794 -2.754011 -1.584473 -6.190563 -3.057854 -1.195017 -2.554107 -3.196035 -1.166665 -1.395273 -2.044238 -3.008988 -3.16139 -2.014633 -5.145721 -6.873165 -4.436991 -2.418772 -4.729064 -2.149223 -5.265291 -6.908197 -4.28702 -4.896799 -8.692993 -5.83948 -5.554241 -10.89001 -3.980614 -4.761391 -4.266807 -6.41455 -9.303185 -6.915983 -9.159173 -6.880372 -5.502024 -10.80306 -11.72313 -8.204039 -7.512731 -10.08486 -8.603218 -9.124298 -9.437213 -7.539755 -8.381091 -10.65144 -9.87066 -10.7861 -11.05722 -8.028912 -8.83799 -10.27823 -11.69157 -9.202163 -10.23959 -8.724777 -8.798956 -10.71428 -10.95951 -11.5972 -8.110543 -10.81792 -11.06419 -11.24742 -10.25395 -11.06973
-0.1018467 -2.413282 1.034024 0.3804899 -1.766617 -0.09064566 -1.949904 -0.1263815 1.01983 0.1504281 -0.5799409 -0.6020173 -1.068975 -2.233764 -1.28122 -0.4007332 -0.0267322 -0.4820199 1.672134 0.4719587 0.786429 -1.678091 -0.6565486 -2.082233 -1.510039 -0.4098023 -0.8609216 -2.702403 -1.43708 -3.135187 -2.581697 -1.710256 -1.673565 -2.769178 -1.778289 -0.2631318 0.221009 -1.257963 -3.211751 -1.876084 -2.453191 -1.771256 -2.11079 -2.252892 -2.440923 -0.572381 -1.572818 -0.1461289 -2.648507 -0.8340646 -1.030895 -1.932196 -2.467726 -2.292109 0.1363549 -1.691551 -3.137949 -2.762458 -2.511198 -2.637913 -1.916543 -0.5065309 -2.636124 -2.636124 -2.636124 -2.636124 -2.636124 -2.636124 -2.636124 -2.636124 -2.636124 -2.636124 -2.636124 -2.636124 -2.636124 -2.636124 -2.636124 -2.636124 -2.636124 -2.636124 -2.636124 -2.636124
0.3148447 -1.31748 0.0419391 0.3342738 -0.3569576 0.9974159 0.5942055 -0.6987169 -0.8811977 -0.5602781 0.8111257 -1.287221 1.276149 0.2695582 -1.789709 0.8206941 1.306311 0.996107 0.5400166 0.2898365 -1.752007 -0.8779775 -1.092657 0.1534811 -1.212337 -1.184719 -0.6744769 -1.474356 -1.842263 0.9020299 -0.4639945 -2.004162 -1.812736 -1.865015 -1.427479 0.6396587 -1.816375 -1.190508 -1.831866 -2.081679 -1.496175 -2.19597 -1.696573 -1.762106 -2.299505 -1.751073 -1.882062 -1.601107 -1.954939 -1.77427 -1.980672 -1.848807 -1.715144 -1.907998 -1.956733 -1.181656 -1.75743 -1.936175 -2.158174 -1.374318 -2.034211 -2.076932 -2.45707 -1.740597 -2.250662 -1.78686 -2.179349 -2.505808 -2.308347 -1.882004 -1.630511 -2.46784 -2.218434 -2.004615 -2.2454 -1.433326 -2.065596 -1.954854 -2.280837 -2.623661 -2.03771 -2.244709
0.5371706 -1.888263 -0.4025656 0.4364151 -0.4089283 0.5324184 0.7739153 -0.6986123 -0.7548565 -0.3373016 -0.9743656 -1.304398 0.8139819 -0.1845178 -2.256176 1.161958 0.5680129 1.23698 1.357568 0.5800932 -1.724905 -0.9280932 -1.050576 0.6456041 -1.409395 -0.270139 -0.1453088 -1.000112 -1.607357 0.6082033 -0.3896129 -2.176681 -1.927696 -1.931858 -0.4794249 0.8207409 -1.927427 -0.8435445 -1.597497 -1.515436 -0.9472301 -2.56609 -1.592169 -1.873681 -2.370424 -1.064272 -2.101312 -1.576915 -1.728434 -2.155751 -1.882445 -2.216048 -1.95918 -1.128229 -1.904748 -0.8125582 -1.720596 -1.766613 -1.849333 -1.451839 -1.769853 -1.592143 -2.506232 -1.496919 -2.399325 -1.99543 -2.404246 -2.694321 -2.481613 -1.94098 -1.552072 -2.864222 -2.437782 -2.196616 -2.485432 -1.455401 -2.419052 -2.111721 -2.642933 -3.043681 -2.511311 -2.438671
###########################################################
# fallZtot_large
-0.3442321 -0.3442321 -0.3442321 -0.3442321 -0.3442321 -0.3442321 -0.3442321 -0.3442321 -0.3442321 -0.3442321 -0.3442321 -0.3442321 -0.3442321 -0.3442321 -0.3442321 -0.3442321 -0.3442321 -0.3442321 -0.3442321 -0.3442321 -0.3442321 -0.3442321 -0.3442321 -0.3442321 -0.3442321 -0.3442321 -0.3442321 -0.3442321 -0.3442321 -0.3442321 -0.3442321 -0.3442321 -0.3442321 -0.3442321 -0.3442321 -0.3442321 -0.3442321 -0.3442321 -0.3442321 -0.3442321 -0.3442321 -0.3442321 -0.3442321 -0.3442321 -0.3442321 -0.3442321 -0.3442321 -0.3442321 -0.3442321 -0.3442321 -0.3442321 -0.3442321 -0.3442321 -0.3442321 -0.3442321 -0.3442321 -0.3442321 -0.3442321 -0.3442321 -0.3442321 -0.3442321 -0.3442321 -0.3442321 -0.3442321 -0.3442321 -0.3442321 -0.3442321 -0.3442321 -0.3442321 -0.3442321 -0.3442321 -0.3442321 -0.3442321 -0.3442321 -0.3442321 -0.3442321 -0.3442321 -0.3442321 -0.3442321 -0.3442321 -0.3442321 -0.3442321
0.2693171 -0.959131 0.2243787 -0.08398509 0.8081515 0.7253231 -1.30007 -1.044836 -0.5384123 0.3819071 1.77007 0.4386016 -0.9553608 -0.8563473 -0.1229447 -0.1597293 -0.2935721 -0.324252 -0.2972225 -0.0859413 0.8228347 -2.192184 -2.192184 -2.192184 -2.192184 -2.192184 -2.192184 -2.192184 -2.192184 -2.192184 -2.192184 -2.192184 -2.192184 -2.192184 -2.192184 -2.192184 -2.192184 -2.192184 -2.192184 -2.192184 -2.192184 -2.192184 -2.192184 -2.192184 -2.192184 -2.192184 -2.192184 -2.192184 -2.192184 -2.192184 -2.192184 -2.192184 -2.192184 -2.192184 -2.192184 -2.192184 -2.192184 -2.192184 -2.192184 -2.192184 -2.192184 -2.192184 -2.192184 -2.192184 -2.192184 -2.192184 -2.192184 -2.192184 -2.192184 -2.192184 -2.192184 -2.192184 -2.192184 -2.192184 -2.192184 -2.192184 -2.192184 -2.192184 -2.192184 -2.192184 -2.192184 -2.192184
-3.78455 -3.697895 0.4603595 -0.8488077 0.06332572 0.6099203 -0.5528078 -1.026521 -0.04481776 -0.1391713 -0.2207919 -0.4706465 -0.6552646 -0.3789622 -3.669357 0.3662566 0.423373 -0.1649881 0.5919489 -0.2566537 0.08319688 -1.208576 -1.208576 -1.208576 -1.208576 -1.208576 -1.208576 -1.208576 -1.208576 -1.208576 -1.208576 -1.208576 -1.208576 -1.208576 -1.208576 -1.208576 -1.208576 -1.208576 -1.208576 -1.208576 -1.208576 -1.208576 -1.208576 -1.208576 -1.208576 -1.208576 -1.208576 -1.208576 -1.208576 -1.208576 -1.208576 -1.208576 -1.208576 -1.208576 -1.208576 -1.208576 -1.208576 -1.208576 -1.208576 -1.208576 -1.208576 -1.208576 -1.208576 -1.208576 -1.208576 -1.208576 -1.208576 -1.208576 -1.208576 -1.208576 -1.208576 -1.208576 -1.208576 -1.208576 -1.208576 -1.208576 -1.208576 -1.208576 -1.208576 -1.208576 -1.208576 -1.208576
0.7723286 0.2171936 -0.1396781 -0.5906281 -2.277019 1.382992 -1.654567 -0.3591778 1.741617 -2.739461 -1.250976 -0.4797204 1.03595 0.4379987 -2.207209 0.3389141 -0.7299186 0.628221 0.6291051 -1.215411 0.6927343 0.8262706 0.8262706 0.8262706 0.8262706 0.8262706 0.8262706 0.8262706 0.8262706 0.8262706 0.8262706 0.8262706 0.8262706 0.8262706 0.8262706 0.8262706 0.8262706 0.8262706 0.8262706 0.8262706 0.8262706 0.8262706 0.8262706 0.8262706 0.8262706 0.8262706 0.8262706 0.8262706 0.8262706 0.8262706 0.8262706 0.8262706 0.8262706 0.8262706 0.8262706 0.8262706 0.8262706 0.8262706 0.8262706 0.8262706 0.8262706 0.8262706 0.8262706 0.8262706 0.8262706 0.8262706 0.8262706 0.8262706 0.8262706 0.8262706 0.8262706 0.8262706 0.8262706 0.8262706 0.8262706 0.8262706 0.8262706 0.8262706 0.8262706 0.8262706 0.8262706 0.8262706
0.1780229 1.251009 -0.9569554 0.4010244 0.422108 -0.3605834 0.7329994 -0.9072409 0.7407983 0.2327625 0.7246801 -2.022623 -0.1339077 0.3664747 -0.5001777 -0.3390318 1.32246 -0.0660916 0.6076169 -0.9524943 -0.009269598 -0.1831976 0.2340819 0.3127899 -0.6900591 0.5606167 -0.4539898 -0.5036458 -0.3394372 -0.1611993 -0.05292652 -1.508287 0.1581945 0.8760792 0.1973144 0.6987423 -0.2808806 0.3597971 -0.4783373 0.02295783 -1.380194 -0.147041 -0.3498322 -0.1339097 0.2474304 0.578836 0.5781148 -0.06144441 -0.7340156 -0.4793758 -0.4396941 -0.479794 0.04372573 1.026063 -0.219229 -0.67026 -0.5786252 -0.588291 0.118418 -0.8667628 -0.6869865 0.5726932 -1.77863 0.6669628 -3.132994 0.4723014 1.217671 0.2086717 0.6965935 0.32269 -0.05267546 -1.700207 0.5345478 0.6875545 0.3112705 0.9763971 -0.1844682 -0.6675221 -1.203792 -0.2533546 0.84298 -0.7623733
1.409065 -0.802062 0.3287674 -0.2580557 0.1735036 2.499393 -0.03688252 -0.6424459 0.591344 -1.519337 1.275036 -0.1138771 0.49009 -0.2383286 2.287813 -0.3708029 1.263706 0.5227207 -0.2162361 -0.7567151 -0.1087876 -0.3285383 -0.5092529 -0.2447179 0.6553533 1.053804 -6.156832 -0.3080585 -0.02343346 0.2808658 -6.396038 -2.750508 -2.424176 -1.022592 1.300786 -0.06099334 -0.9248272 1.972837 0.3821484 -2.420988 -0.6901638 0.7582404 -0.2394801 1.85719 1.152091 -1.122792 2.319298 -0.9949929 1.624416 -1.746041 0.6526018 -2.459995 -0.7456134 0.5830824 -0.1582343 1.962309 -0.399983 -0.41896 -4.747651 -4.366177 -4.962986 0.6043298 -3.05503 -5.281498 1.425079 -0.3937149 -0.5896875 -1.962865 -0.4500211 -1.498749 -0.1249811 -3.943503 0.05987725 -0.08419413 1.17346 -0.2891767 -0.6412617 -3.195238 -1.449164 -1.237582 -5.104055 2.0851
0.8028563 0.08327086 -0.4275165 0.7713343 -1.162426 1.760155 -0.913422 -0.5587794 -0.0814309 -0.4847818 -0.1557604 -2.09685 -0.03762611 -0.2939232 1.141525 0.907691 0.6708109 0.8293367 0.839954 0.2706406 0.7795045 1.327655 -0.571305 1.128334 -0.8395861 -1.146658 -3.526661 -1.18337 -1.88559 -1.050107 -2.837546 -2.4526 -2.573651 -1.557483 -0.3236621 0.1706689 -0.5247652 0.2485787 0.5816476 -1.396014 -1.410813 -1.505982 -0.456226 1.395119 -0.563008 -0.617563 0.6129701 -1.49281 0.6199976 -1.445616 0.2006802 -1.674209 -2.338085 -0.09067785 -0.2697318 -0.2493292 -0.02557194 -0.4816377 -2.810709 -2.458126 -3.166441 -2.282133 -2.113031 -2.85505 -0.8890797 -1.451572 -2.526423 -2.39521 -3.155381 -2.094359 -0.9915845 -2.639448 -2.528034 -1.225456 -0.4958601 -0.2429 -0.9093793 -1.959562 -1.728285 -3.577 -3.453448 -0.2859168
-2.083265 -1.00929 0.9381036 -2.130099 -0.03934579 -4.143419 -2.505716 -4.864411 -3.110372 -3.328226 -1.643552 -2.74924 -0.2460151 -2.743396 -5.897702 -8.747501 -3.452098 -12.57263 -5.828288 -4.641575 -3.513096 -7.110931 -3.763253 -6.915472 -6.967532 -5.971462 -10.80814 -3.293841 -3.170168 -5.814904 -8.907363 -7.028394 -4.171238 -2.292007 -3.63114 -4.390018 -0.7339642 -3.63944 0.3180426 -8.596675 -4.272155 -4.064077 -5.532615 -6.325675 -11.22612 -2.703831 -8.304368 -8.542093 -6.631411 -1.33241 -8.822532 -6.062724 -7.006471 -11.93411 -13.08328 -5.523468 -11.28904 -4.952764 -14.92847 -11.72305 -4.597994 -10.08798 -10.08048 -13.08879 -13.04069 -6.543073 -3.137109 -4.962698 -3.812213 -8.899889 -5.914895 -13.22019 -5.383773 -6.563108 -16.8954 -10.17482 -7.570043 -7.317269 -7.581524 -10.52704 -14.15268 -12.46965
-2.473914 -1.679348 -0.1127589 -0.9653749 -0.3400556 1.148234 -0.7855553 -0.2638261 -2.188538 -2.098291 -2.502344 -2.264679 -0.9973602 -1.301135 -0.2100466 -2.373702 -1.333541 -5.869323 -2.644725 -0.8709968 -2.332078 -3.074723 -0.9892035 -1.200366 -2.037658 -2.938729 -2.963348 -1.708727 -4.642473 -6.626169 -4.43128 -2.28593 -4.375056 -1.98203 -4.953877 -6.426804 -3.995776 -4.504069 -8.381548 -5.395563 -5.109584 -10.56262 -3.863328 -4.356575 -3.932058 -6.117654 -8.935389 -6.456216 -8.74715 -6.489546 -5.213955 -10.5042 -11.48262 -7.791987 -7.090794 -9.740564 -8.210184 -8.743114 -9.177478 -7.173865 -8.028981 -10.36503 -9.576978 -10.47656 -10.77891 -7.741521 -8.506479 -9.918321 -11.43929 -8.877472 -9.996849 -8.536838 -8.499765 -10.46859 -10.68678 -11.35389 -7.758232 -10.53376 -10.80287 -10.94589 -9.90391 -10.77102
-0.02863558 -2.562866 1.129492 0.4921117 -1.864788 0.07302279 -2.087196 0.0005217359 1.035125 0.1559235 -0.4590837 -0.6721852 -1.047 -2.364283 -1.301656 -0.3142069 -0.03828672 -0.4608394 1.856148 0.4602318 0.8955552 -1.820616 -0.6518682 -2.215426 -1.509019 -0.2894613 -0.9187666 -2.880939 -1.451414 -3.397817 -2.747188 -1.744537 -1.786076 -2.953161 -1.867951 -0.2134262 0.2550111 -1.425014 -3.493368 -2.014221 -2.589858 -1.787965 -2.240119 -2.400381 -2.615665 -0.5182443 -1.576449 -0.02899893 -2.79347 -0.8146278 -1.117769 -2.052079 -2.65572 -2.430406 0.06989815 -1.786484 -3.382716 -2.984233 -2.697067 -2.797555 -1.981857 -0.4150832 -2.826381 -2.826381 -2.826381 -2.826381 -2.826381 -2.826381 -2.826381 -2.826381 -2.826381 -2.826381 -2.826381 -2.826381 -2.826381 -2.826381 -2.826381 -2.826381 -2.826381 -2.826381 -2.826381 -2.826381
0.343303 -1.298511 0.07504819 0.4031782 -0.3064557 0.9945613 0.5519625 -0.6664542 -0.8325117 -0.4828755 0.6711237 -1.266079 1.195167 0.1993895 -1.800771 0.8864084 1.157249 1.022054 0.5388841 0.3884267 -1.752401 -0.893764 -1.078423 0.1838586 -1.186339 -1.153476 -0.6985761 -1.47114 -1.851875 0.9264915 -0.4176167 -2.034311 -1.823217 -1.906429 -1.445115 0.7550417 -1.834068 -1.185785 -1.831268 -2.125093 -1.527841 -2.224789 -1.70435 -1.787706 -2.323766 -1.768322 -1.921176 -1.628522 -1.978263 -1.795627 -2.016049 -1.857535 -1.729231 -1.927579 -1.967555 -1.1652 -1.778713 -1.966685 -2.187475 -1.379395 -2.067652 -2.112771 -2.511225 -1.796247 -2.294533 -1.83351 -2.226693 -2.557079 -2.351383 -1.904415 -1.694827 -2.513825 -2.247504 -2.035286 -2.288379 -1.471229 -2.09618 -2.009047 -2.316792 -2.676561 -2.108015 -2.283139
0.5759883 -1.936554 -0.405519 0.4979707 -0.369783 0.6620159 0.7619586 -0.6763199 -0.7153438 -0.2631899 -0.9879529 -1.317927 0.9117045 -0.2076565 -2.326788 1.260437 0.6106895 1.28714 1.373707 0.6567623 -1.78944 -0.9584151 -1.072859 0.695777 -1.411388 -0.2370264 -0.1623342 -1.009872 -1.658302 0.6564376 -0.3758668 -2.261567 -1.99493 -2.034517 -0.5314325 0.9522906 -1.993271 -0.8901548 -1.644968 -1.613755 -1.010812 -2.661658 -1.656495 -1.962369 -2.462965 -1.144153 -2.194075 -1.652815 -1.809768 -2.236085 -2.008081 -2.294408 -2.034213 -1.213812 -1.976836 -0.8391574 -1.79721 -1.853208 -1.955132 -1.531076 -1.87337 -1.688092 -2.632106 -1.627736 -2.526603 -2.117923 -2.529063 -2.828905 -2.611017 -2.040852 -1.686846 -2.984733 -2.547185 -2.289828 -2.606949 -1.554239 -2.520421 -2.240035 -2.752255 -3.178876 -2.652804 -2.560385
###########################################################
# fallZavg
-0.2426267 -0.2426267 -0.2426267 -0.2426267 -0.2426267 -0.2426267 -0.2426267 -0.2426267 -0.2426267 -0.2426267 -0.2426267 -0.2426267 -0.2426267 -0.2426267 -0.2426267 -0.2426267 -0.2426267 -0.2426267 -0.2426267 -0.2426267 -0.2426267 -0.2426267 -0.2426267 -0.2426267 -0.2426267 -0.2426267 -0.2426267 -0.2426267 -0.2426267 -0.2426267 -0.2426267 -0.2426267 -0.2426267 -0.2426267 -0.2426267 -0.2426267 -0.2426267 -0.2426267 -0.2426267 -0.2426267 -0.2426267 -0.2426267 -0.2426267 -0.2426267 -0.2426267 -0.2426267 -0.2426267 -0.2426267 -0.2426267 -0.2426267 -0.2426267 -0.2426267 -0.2426267 -0.2426267 -0.2426267 -0.2426267 -0.2426267 -0.2426267 -0.2426267 -0.2426267 -0.2426267 -0.2426267 -0.2426267 -0.2426267 -0.2426267 -0.2426267 -0.2426267 -0.2426267 -0.2426267 -0.2426267 -0.2426267 -0.2426267 -0.2426267 -0.2426267 -0.2426267 -0.2426267 -0.2426267 -0.2426267 -0.2426267 -0.2426267 -0.2426267 -0.2426267
0.1517818 -0.6606504 0.6920869 0.1806996 1.088489 -0.1781245 -1.301316 -1.016539 -0.3319267 0.5402694 0.5429973 0.166092 -1.468503 -0.9398164 0.1566931 -0.6532172 -0.5090457 -0.1695447 -0.5427982 -0.009036806 0.4528946 -0.149864 -0.149864 -0.149864 -0.149864 -0.149864 -0.149864 -0.149864 -0.149864 -0.149864 -0.149864 -0.149864 -0.149864 -0.149864 -0.149864 -0.149864 -0.149864 -0.149864 -0.149864 -0.149864 -0.149864 -0.149864 -0.149864 -0.149864 -0.149864 -0.149864 -0.149864 -0.149864 -0.149864 -0.149864 -0.149864 -0.149864 -0.149864 -0.149864 -0.149864 -0.149864 -0.149864 -0.149864 -0.149864 -0.149864 -0.149864 -0.149864 -0.149864 -0.149864 -0.149864 -0.149864 -0.149864 -0.149864 -0.149864 -0.149864 -0.149864 -0.149864 -0.149864 -0.149864 -0.149864 -0.149864 -0.149864 -0.149864 -0.149864 -0.149864 -0.149864 -0.149864
3.017459 -0.2896254 -0.2910001 -1.614092 0.523044 -0.01891281 -0.3810296 0.4253086 -0.5187221 -0.4796315 -0.7143704 -1.475762 -0.8138392 -0.833133 -0.5565863 0.7851217 -0.3618426 -0.2161693 1.055368 -0.2682081 -0.02142222 0.6391812 0.6391812 0.6391812 0.6391812 0.6391812 0.6391812 0.6391812 0.6391812 0.6391812 0.6391812 0.6391812 0.6391812 0.6391812 0.6391812 0.6391812 0.6391812 0.6391812 0.6391812 0.6391812 0.6391812 0.6391812 0.6391812 0.6391812 0.6391812 0.6391812 0.6391812 0.6391812 0.6391812 0.6391812 0.6391812 0.6391812 0.6391812 0.6391812 0.6391812 0.6391812 0.6391812 0.6391812 0.6391812 0.6391812 0.6391812 0.6391812 0.6391812 0.6391812 0.6391812 0.6391812 0.6391812 0.6391812 0.6391812 0.6391812 0.6391812 0.6391812 0.6391812 0.6391812 0.6391812 0.6391812 0.6391812 0.6391812 0.6391812 0.6391812 0.6391812 0.6391812
1.484245 0.06320483 -0.74762 -1.318056 -2.737088 0.5395894 -1.802143 -1.125991 1.247268 -3.500317 -1.758209 -1.176386 0.4133159 0.4574392 -2.566794 0.03859785 -1.061215 0.4927687 0.6519266 -1.025143 1.457367 0.811735 0.811735 0.811735 0.811735 0.811735 0.811735 0.811735 0.811735 0.811735 0.811735 0.811735 0.811735 0.811735 0.811735 0.811735 0.811735 0.811735 0.811735 0.811735 0.811735 0.811735 0.811735 0.811735 0.811735 0.811735 0.811735 0.811735 0.811735 0.811735 0.811735 0.811735 0.811735 0.811735 0.811735 0.811735 0.811735 0.811735 0.811735 0.811735 0.811735 0.811735 0.811735 0.811735 0.811735 0.811735 0.811735 0.811735 0.811735 0.811735 0.811735 0.811735 0.811735 0.811735 0.811735 0.811735 0.811735 0.811735 0.811735 0.811735 0.811735 0.811735
-0.2946977 0.4898992 -1.260165 -0.1780107 0.2821826 -1.166955 0.7158036 -1.185323 1.130839 0.2610222 -0.6985398 -2.794704 -0.9518787 0.470027 -1.190282 -0.7903327 0.3104747 0.08595143 0.1566097 -1.520674 -0.04381505 -0.2084687 -0.7428021 -1.124817 -1.174335 0.2361493 0.1286988 -1.256134 -0.2240286 0.07070808 -1.109829 -1.284211 -0.5434346 0.5070939 -1.051674 0.8672863 -0.2760638 0.8163378 -1.393536 -0.4491628 -2.006537 -0.4007358 -0.004154933 -0.0824907 -0.7383285 0.01883974 0.6342453 -0.2314466 -0.9768754 -0.7274359 -1.465233 -0.7510548 -0.2173123 0.4686767 -0.8682444 -1.668625 -0.5746739 -0.3485986 -0.06415646 -1.347746 -1.358664 -0.2816411 -2.60945 0.3637244 -3.873905 0.8692496 0.3910433 0.2222119 0.1622035 0.5263437 0.1669854 -1.432938 -0.4753857 0.2019688 0.07441095 0.7001777 -0.9214107 -1.046832 -1.816116 -0.926057 -0.9272358 -1.454398
0.5039595 0.3364416 0.8636779 -0.1745442 -0.2458704 0.7321394 -0.09205767 0.1735773 0.7065373 -0.7522316 -0.6539667 -0.6700674 0.1770997 -0.1470432 1.354125 -0.7883035 -0.3055205 -0.4452837 -0.6044227 -0.3339505 -0.893576 -0.06784516 -0.1804126 0.08384571 -1.341225 1.013761 -4.714901 -1.565537 -0.4378832 -0.4569255 -4.15393 -1.315986 -1.923827 -1.499823 0.5729641 -1.003852 -0.2273346 1.436485 -0.8639745 -1.861959 -0.4725651 -0.1544466 -0.3707124 1.583634 -0.5190449 -0.7723744 1.402518 -1.025123 1.132101 -1.064405 0.8414391 -2.409139 -0.8158709 -0.7323123 -0.7089459 -0.02469057 -0.6268066 -0.3917199 -4.32775 -3.046741 -3.215297 -1.729784 -2.982982 -5.3013 0.1991495 -0.4181794 -1.505191 -1.995888 -1.22639 -1.571593 -0.6701673 -3.525134 -2.273212 -0.8354555 0.486903 -0.5004501 -0.860984 -2.793636 -2.288516 -2.053162 -3.101256 -0.3887982
0.2438192 0.8355256 0.1438631 0.6226632 -1.091131 0.8253033 -0.9074041 -0.09372009 0.0281958 -0.07702152 -0.7988134 -2.377703 -0.05053485 -0.5084855 0.5174039 0.2735612 0.1619244 0.4101457 0.3947939 0.5236915 0.3844684 -0.03772622 -0.4334128 0.447655 -1.479477 -1.335428 -3.492061 -1.678553 -1.381626 -1.445215 -2.458257 -1.749079 -2.326341 -2.155369 -0.7360074 -0.9262026 -0.2986414 -0.06530558 -0.5373585 -1.507785 -1.293186 -1.584884 -0.2521348 1.006395 -1.378062 -0.9728683 0.7823582 -1.182653 0.6294975 -1.650892 0.1745379 -1.749696 -2.273166 -0.7952158 -0.7474876 -1.001762 -0.3075332 -0.4719233 -2.733747 -2.595604 -2.767856 -2.704845 -2.425054 -3.07932 -1.346945 -1.437739 -2.585202 -2.446034 -3.094174 -2.267438 -1.565208 -2.964826 -3.134537 -0.9095002 -0.5000043 -0.3789158 -1.070996 -2.31957 -1.974832 -3.6888 -2.640645 -1.315992
-0.9769798 -1.048347 0.8456655 -1.144032 0.03802327 -3.705287 -2.214196 -3.584652 -2.372011 -1.424511 -1.681465 -1.970573 -0.7964104 -2.16006 -3.59877 -4.874584 -3.752188 -7.828333 -4.324882 -2.74422 -2.337954 -4.055328 -2.398647 -4.662898 -4.411495 -4.13028 -7.276488 -4.49082 -2.232613 -3.633222 -5.319962 -5.182366 -2.987354 -1.906467 -3.597513 -2.812563 -0.431475 -2.547111 -0.9069005 -5.528172 -3.556072 -3.529215 -4.305717 -4.134895 -7.990435 -2.167343 -6.034135 -5.231504 -4.546851 -1.679786 -6.416729 -5.470275 -4.216145 -6.751206 -8.474985 -4.46496 -8.541984 -3.944557 -9.825555 -7.967108 -4.702685 -7.487275 -6.39593 -8.314313 -7.855426 -5.300153 -3.870206 -3.426416 -1.994447 -5.386514 -3.703597 -8.605199 -4.43824 -4.265057 -10.37667 -6.602931 -4.85244 -5.309512 -5.108834 -6.884316 -9.177974 -7.365419
-1.130606 -1.573539 0.824546 -1.355211 -0.003980685 0.1577087 -0.6886691 -0.3088554 -2.144536 -0.8645048 -3.748479 -2.184808 -1.37562 -1.305571 0.6090813 -1.574539 -1.911753 -5.040025 -1.835111 -0.4125395 -1.637055 -2.861984 -1.195271 -0.8463002 -2.298711 -3.462261 -2.651249 -2.19764 -3.246115 -6.376695 -5.001721 -2.96133 -3.313355 -3.028124 -4.673219 -5.047063 -4.156409 -3.924009 -7.643131 -4.562347 -5.195166 -9.242338 -3.769512 -3.199273 -3.88824 -5.673202 -7.989283 -5.671692 -7.582279 -6.287168 -4.349344 -9.270439 -10.28622 -6.611067 -5.907423 -8.781546 -7.017913 -7.658247 -7.97542 -6.274429 -6.653307 -9.641555 -8.461603 -9.240095 -9.633201 -6.924144 -8.129088 -8.046373 -10.23241 -7.033497 -9.350585 -8.233985 -7.57477 -9.274418 -9.679362 -10.24092 -6.692218 -9.40984 -9.531103 -9.185592 -8.012987 -9.376579
0.0235419 -2.335257 0.9145451 0.8841881 -1.964556 -0.3655806 -2.083482 -0.3909174 0.4795248 0.4313558 -0.8190028 -0.7354719 -0.9739479 -2.047672 -1.406011 -0.3086753 -0.7627423 -0.6309948 1.491345 0.5412331 0.42397 -1.824394 -1.007139 -2.264868 -1.302121 -0.5842803 -1.059484 -2.670431 -1.347208 -3.344268 -2.439774 -1.473262 -1.923178 -2.710978 -1.969309 0.2127443 -0.07440679 -1.418073 -3.45036 -1.910472 -2.361754 -1.612614 -1.969459 -1.920808 -2.618232 -0.8383349 -1.233211 -0.1736027 -2.353381 -0.6047448 -1.190133 -1.80488 -2.552568 -2.241706 -0.4391647 -1.705808 -3.008732 -2.834384 -2.447436 -2.514851 -1.485767 -0.4810315 -2.605303 -2.605303 -2.605303 -2.605303 -2.605303 -2.605303 -2.605303 -2.605303 -2.605303 -2.605303 -2.605303 -2.605303 -2.605303 -2.605303 -2.605303 -2.605303 -2.605303 -2.605303 -2.605303 -2.605303
0.7827699 -1.225636 -0.02543677 0.2817337 0.2126792 1.159723 0.5509601 -0.5292348 -0.8157881 -0.1512818 0.5796381 -1.08903 1.243712 0.4783632 -1.724956 1.074719 0.7669019 1.042444 0.5213431 0.8786969 -1.626077 -1.038691 -1.014771 0.09432245 -1.09487 -0.9080964 -0.5361113 -1.351023 -1.860818 0.7684193 -0.3470814 -2.064562 -1.746175 -2.139156 -1.504847 0.9080534 -1.778788 -1.038967 -1.727947 -2.191125 -1.65594 -2.174204 -1.50498 -1.682702 -2.281212 -1.721819 -1.946592 -1.56342 -1.935141 -1.734422 -1.972749 -1.706856 -1.748975 -1.899361 -1.7693 -0.9861297 -1.725435 -1.900629 -2.032709 -1.375317 -1.982286 -2.126164 -2.549677 -1.852024 -2.22767 -1.778634 -2.21965 -2.676581 -2.289528 -1.713375 -1.880719 -2.464041 -2.223042 -1.946083 -2.292646 -1.325816 -1.963037 -2.111651 -2.194638 -2.788809 -1.997927 -2.195482
0.8900403 -1.838647 -0.3540502 0.54734 0.08286894 1.011171 0.6096945 -0.6271716 -0.6772351 0.2903739 -1.002772 -1.148687 1.030417 0.2710338 -2.179705 1.296791 0.1234139 1.535681 1.643932 1.232004 -1.94615 -1.09908 -0.9048108 0.5399354 -1.195368 -0.0525082 0.02057985 -0.8689773 -1.678347 0.6738958 -0.1343437 -2.269945 -1.872604 -2.389073 -0.7900285 1.405082 -1.914746 -0.7982032 -1.581468 -1.759573 -1.2221 -2.563456 -1.436284 -1.83833 -2.532249 -1.22185 -2.214024 -1.543066 -1.784552 -2.031453 -2.156013 -2.121514 -2.076775 -1.287024 -1.691881 -0.5561514 -1.740312 -1.81501 -1.849036 -1.525991 -1.887351 -1.848197 -2.655278 -1.707969 -2.436732 -2.048119 -2.555551 -3.039313 -2.526881 -1.803549 -1.96464 -2.928698 -2.540246 -2.18645 -2.638563 -1.355321 -2.354289 -2.390765 -2.579748 -3.353993 -2.489974 -2.467596
###########################################################
# fallEuphavg
-0.259378 -0.259378 -0.259378 -0.259378 -0.259378 -0.259378 -0.259378 -0.259378 -0.259378 -0.259378 -0.259378 -0.259378 -0.259378 -0.259378 -0.259378 -0.259378 -0.259378 -0.259378 -0.259378 -0.259378 -0.259378 -0.259378 -0.259378 -0.259378 -0.259378 -0.259378 -0.259378 -0.259378 -0.259378 -0.259378 -0.259378 -0.259378 -0.259378 -0.259378 -0.259378 -0.259378 -0.259378 -0.259378 -0.259378 -0.259378 -0.259378 -0.259378 -0.259378 -0.259378 -0.259378 -0.259378 -0.259378 -0.259378 -0.259378 -0.259378 -0.259378 -0.259378 -0.259378 -0.259378 -0.259378 -0.259378 -0.259378 -0.259378 -0.259378 -0.259378 -0.259378 -0.259378 -0.259378 -0.259378 -0.259378 -0.259378 -0.259378 -0.259378 -0.259378 -0.259378 -0.259378 -0.259378 -0.259378 -0.259378 -0.259378 -0.259378 -0.259378 -0.259378 -0.259378 -0.259378 -0.259378 -0.259378
0.3707927 -0.8357103 0.9827715 0.3098429 1.252036 0.1028681 -1.325938 -1.06452 -0.4196443 0.8387258 1.02042 0.3303966 -1.408024 -0.9874741 0.2299905 -0.2902744 -0.5694352 -0.01034969 -0.3427234 0.1707808 1.071901 0.2852051 0.2852051 0.2852051 0.2852051 0.2852051 0.2852051 0.2852051 0.2852051 0.2852051 0.2852051 0.2852051 0.2852051 0.2852051 0.2852051 0.2852051 0.2852051 0.2852051 0.2852051 0.2852051 0.2852051 0.2852051 0.2852051 0.2852051 0.2852051 0.2852051 0.2852051 0.2852051 0.2852051 0.2852051 0.2852051 0.2852051 0.2852051 0.2852051 0.2852051 0.2852051 0.2852051 0.2852051 0.2852051 0.2852051 0.2852051 0.2852051 0.2852051 0.2852051 0.2852051 0.2852051 0.2852051 0.2852051 0.2852051 0.2852051 0.2852051 0.2852051 0.2852051 0.2852051 0.2852051 0.2852051 0.2852051 0.2852051 0.2852051 0.2852051 0.2852051 0.2852051
2.98806 -0.6555215 -0.06658243 -1.539566 -0.1258796 -0.4588904 -0.5534011 0.8767253 -0.2719475 -0.1387745 -1.351045 -1.478571 -0.856812 -1.265413 0.07093092 0.362835 -0.5433215 -0.6973996 0.7389546 -0.6902184 1.000245 0.6854256 0.6854256 0.6854256 0.6854256 0.6854256 0.6854256 0.6854256 0.6854256 0.6854256 0.6854256 0.6854256 0.6854256 0.6854256 0.6854256 0.6854256 0.6854256 0.6854256 0.6854256 0.6854256 0.6854256 0.6854256 0.6854256 0.6854256 0.6854256 0.6854256 0.6854256 0.6854256 0.6854256 0.6854256 0.6854256 0.6854256 0.6854256 0.6854256 0.6854256 0.6854256 0.6854256 0.6854256 0.6854256 0.6854256 0.6854256 0.6854256 0.6854256 0.6854256 0.6854256 0.6854256 0.6854256 0.6854256 0.6854256 0.6854256 0.6854256 0.6854256 0.6854256 0.6854256 0.6854256 0.6854256 0.6854256 0.6854256 0.6854256 0.6854256 0.6854256 0.6854256
1.22799 0.0810131 -0.3392819 -0.8610188 -2.608744 0.9081307 -1.796918 -0.5921373 1.366005 -3.350225 -1.700688 -0.895628 0.8065625 0.411147 -2.563417 0.3169387 -1.098358 0.4500411 0.5981402 -1.144967 1.073523 0.9017771 0.9017771 0.9017771 0.9017771 0.9017771 0.9017771 0.9017771 0.9017771 0.9017771 0.9017771 0.9017771 0.9017771 0.9017771 0.9017771 0.9017771 0.9017771 0.9017771 0.9017771 0.9017771 0.9017771 0.9017771 0.9017771 0.9017771 0.9017771 0.9017771 0.9017771 0.9017771 0.9017771 0.9017771 0.9017771 0.9017771 0.9017771 0.9017771 0.9017771 0.9017771 0.9017771 0.9017771 0.9017771 0.9017771 0.9017771 0.9017771 0.9017771 0.9017771 0.9017771 0.9017771 0.9017771 0.9017771 0.9017771 0.9017771 0.9017771 0.9017771 0.9017771 0.9017771 0.9017771 0.9017771 0.9017771 0.9017771 0.9017771 0.9017771 0.9017771 0.9017771
-0.03181707 0.6950296 -0.9894315 0.5340243 0.343092 -1.172882 0.5296343 -0.9193362 0.9430565 0.2270986 -0.361898 -2.328212 -0.2370986 0.3686547 -0.6017944 -0.4923188 0.3714897 0.2043788 0.353735 -0.9906601 0.1601175 -0.05637287 -0.1890249 0.2001041 -0.6378429 -0.1095478 -0.009454847 -0.8675952 -0.4480545 -0.03129646 -0.3356563 -1.066941 -0.1092854 0.4048012 -0.3447972 0.7718793 -0.5583255 0.4168953 -1.420281 -0.2813222 -1.959514 -0.3493261 -0.2440985 0.206932 -0.2676231 0.1147862 0.6483356 -0.1452762 -0.9338801 -0.4812096 -0.6077842 -0.6773023 0.2030001 0.919186 -0.265812 -1.228233 -0.3480295 -0.4955609 0.02375355 -0.6578436 -0.6377449 -0.09820058 -1.883809 0.05451052 -3.860317 0.6484581 1.036398 0.1102617 0.1627162 0.1203002 -0.007955837 -1.258085 -0.4869847 0.3173796 0.8222908 1.019975 -0.6649451 -0.5260102 -1.462512 -0.6391058 0.5166523 -0.99462
0.661311 -0.1089938 0.7473016 0.05079896 0.2995666 0.6606289 0.1172781 0.08550232 0.8030672 -0.841139 0.1264361 -0.4306047 -0.03870332 -0.3097059 1.529356 0.1651067 -0.06022499 0.03210433 -0.4435218 -0.7989006 -0.1078883 0.1778012 0.003045612 -0.05410711 -0.3707066 1.493121 -5.030909 -0.9967189 0.4836397 0.2330093 -4.400376 -1.029747 -1.281577 -1.286517 1.251589 -0.7178589 0.01346033 1.903234 -0.9406167 -2.038757 -0.05469668 0.689689 0.5217273 1.772012 0.3260904 -0.6605885 1.831652 -0.6299274 1.54143 -0.9398782 0.840085 -2.238652 -0.4088075 -0.3038258 -0.2392895 0.5714645 -0.5181332 0.07848695 -3.847289 -2.988498 -3.082053 -0.9009981 -2.472899 -4.900838 0.8595168 -0.067845 -1.367348 -1.113397 -0.6714088 -1.120067 -0.4262307 -3.255896 -1.298481 0.1185319 1.108813 -0.2527392 -0.3572832 -2.318829 -1.364609 -1.523989 -3.187053 0.3864664
0.5335774 0.4100118 -0.07803339 0.771933 -1.148357 1.029613 -0.8642146 -0.1886809 0.1096706 -0.2780542 -0.5762467 -2.55842 -0.2046538 -0.2556991 1.07597 1.313118 0.006712928 0.691715 0.7746357 0.06333437 0.776165 -0.0196436 -0.5416373 1.17974 -1.227259 -1.12939 -4.270245 -1.67164 -1.632166 -1.262204 -2.967596 -2.167899 -2.70573 -2.188158 -0.236327 -0.2852727 -0.2144638 0.4309693 -0.1552966 -1.597908 -1.414947 -1.629957 -0.1086953 1.81434 -1.163709 -0.7756256 0.8740526 -1.435722 0.8979695 -1.588995 0.4103809 -2.002365 -2.576803 -0.4683301 -0.3210647 -0.7821627 -0.09356981 -0.2483839 -3.165894 -2.833494 -3.300556 -2.991011 -2.550032 -3.469 -1.103742 -1.491194 -3.160633 -2.655348 -3.651453 -2.539671 -1.327464 -3.368026 -3.454665 -1.089467 -0.5137378 -0.2568341 -0.8635938 -2.330467 -2.084667 -4.397485 -3.490669 -1.170898
-1.19554 -1.140455 0.7361167 -1.197951 0.3518406 -4.000219 -2.121737 -3.673763 -2.4073 -1.600997 -1.713403 -2.014371 -0.688866 -2.02941 -3.983088 -5.394058 -3.875735 -8.756759 -4.299177 -2.950859 -2.158507 -4.48445 -2.201127 -4.888542 -4.652298 -4.132805 -7.773638 -4.524137 -2.26827 -3.776579 -5.73331 -5.415609 -2.973568 -2.114027 -3.546969 -2.79048 -0.3335969 -2.577044 -0.6663487 -6.014329 -3.421425 -3.811491 -4.578515 -4.511511 -8.965746 -2.003935 -6.27492 -5.73002 -4.745312 -1.396875 -6.741511 -5.442083 -4.39946 -7.679267 -9.48969 -4.560205 -9.124938 -3.746822 -11.06112 -8.780619 -4.225287 -8.133221 -7.11164 -9.318331 -8.882108 -5.476805 -3.863757 -3.504375 -1.99943 -5.810098 -3.836408 -9.517006 -4.49971 -4.482585 -11.9265 -7.237074 -5.320348 -5.74087 -5.409176 -7.654427 -10.22591 -8.261029
-1.326361 -1.628399 0.8813594 -1.28842 0.1485999 0.3074058 -0.5109433 0.008073047 -2.168072 -0.8930325 -4.003617 -2.413502 -1.24591 -1.472192 0.8759315 -1.703067 -1.849126 -5.969013 -1.995397 -0.2020122 -1.752718 -3.098583 -0.9760566 -0.7714288 -2.385827 -3.636893 -2.865963 -2.144608 -3.851372 -7.399382 -5.641782 -3.160335 -3.69971 -3.009726 -5.317463 -5.910477 -4.52698 -4.30246 -9.123969 -5.113894 -5.603983 -11.40612 -4.091432 -3.666678 -4.25799 -6.471307 -9.490617 -6.522783 -9.0628 -7.215563 -4.88351 -11.33761 -12.72201 -7.836021 -6.904749 -10.62991 -8.333791 -9.223879 -9.619695 -7.285649 -8.01672 -11.72452 -10.19199 -11.4071 -11.84324 -8.150491 -9.693534 -10.11224 -12.63306 -8.75026 -11.3773 -9.809801 -9.174471 -11.33601 -11.86772 -12.6702 -7.879543 -11.50136 -11.78556 -11.46224 -9.95626 -11.58357
0.05979321 -2.397122 1.067261 0.7277175 -1.955263 -0.175073 -2.119173 -0.130555 0.6595938 0.2835283 -0.789387 -0.7019448 -0.9517441 -2.131391 -1.324333 -0.1822722 -0.6241225 -0.504914 1.737053 0.4890888 0.6335324 -1.858119 -0.7950849 -2.233378 -1.24729 -0.3897361 -0.9585654 -2.831837 -1.285481 -3.447239 -2.544333 -1.514543 -1.877148 -2.829138 -1.874269 0.1539984 0.1127922 -1.486462 -3.586943 -1.923334 -2.428879 -1.631796 -1.994994 -2.047488 -2.707305 -0.727379 -1.202836 -0.03605143 -2.488425 -0.5727578 -1.131648 -1.816897 -2.635069 -2.297593 -0.3520531 -1.70202 -3.151689 -2.918305 -2.562456 -2.598563 -1.555813 -0.3587027 -2.704998 -2.704998 -2.704998 -2.704998 -2.704998 -2.704998 -2.704998 -2.704998 -2.704998 -2.704998 -2.704998 -2.704998 -2.704998 -2.704998 -2.704998 -2.704998 -2.704998 -2.704998 -2.704998 -2.704998
0.6897794 -1.257687 -0.006995815 0.4138184 0.09420271 1.073812 0.5474639 -0.5833512 -0.8482708 -0.1752572 0.3998602 -1.169689 1.179744 0.356966 -1.779186 1.074562 0.7445663 1.125045 0.5534263 0.8596822 -1.678881 -1.011429 -1.015508 0.151463 -1.11342 -0.9252962 -0.5911944 -1.486823 -1.942081 0.8567282 -0.2667385 -2.139716 -1.815134 -2.155494 -1.535738 1.058966 -1.844501 -1.037059 -1.835754 -2.250688 -1.684038 -2.283825 -1.593151 -1.760267 -2.375519 -1.751393 -2.012057 -1.611981 -2.026384 -1.838095 -2.034546 -1.809259 -1.796631 -1.945147 -1.882053 -1.124954 -1.76936 -2.011443 -2.15985 -1.423788 -2.069402 -2.208379 -2.64394 -1.905556 -2.352336 -1.862053 -2.333314 -2.749402 -2.4 -1.83502 -1.913225 -2.575293 -2.350264 -2.035665 -2.389809 -1.387147 -2.061724 -2.161816 -2.30704 -2.863016 -2.141198 -2.321003
0.8369181 -1.916824 -0.429241 0.6549061 -0.01869145 0.952555 0.6646374 -0.6623471 -0.6993127 0.1729896 -1.079877 -1.250157 1.092578 0.1163227 -2.29586 1.355908 0.2417061 1.543311 1.564963 1.174951 -1.965655 -1.066809 -0.9553975 0.6089761 -1.267549 -0.03545844 -0.002891972 -1.05121 -1.765719 0.7025967 -0.08667501 -2.358993 -1.982585 -2.413041 -0.7724615 1.482982 -2.016532 -0.8001618 -1.731518 -1.809563 -1.244166 -2.726463 -1.557716 -1.95321 -2.651235 -1.240411 -2.316169 -1.632242 -1.89653 -2.190456 -2.18722 -2.28265 -2.151384 -1.314305 -1.831448 -0.7795117 -1.813061 -1.947535 -2.010497 -1.608654 -1.981737 -1.935593 -2.779598 -1.795854 -2.624173 -2.185538 -2.714993 -3.125472 -2.67676 -1.975912 -2.01761 -3.084996 -2.705975 -2.333408 -2.778666 -1.475469 -2.503983 -2.470342 -2.742614 -3.448182 -2.703922 -2.641325
###########################################################
# fallBTavg
0.3067042 0.3067042 0.3067042 0.3067042 0.3067042 0.3067042 0.3067042 0.3067042 0.3067042 0.3067042 0.3067042 0.3067042 0.3067042 0.3067042 0.3067042 0.3067042 0.3067042 0.3067042 0.3067042 0.3067042 0.3067042 0.3067042 0.3067042 0.3067042 0.3067042 0.3067042 0.3067042 0.3067042 0.3067042 0.3067042 0.3067042 0.3067042 0.3067042 0.3067042 0.3067042 0.3067042 0.3067042 0.3067042 0.3067042 0.3067042 0.3067042 0.3067042 0.3067042 0.3067042 0.3067042 0.3067042 0.3067042 0.3067042 0.3067042 0.3067042 0.3067042 0.3067042 0.3067042 0.3067042 0.3067042 0.3067042 0.3067042 0.3067042 0.3067042 0.3067042 0.3067042 0.3067042 0.3067042 0.3067042 0.3067042 0.3067042 0.3067042 0.3067042 0.3067042 0.3067042 0.3067042 0.3067042 0.3067042 0.3067042 0.3067042 0.3067042 0.3067042 0.3067042 0.3067042 0.3067042 0.3067042 0.3067042
1.415344 0.9833284 1.623257 1.028851 0.2051369 0.9988474 1.459063 0.3280456 -1.17499 1.440665 1.451072 0.5886866 2.030252 -0.5461312 1.225441 0.2106464 1.259341 0.5441974 1.051952 0.4057355 2.055977 1.939501 1.939501 1.939501 1.939501 1.939501 1.939501 1.939501 1.939501 1.939501 1.939501 1.939501 1.939501 1.939501 1.939501 1.939501 1.939501 1.939501 1.939501 1.939501 1.939501 1.939501 1.939501 1.939501 1.939501 1.939501 1.939501 1.939501 1.939501 1.939501 1.939501 1.939501 1.939501 1.939501 1.939501 1.939501 1.939501 1.939501 1.939501 1.939501 1.939501 1.939501 1.939501 1.939501 1.939501 1.939501 1.939501 1.939501 1.939501 1.939501 1.939501 1.939501 1.939501 1.939501 1.939501 1.939501 1.939501 1.939501 1.939501 1.939501 1.939501 1.939501
-1.743748 -0.6379943 0.724192 0.01287581 -0.6596825 -0.2526326 0.01254529 1.202582 0.1060692 0.4586313 0.7596708 0.4719527 1.188926 1.622633 1.020584 -0.7079204 -0.1160732 0.09091451 1.044415 -0.2182704 1.313129 1.069145 1.069145 1.069145 1.069145 1.069145 1.069145 1.069145 1.069145 1.069145 1.069145 1.069145 1.069145 1.069145 1.069145 1.069145 1.069145 1.069145 1.069145 1.069145 1.069145 1.069145 1.069145 1.069145 1.069145 1.069145 1.069145 1.069145 1.069145 1.069145 1.069145 1.069145 1.069145 1.069145 1.069145 1.069145 1.069145 1.069145 1.069145 1.069145 1.069145 1.069145 1.069145 1.069145 1.069145 1.069145 1.069145 1.069145 1.069145 1.069145 1.069145 1.069145 1.069145 1.069145 1.069145 1.069145 1.069145 1.069145 1.069145 1.069145 1.069145 1.069145
-0.6699542 0.2322584 0.3357169 0.307201 0.7480202 1.309775 1.017848 0.84457 2.009199 1.079501 1.415809 1.17747 1.784903 1.684235 2.266427 0.8533194 2.621286 2.180237 0.9451424 1.390439 -0.6931958 1.542229 1.542229 1.542229 1.542229 1.542229 1.542229 1.542229 1.542229 1.542229 1.542229 1.542229 1.542229 1.542229 1.542229 1.542229 1.542229 1.542229 1.542229 1.542229 1.542229 1.542229 1.542229 1.542229 1.542229 1.542229 1.542229 1.542229 1.542229 1.542229 1.542229 1.542229 1.542229 1.542229 1.542229 1.542229 1.542229 1.542229 1.542229 1.542229 1.542229 1.542229 1.542229 1.542229 1.542229 1.542229 1.542229 1.542229 1.542229 1.542229 1.542229 1.542229 1.542229 1.542229 1.542229 1.542229 1.542229 1.542229 1.542229 1.542229 1.542229 1.542229
1.277204 0.5046891 0.8206777 0.8255505 -0.3316096 -1.505529 -1.127975 1.107601 0.4680186 -1.092968 1.200291 -0.06427693 0.202192 -0.07469728 -0.01490618 -0.4830464 0.2061792 0.381178 -0.3022375 0.265249 1.464411 0.3701602 0.7446411 0.4521791 0.9446829 -2.743861 0.1835468 1.427684 -1.647827 -0.01608278 0.04547549 0.5799815 -1.823575 0.1807343 0.9189636 -0.380768 -1.734338 -2.605233 -0.2078929 -0.3783937 -1.341962 0.1542883 -0.5431695 1.827603 2.383461 0.0118745 0.933151 0.6625706 0.3814923 0.9213061 1.255898 0.3652264 1.02639 -1.832268 -0.4920294 0.7660441 0.5238949 -0.8464211 0.04646105 0.8940462 1.797441 1.191336 1.67372 -1.168827 -2.077874 -0.2300057 -0.9211017 -1.09328 -0.8794521 -2.284202 -0.136036 1.292133 -0.9836579 -0.01780766 1.645187 0.6071761 -0.03110044 1.73251 0.1206104 -1.026007 -1.462061 0.3607569
-0.3776335 -1.656928 -0.1436237 0.9407759 1.792754 -0.4704024 0.6926802 0.321995 0.8292655 -0.2569889 0.9000554 0.6596127 -0.7504008 -0.4095307 0.4825751 -0.7220402 -0.0101876 0.3505441 -0.655055 -1.194653 -1.082179 0.1768544 -0.3584841 0.5125957 1.115511 0.8941184 2.065089 1.788798 2.128483 1.095768 2.474511 1.859001 2.3882 1.967367 1.181531 -0.3280157 1.364408 1.126459 0.3832612 0.4280384 1.484181 1.810872 1.076007 0.3521284 1.275006 1.723325 0.8942018 -0.4235503 -0.06116172 1.43657 -0.7606619 1.03952 1.948518 0.844066 0.9734831 1.716215 0.2018761 1.390597 2.11004 2.628357 3.678456 2.801925 2.649168 3.141227 2.202906 2.003846 1.155554 3.045564 3.016241 2.688188 1.786158 2.683716 2.485172 2.310111 0.8453032 0.9081069 1.418727 3.154415 3.107 3.15283 3.018448 2.892234
-0.4785366 -1.534115 -0.05015755 0.8701374 1.733404 -0.7584547 0.7816948 0.2282676 0.5037356 -0.3658021 0.8059459 0.735464 -0.8726508 -0.3263614 0.5682533 -0.7448814 0.02861436 0.4173924 -0.5221688 -1.121904 -0.9911802 0.1124169 -0.2910663 0.5644471 1.085221 0.9395598 2.121011 1.759714 2.155369 1.169851 2.393544 1.926919 2.355017 1.9575 1.108058 -0.3083112 1.276159 1.147986 0.4670346 0.5145462 1.374883 1.779327 0.8722582 0.2204931 1.310104 1.72489 0.9255519 -0.3644256 -0.2004706 1.33001 -0.6281691 0.9104539 1.891016 0.6262443 1.000526 1.74449 0.1031808 1.360809 2.072742 2.543342 3.547948 2.778834 2.515387 3.05277 2.243439 2.07127 1.430375 3.066978 2.960403 2.960901 1.940442 2.750022 2.472424 2.297447 0.8824228 0.8139251 1.236067 2.957847 3.104886 3.057936 2.916001 2.646168
0.5151509 -0.4095703 -0.6868736 0.6261168 0.4134061 1.575251 1.189041 0.263674 0.6299602 1.218351 1.178191 1.805589 -0.3535206 1.186598 2.33942 1.699285 1.895314 1.984096 1.103013 1.209789 1.199875 1.075913 0.9964538 1.542246 1.261491 2.241888 2.900067 1.015441 1.288959 1.668304 2.307187 1.005143 1.63216 1.425177 0.9366892 1.085285 0.7248543 0.7643208 0.4130746 1.169231 1.146631 1.598814 1.356107 1.030657 1.085054 0.4863903 1.845614 0.5228023 -0.4046415 0.925471 2.01495 1.651273 1.508903 1.69663 2.371785 1.347407 0.8417174 1.656517 2.889362 2.893708 1.639605 1.142442 1.749905 2.135185 1.687913 1.304208 0.1702976 0.1460323 0.1429435 2.068557 1.562843 1.301028 2.022781 0.6794683 1.802279 1.886833 1.852786 1.994742 0.7199524 1.12146 1.450012 1.50023
1.709 0.6902455 -0.3770441 1.145572 1.306197 2.342217 1.673043 2.751043 1.208972 2.52746 3.588071 0.6947295 1.797464 1.753812 2.137472 2.831376 2.473774 3.48877 3.52478 1.957016 2.261822 2.934269 2.741628 2.776705 1.901165 3.073796 1.806313 2.611389 3.926592 3.835198 2.495862 3.021514 2.711955 3.535072 2.735194 3.010973 3.068367 2.709933 4.102378 2.554591 2.952958 3.363235 3.519623 3.097008 2.895715 4.91054 5.263017 4.630175 4.439252 3.459141 3.958458 4.692425 6.240166 4.644373 4.724334 4.553824 5.589013 4.212306 4.476368 5.100951 3.856937 4.309678 5.598021 7.149904 5.572048 5.113054 5.310902 7.629431 6.38616 5.522987 5.371173 5.899948 5.742625 5.758054 6.621762 6.763542 6.026122 5.571673 6.212165 7.356067 7.355221 7.040526
0.06213702 0.9012262 0.2588193 0.1292364 2.639109 1.337646 1.753812 0.06740681 0.6596895 1.608046 1.214386 0.7606271 0.6566629 2.245375 2.155274 0.5246164 1.174476 1.153721 0.2251059 0.9532176 1.371561 1.056796 1.132633 1.45983 1.418995 0.7083806 1.999883 2.871893 1.184038 2.724469 3.108021 2.826432 2.256708 2.364437 1.007013 -0.8338107 1.022422 1.930969 2.816294 3.073015 2.940792 2.317769 1.530996 2.131217 3.382377 1.578634 0.01499554 1.838293 2.341818 1.909924 2.542818 3.46713 2.863429 3.397284 2.565485 2.827726 3.744019 4.433093 4.311447 2.9676 1.542832 1.551384 3.640768 3.640768 3.640768 3.640768 3.640768 3.640768 3.640768 3.640768 3.640768 3.640768 3.640768 3.640768 3.640768 3.640768 3.640768 3.640768 3.640768 3.640768 3.640768 3.640768
0.3974939 1.221027 -0.4806513 0.02670061 0.476368 -2.735483 -1.722852 0.5668092 1.420641 1.796164 0.8926558 2.265094 0.300268 0.3373993 1.621401 1.02318 -3.499822 -0.9529529 1.010655 1.242813 1.489794 1.858559 1.18211 -0.5632162 0.8107195 1.092074 2.594966 3.315606 0.8440669 0.4868794 1.237319 2.813064 4.852825 4.02573 2.357148 -1.365237 2.836466 3.949576 5.29997 4.709311 4.304833 4.84757 5.130519 4.475391 4.27115 5.050198 4.869869 4.795591 5.589265 6.539931 6.51365 4.717814 2.979254 3.820967 5.058686 4.891181 5.333521 6.418579 6.006161 5.973031 5.747314 6.662467 7.946859 8.0426 8.027819 7.347083 8.158093 7.432612 7.65229 7.521719 7.537591 8.157822 8.671121 7.356164 6.977339 6.484803 6.61843 8.1523 7.514024 7.865561 8.588472 9.789172
0.3574701 1.032466 -0.3624747 -0.1011436 0.4050532 -2.592577 -1.539462 0.4300843 1.397474 1.924665 0.9720168 2.098025 0.3002457 0.4445586 1.913851 1.09178 -3.768324 -1.238773 1.455393 1.494097 1.628604 1.750644 1.102294 -0.7140018 1.008332 1.099142 2.538231 3.251489 0.784192 0.5455647 1.204585 2.46771 4.674891 4.088723 2.352014 -1.613174 2.785611 4.002317 5.036673 4.590825 4.238773 4.939161 5.010528 4.392987 4.380631 4.786037 4.917462 4.79152 5.395209 6.545152 6.65062 4.74469 3.202855 3.755252 4.8378 4.914382 5.17245 6.253169 5.867519 6.39378 5.982914 6.57437 7.821954 7.411597 7.854879 7.608972 8.053172 7.402377 7.564693 7.826287 7.539789 7.934406 8.309544 7.399345 6.777155 6.957023 6.456407 8.114313 7.503633 7.919908 8.633655 9.771247
###########################################################
# fallPhyL_avg
-0.1589974 -0.1589974 -0.1589974 -0.1589974 -0.1589974 -0.1589974 -0.1589974 -0.1589974 -0.1589974 -0.1589974 -0.1589974 -0.1589974 -0.1589974 -0.1589974 -0.1589974 -0.1589974 -0.1589974 -0.1589974 -0.1589974 -0.1589974 -0.1589974 -0.1589974 -0.1589974 -0.1589974 -0.1589974 -0.1589974 -0.1589974 -0.1589974 -0.1589974 -0.1589974 -0.1589974 -0.1589974 -0.1589974 -0.1589974 -0.1589974 -0.1589974 -0.1589974 -0.1589974 -0.1589974 -0.1589974 -0.1589974 -0.1589974 -0.1589974 -0.1589974 -0.1589974 -0.1589974 -0.1589974 -0.1589974 -0.1589974 -0.1589974 -0.1589974 -0.1589974 -0.1589974 -0.1589974 -0.1589974 -0.1589974 -0.1589974 -0.1589974 -0.1589974 -0.1589974 -0.1589974 -0.1589974 -0.1589974 -0.1589974 -0.1589974 -0.1589974 -0.1589974 -0.1589974 -0.1589974 -0.1589974 -0.1589974 -0.1589974 -0.1589974 -0.1589974 -0.1589974 -0.1589974 -0.1589974 -0.1589974 -0.1589974 -0.1589974 -0.1589974 -0.1589974
-0.6830069 -0.53028 -0.521294 -0.3114456 -0.7093166 1.644658 0.03909866 -0.6632684 -0.3843694 -0.2883635 0.541657 -0.4556933 2.04684 0.3265312 -0.9290509 4.761611 -0.1272074 1.399905 2.417713 0.5167927 -0.5492957 2.941041 2.941041 2.941041 2.941041 2.941041 2.941041 2.941041 2.941041 2.941041 2.941041 2.941041 2.941041 2.941041 2.941041 2.941041 2.941041 2.941041 2.941041 2.941041 2.941041 2.941041 2.941041 2.941041 2.941041 2.941041 2.941041 2.941041 2.941041 2.941041 2.941041 2.941041 2.941041 2.941041 2.941041 2.941041 2.941041 2.941041 2.941041 2.941041 2.941041 2.941041 2.941041 2.941041 2.941041 2.941041 2.941041 2.941041 2.941041 2.941041 2.941041 2.941041 2.941041 2.941041 2.941041 2.941041 2.941041 2.941041 2.941041 2.941041 2.941041 2.941041
-0.7027045 -0.9928349 0.2786705 0.5686511 -1.022529 -0.6892779 -0.7922182 0.7123372 1.0558 1.918495 -1.160219 0.1305929 -0.4942224 -0.8905462 6.627763 -0.8220764 -0.2770225 -1.009354 -1.18128 -0.7995985 3.923305 -0.7130546 -0.7130546 -0.7130546 -0.7130546 -0.7130546 -0.7130546 -0.7130546 -0.7130546 -0.7130546 -0.7130546 -0.7130546 -0.7130546 -0.7130546 -0.7130546 -0.7130546 -0.7130546 -0.7130546 -0.7130546 -0.7130546 -0.7130546 -0.7130546 -0.7130546 -0.7130546 -0.7130546 -0.7130546 -0.7130546 -0.7130546 -0.7130546 -0.7130546 -0.7130546 -0.7130546 -0.7130546 -0.7130546 -0.7130546 -0.7130546 -0.7130546 -0.7130546 -0.7130546 -0.7130546 -0.7130546 -0.7130546 -0.7130546 -0.7130546 -0.7130546 -0.7130546 -0.7130546 -0.7130546 -0.7130546 -0.7130546 -0.7130546 -0.7130546 -0.7130546 -0.7130546 -0.7130546 -0.7130546 -0.7130546 -0.7130546 -0.7130546 -0.7130546 -0.7130546 -0.7130546
-0.1999028 -0.4255197 1.968557 2.896338 1.716654 3.670019 0.001932403 6.214903 0.3943898 1.125031 0.361485 1.198088 1.343016 -0.7105384 -0.300769 1.145385 0.2132491 -1.030336 -1.135699 0.1928993 -0.7295982 0.3898045 0.3898045 0.3898045 0.3898045 0.3898045 0.3898045 0.3898045 0.3898045 0.3898045 0.3898045 0.3898045 0.3898045 0.3898045 0.3898045 0.3898045 0.3898045 0.3898045 0.3898045 0.3898045 0.3898045 0.3898045 0.3898045 0.3898045 0.3898045 0.3898045 0.3898045 0.3898045 0.3898045 0.3898045 0.3898045 0.3898045 0.3898045 0.3898045 0.3898045 0.3898045 0.3898045 0.3898045 0.3898045 0.3898045 0.3898045 0.3898045 0.3898045 0.3898045 0.3898045 0.3898045 0.3898045 0.3898045 0.3898045 0.3898045 0.3898045 0.3898045 0.3898045 0.3898045 0.3898045 0.3898045 0.3898045 0.3898045 0.3898045 0.3898045 0.3898045 0.3898045
0.4774282 1.136942 0.1336503 5.928588 -0.3313001 -0.2298008 -0.3364987 -0.07625559 -0.4742155 0.1160715 0.6720513 0.4167264 4.224341 -0.8810737 1.786061 0.9047274 0.5944603 0.656025 -0.2444254 1.791827 0.2242268 0.1365607 0.9305648 10.17716 1.143697 0.2103689 -0.9555116 1.176828 -0.7416103 -0.2319857 3.015213 -0.2023488 1.619954 0.08979334 2.040082 -0.02448059 -0.7748877 -0.2781767 -0.7826973 0.2832377 -0.6071355 -0.7850869 -0.3224622 -0.5695781 2.437578 -0.20749 -0.6536207 -0.6050127 -0.3630626 0.319588 3.450508 -0.5254363 1.12814 3.303751 2.337174 0.8875952 1.370411 -0.8336952 -0.1724302 3.139119 3.855463 0.4915066 -0.3034494 -0.56129 0.07432015 -0.4889766 7.01674 -0.6427289 0.02049259 -0.7053611 -0.7568064 0.9748875 -0.6320016 -0.6701153 3.669753 0.3710865 0.1679065 0.4265613 0.1144245 1.444425 22.26555 0.5822432
-0.3486239 -0.1762804 -0.4808166 -0.4420753 0.2381708 -0.2322244 -0.2370189 -0.4427961 -0.6864564 -0.1085954 2.821979 -0.1890168 -0.6326634 -0.4154957 -0.3361791 2.439015 -0.2699223 0.9185491 0.09529561 -0.6168909 3.105636 0.2235512 -0.49842 -0.6278422 2.000994 0.05076765 1.149967 0.2598452 1.945335 0.553039 1.321979 0.7234824 2.069237 0.2843211 1.087857 0.5967544 -0.4581567 -0.4432676 -0.4012612 -0.4006199 0.2406915 2.07549 2.938431 -0.02958785 2.444222 -0.02715083 -0.5422161 0.9310473 0.5595934 -0.3753098 -0.4631265 1.189758 -0.008145436 0.3862896 0.505384 0.7569895 -0.07568423 0.4258957 2.959854 0.4298096 2.026822 0.8540228 1.578053 4.272136 0.05162756 -0.5172505 -0.5310546 2.959205 0.3795318 0.07913376 -0.5039642 1.202611 2.796424 2.342191 1.381151 -0.08083029 -0.3275262 1.290081 2.093153 -0.05486037 0.2408928 0.05162959
-0.6599224 -1.045291 -0.5754782 -0.4595267 0.1351689 -0.144419 0.6555119 0.0925171 -0.02581546 -0.77611 0.8251749 0.1334373 -0.655138 0.9334089 0.439087 1.723054 -1.203497 0.08495097 0.1605492 -1.328856 0.1251618 -0.04930136 -0.6266801 1.468564 1.414978 1.008895 0.6372759 0.7474551 0.1147038 1.647619 9.924173e-05 -0.2376709 0.3294758 1.470866 1.959952 2.634233 0.335249 2.173149 1.330658 0.3895253 -0.2877116 0.7681452 0.4191422 2.178561 1.769765 0.5628174 -0.2160365 -0.5489501 -0.134701 0.5849632 0.4037918 0.08507296 0.3446972 0.6365802 1.880645 1.196312 0.3260655 0.9434978 0.3831104 1.275653 0.4604819 0.3449851 1.220399 0.7221495 1.898484 1.227699 -0.552459 1.511071 0.3758832 0.3938831 2.04705 0.7423162 1.792023 -0.3999484 0.4736343 0.2014219 0.7754856 1.848725 0.3973876 -0.01378944 -0.4543123 0.6892805
-1.139921 -0.733064 -1.442812 -0.2519023 0.5907692 1.101904 3.381399 1.909021 -0.03566331 4.200751 1.614298 1.30109 0.5220849 -0.01253402 3.337479 6.240813 4.577245 5.503589 9.379819 1.777372 4.739135 6.503617 6.861079 5.58116 6.925657 7.710386 17.43236 2.031233 0.8598181 2.458051 7.58983 5.255311 9.67499 3.42624 2.276053 10.15293 2.33033 1.19252 -0.4480497 4.682301 5.560017 3.658265 3.545004 4.548051 8.104252 5.347768 14.62579 5.637499 9.623533 5.057236 10.33329 10.84381 6.564597 7.944364 11.17248 13.65174 16.04986 10.53942 26.4085 9.892035 19.01326 15.45486 10.02764 10.17455 13.87464 9.608019 5.667078 7.459338 6.632977 12.92133 6.932181 12.69511 16.07575 8.305897 19.66669 13.06748 4.553335 3.670598 9.418342 7.620717 22.76416 13.62909
0.4782041 0.7250384 -0.5262873 -0.1838782 -0.50219 -0.4990648 0.1649977 1.452715 2.343114 -0.1113986 2.875835 0.7266482 -0.3741008 0.239622 0.4005093 0.8904436 0.928637 2.437817 1.506817 0.6418651 1.464082 -0.1149201 0.2058061 0.2097177 0.4196585 1.243487 1.652063 1.947545 2.619704 3.982563 1.968738 0.4847437 3.335648 2.345171 2.410322 4.680996 5.304696 3.865555 3.681967 4.216447 5.245429 2.292213 2.104829 3.102281 6.557175 2.914246 13.36747 5.550839 6.566594 6.094189 2.89443 4.09236 2.103783 7.206343 5.628102 5.343272 5.737002 4.043842 3.526134 9.711967 7.801252 5.430022 7.531803 7.178549 2.535273 4.053642 10.16414 5.191833 4.566091 3.086216 2.985614 5.927034 4.531794 5.675142 8.754141 6.836851 4.153301 5.869171 4.657337 4.497714 6.131708 5.10998
0.1727581 -0.6317443 -0.1405264 -0.7017015 0.07416361 2.793293 -0.5872389 2.017396 1.34782 -0.5765594 2.517156 -0.4742925 1.129838 -0.004269766 1.00696 1.5778 1.777571 0.4516514 2.507128 -0.307899 2.013212 -0.3348172 1.131261 0.5858233 1.709007 0.612556 0.6504667 0.02032208 0.518141 -0.8321992 0.09049168 0.735351 1.346897 -0.0546587 -0.6991093 -0.08520428 0.3776084 -0.6034632 -0.9796257 0.1659378 -0.08516701 0.9930348 -0.6626357 0.2581744 0.1396795 1.447214 0.06518659 2.823225 0.2139554 0.5804576 2.338699 1.424297 -0.3230569 -0.1413387 0.04783765 0.05140176 -0.4176694 0.2750624 1.508741 -0.375506 0.3946706 0.7468887 1.132313 1.132313 1.132313 1.132313 1.132313 1.132313 1.132313 1.132313 1.132313 1.132313 1.132313 1.132313 1.132313 1.132313 1.132313 1.132313 1.132313 1.132313 1.132313 1.132313
0.6616223 -0.5377634 0.09451297 1.412779 -0.1904152 0.03110897 -0.7475506 -0.3166124 -0.5576692 2.309129 -1.353509 0.1725044 -0.02331581 -1.193395 -0.2800377 1.29448 -1.301878 0.8936128 1.162557 2.667072 -1.262943 -0.3976241 0.7298846 0.6552147 -0.5473293 0.7047536 0.06474909 0.1218655 -1.15671 0.8858561 2.809455 -1.600392 -0.6633347 -1.496931 -1.056339 1.682377 -0.2382365 1.410912 -0.2112123 -1.306284 -0.2013636 -0.7104048 1.354489 0.08671929 -1.753726 -0.162583 0.5176533 0.9138877 -1.032738 0.7027047 -0.6655215 -0.327301 -0.4252133 -0.3943034 0.4197184 1.099242 -0.1705971 -0.5761788 -1.105834 1.839739 0.1013505 -0.9306687 -1.547326 0.178428 -1.080951 1.832767 -1.211845 -1.842257 -1.723465 -0.4088088 1.250804 -1.346265 0.5100517 -0.4594801 -0.9785404 1.137696 -0.5438331 -0.1279573 -0.74419 -2.313259 0.9203381 -0.9960994
1.032107 -1.501567 -0.8164449 0.8720407 -0.2901232 0.01651247 -0.7023672 -0.06138076 -0.7048042 1.943553 -0.7171148 -0.05089408 1.829974 -1.463815 -1.107861 3.158639 -1.493108 0.662719 0.3050257 2.636187 -1.468381 -0.5797618 0.3984872 0.7141746 -1.108041 1.212765 0.953312 0.9995471 -0.8690631 0.6716968 2.310229 -2.097602 -0.9083595 -1.811024 1.021007 1.125669 -0.5646485 1.749164 -0.05114405 0.9758497 1.288437 -1.251967 1.578754 -0.1131876 -1.958571 0.3329464 0.1419457 0.8821092 -0.009406638 0.9815693 0.6019306 -0.9567187 0.01977263 0.577004 0.6316819 1.697787 -0.3660186 -0.1014518 1.177388 2.582405 0.9596499 1.047645 -1.610314 0.3428226 -1.062798 2.5007 -1.058185 -1.101416 -1.591418 0.3134664 2.830483 -0.8458444 0.7195386 -0.815169 -0.7227693 0.9533744 -1.054691 0.4140573 -1.131838 -2.798586 1.057696 -1.288112
###########################################################
# fallJel_avg
0.09627596 0.09627596 0.09627596 0.09627596 0.09627596 0.09627596 0.09627596 0.09627596 0.09627596 0.09627596 0.09627596 0.09627596 0.09627596 0.09627596 0.09627596 0.09627596 0.09627596 0.09627596 0.09627596 0.09627596 0.09627596 0.09627596 0.09627596 0.09627596 0.09627596 0.09627596 0.09627596 0.09627596 0.09627596 0.09627596 0.09627596 0.09627596 0.09627596 0.09627596 0.09627596 0.09627596 0.09627596 0.09627596 0.09627596 0.09627596 0.09627596 0.09627596 0.09627596 0.09627596 0.09627596 0.09627596 0.09627596 0.09627596 0.09627596 0.09627596 0.09627596 0.09627596 0.09627596 0.09627596 0.09627596 0.09627596 0.09627596 0.09627596 0.09627596 0.09627596 0.09627596 0.09627596 0.09627596 0.09627596 0.09627596 0.09627596 0.09627596 0.09627596 0.09627596 0.09627596 0.09627596 0.09627596 0.09627596 0.09627596 0.09627596 0.09627596 0.09627596 0.09627596 0.09627596 0.09627596 0.09627596 0.09627596
1.661068 -0.8108834 2.148902 1.338292 1.172431 2.640436 0.3288462 0.4675433 -1.157771 2.985307 3.591319 1.191145 -0.5361901 -0.3320221 0.9883697 0.4044842 0.6778044 1.437536 1.604833 1.790811 4.618957 3.279006 3.279006 3.279006 3.279006 3.279006 3.279006 3.279006 3.279006 3.279006 3.279006 3.279006 3.279006 3.279006 3.279006 3.279006 3.279006 3.279006 3.279006 3.279006 3.279006 3.279006 3.279006 3.279006 3.279006 3.279006 3.279006 3.279006 3.279006 3.279006 3.279006 3.279006 3.279006 3.279006 3.279006 3.279006 3.279006 3.279006 3.279006 3.279006 3.279006 3.279006 3.279006 3.279006 3.279006 3.279006 3.279006 3.279006 3.279006 3.279006 3.279006 3.279006 3.279006 3.279006 3.279006 3.279006 3.279006 3.279006 3.279006 3.279006 3.279006 3.279006
0.3466061 -0.2506551 0.05642421 -0.3368913 -1.901549 -1.035714 -0.6118114 -0.359323 -0.1551825 0.370777 -2.137392 -0.6380593 1.582967 0.06913881 -1.109423 -0.5190892 -0.2894024 -0.3014928 -0.100199 -1.291803 2.013935 1.08575 1.08575 1.08575 1.08575 1.08575 1.08575 1.08575 1.08575 1.08575 1.08575 1.08575 1.08575 1.08575 1.08575 1.08575 1.08575 1.08575 1.08575 1.08575 1.08575 1.08575 1.08575 1.08575 1.08575 1.08575 1.08575 1.08575 1.08575 1.08575 1.08575 1.08575 1.08575 1.08575 1.08575 1.08575 1.08575 1.08575 1.08575 1.08575 1.08575 1.08575 1.08575 1.08575 1.08575 1.08575 1.08575 1.08575 1.08575 1.08575 1.08575 1.08575 1.08575 1.08575 1.08575 1.08575 1.08575 1.08575 1.08575 1.08575 1.08575 1.08575
0.8025993 0.3609173 0.5124443 0.1541153 -2.009773 1.178398 -1.271381 -0.63461 2.241669 -1.670367 0.3554307 -2.166244 1.928917 2.264757 -2.015551 0.8851827 1.348563 2.013638 1.212056 -1.656226 0.9213031 2.198503 2.198503 2.198503 2.198503 2.198503 2.198503 2.198503 2.198503 2.198503 2.198503 2.198503 2.198503 2.198503 2.198503 2.198503 2.198503 2.198503 2.198503 2.198503 2.198503 2.198503 2.198503 2.198503 2.198503 2.198503 2.198503 2.198503 2.198503 2.198503 2.198503 2.198503 2.198503 2.198503 2.198503 2.198503 2.198503 2.198503 2.198503 2.198503 2.198503 2.198503 2.198503 2.198503 2.198503 2.198503 2.198503 2.198503 2.198503 2.198503 2.198503 2.198503 2.198503 2.198503 2.198503 2.198503 2.198503 2.198503 2.198503 2.198503 2.198503 2.198503
0.7052623 1.018887 0.4314528 0.274723 0.01129883 -1.275035 0.1521934 0.5031203 0.4826464 -0.3614145 0.6194444 -0.7336053 0.4594488 0.1315256 0.3637125 0.1776443 0.4872606 0.1486013 0.2868387 -0.5735999 0.7247504 0.3106675 0.9164899 0.2656654 0.6698897 -2.707688 0.2292322 0.3618322 -1.195418 0.9190574 0.37193 0.02493045 -1.630208 -0.06848117 1.246046 0.7658717 -0.7832036 -1.912461 -1.075661 0.2596526 -1.185282 -0.3597281 -1.53228 1.053401 2.130037 0.4475996 0.6427542 0.1391841 -0.007955828 0.9291432 0.4292024 0.6893325 0.1647199 -0.7435076 -0.6012735 0.9084647 0.5099656 -1.19818 -0.2063952 0.2196089 0.8351251 1.283154 1.573972 -1.208484 -3.686811 -0.3714568 -0.3279062 -0.1740256 0.1787097 -0.9102317 -0.3230654 0.1459542 -0.2051978 0.9290295 1.375611 1.706629 0.06885549 1.276299 -0.4499116 -1.213407 -1.988059 -0.1856591
0.4109557 -1.45629 0.2611393 1.109022 0.7143551 -0.3199032 0.1913478 0.2610153 0.4111966 -0.9822609 0.2975137 1.391845 -0.7159536 -0.01829547 0.6403729 -1.130811 0.3527433 -0.02454581 -0.08113253 -0.9874023 -1.699049 -0.04564047 0.3772923 -0.1329905 1.116633 0.3491927 -0.3336348 1.11327 1.964002 0.902605 -0.4767114 1.420455 1.185269 0.9289287 0.4364714 -0.4202994 0.6233928 1.053627 -0.2842896 -0.7742488 1.117733 1.418786 0.5127029 0.2916495 0.5171142 0.8873569 1.282886 -0.3149337 0.2666196 0.005411054 -0.1422857 1.00172 1.911242 0.7013135 0.3108252 1.36967 -0.3281545 0.3741927 0.6205624 0.4181 1.277944 1.691182 0.8725439 0.8039268 1.623453 0.6345627 0.4177276 1.815517 2.086494 1.597022 0.7865632 0.418965 1.564746 2.153897 1.14382 0.102488 0.999908 1.55927 1.418671 2.689352 0.6470909 2.319137
0.6633786 -1.783134 0.1019289 1.241048 0.3201993 -0.2279364 0.4690477 0.2666953 0.7007422 -0.935179 0.2027765 0.1218315 -1.289631 0.275645 0.8925957 -0.6601761 -0.03045623 0.3038209 0.3139462 -0.947479 -1.359483 0.1611029 0.3391893 0.6500242 0.8751858 0.6879673 -1.243501 0.497243 1.016283 0.8914917 0.1047524 0.8495634 0.1926855 0.7061508 1.092627 0.05586554 0.9346379 1.358996 -0.002216345 -0.3216068 0.5468661 0.6332623 0.3757872 0.8509407 0.5508507 1.655662 1.545036 -0.8434257 0.09557204 0.4643434 -0.3439432 0.8187738 0.8393153 0.517385 0.4926449 1.603353 -0.02491064 0.3765145 0.04546257 0.2025627 0.7199518 0.5758432 0.2962176 0.3305401 1.316788 0.6672541 -0.2208506 0.8897161 0.5836588 1.307465 1.265615 0.001830539 -0.1730654 1.532219 0.794718 -0.2855694 0.7378598 1.622982 0.8144798 0.2265888 -0.531903 1.416462
-0.9732758 -2.241208 -0.6897077 -0.8922595 1.636043 -2.270121 -1.05127 -0.732118 -0.7907382 -2.170553 -0.8449506 -1.708476 0.1001061 -0.7365489 -2.08603 -2.622712 -1.802946 -5.608114 -1.286201 -2.025976 1.259131 -1.72577 -0.3688108 -1.828883 -3.419109 -1.920676 -8.120614 -2.779501 -0.6396453 -0.3029555 -1.811202 -2.964821 -0.2449968 -0.7018926 -1.413461 -1.329871 1.285801 1.019674 3.1708 -3.63994 -0.5414001 -2.845291 -2.525548 -2.600263 -9.097719 -0.6318623 -5.1667 -1.469242 -4.860573 0.02573698 -4.628017 -2.859511 -2.3887 -4.084168 -9.414257 -1.767276 -7.634823 -0.898988 -11.527 -5.618066 -1.335825 -3.447685 -6.008687 -7.970606 -6.944293 -3.060519 -0.6198448 0.03607604 -0.007041632 -4.093597 -0.4491662 -7.284708 -2.883523 -0.9689541 -11.69129 -5.726941 -4.724364 -3.747593 -3.076393 -5.88272 -8.028278 -6.771209
0.8421925 0.410343 0.4567779 0.3757801 0.9091626 0.7695606 0.7411648 0.2365215 0.2619445 1.210146 -1.165849 -0.9762418 0.7176721 0.09228033 1.664926 1.750967 0.4604342 -4.258373 0.02282278 1.62435 -0.289325 -0.0002693979 2.642697 1.07832 -0.8746455 -2.000347 -0.06871835 1.37878 -0.5207834 -5.576083 -3.532994 0.4959302 -1.275739 1.110079 -0.5018837 -2.894808 -2.668618 -0.8665896 -5.700225 -0.7197107 -1.273478 -8.890333 -1.483046 0.007356136 -0.8368543 -4.302763 -9.781419 -2.653729 -7.372549 -3.159404 -1.977298 -11.34616 -17.29524 -6.793097 -3.42718 -10.57741 -7.09341 -6.997545 -8.326203 -5.860388 -5.246883 -13.78622 -10.71904 -12.11109 -13.13421 -6.488887 -10.95753 -12.38256 -16.98735 -7.909651 -12.90095 -11.83343 -9.112554 -13.04916 -14.96484 -16.95646 -4.687675 -12.63939 -13.27751 -13.57939 -9.882609 -11.7817
0.6299816 -3.495651 2.083504 1.374647 -2.04689 1.053258 -1.9807 -1.013623 0.5167231 1.149966 -0.3425096 0.3732742 -0.1145393 -3.81451 -1.115209 0.9322584 -1.968381 -0.03933938 1.401734 0.3389014 1.26834 -2.548603 0.3676402 -4.240542 -2.187282 0.8198379 1.220502 -5.43935 -1.397488 -8.49725 -3.393995 -1.500684 -4.102108 -4.746333 -2.25655 0.8780503 -0.883872 -3.774575 -8.346303 -3.248249 -2.442834 -2.199033 -2.128642 -4.343926 -6.786101 -1.012263 -1.484964 0.8670724 -3.779282 1.175738 -2.587929 -4.789598 -5.46161 -2.381275 0.975568 -2.210349 -7.035281 -7.221378 -6.628871 -3.542548 -3.808491 0.7377522 -5.693569 -5.693569 -5.693569 -5.693569 -5.693569 -5.693569 -5.693569 -5.693569 -5.693569 -5.693569 -5.693569 -5.693569 -5.693569 -5.693569 -5.693569 -5.693569 -5.693569 -5.693569 -5.693569 -5.693569
1.105334 -0.7581879 0.514013 0.515879 0.7225421 0.3801269 1.174715 -0.9645441 0.1605279 -0.5616926 0.5558501 -0.9825767 0.7157546 0.06726335 -2.222535 1.532252 0.2322586 0.9379173 0.8332408 1.104449 -2.225812 -0.4341722 -0.7879756 0.1455714 -1.433976 -1.458307 -0.888706 -1.821734 -2.192068 0.8865772 -0.5357515 -2.748713 -2.211196 -3.373549 -1.671698 0.7970193 -2.411377 -1.171705 -2.32108 -3.560134 -2.424536 -3.790821 -2.351631 -2.398741 -3.663894 -1.835228 -2.994766 -2.029445 -2.994096 -2.540332 -2.824502 -2.747164 -1.807568 -2.115816 -2.806222 -1.764401 -1.949796 -3.102545 -3.565299 -1.393889 -3.155726 -3.797273 -4.691032 -3.329486 -4.086903 -3.072629 -4.11543 -5.190847 -3.834254 -3.52128 -3.128975 -4.482408 -3.810262 -2.934788 -3.978646 -2.470699 -3.631718 -3.008513 -3.349024 -5.601005 -4.65039 -4.09894
1.763598 -2.192484 0.21837 0.4756897 1.907347 0.233249 1.479713 -0.8486506 0.8464616 -0.2113554 -0.4360998 -1.19449 1.145561 -0.1877722 -3.665272 2.672836 -0.2711968 1.222273 2.475818 1.895336 -2.979742 -0.466898 -1.046019 0.6333628 -1.732661 -0.5861235 -0.2289236 -1.25201 -1.989947 0.6812242 -0.9766663 -4.033543 -3.036794 -4.955165 -1.229729 1.343846 -3.462437 -0.5309548 -1.917166 -4.027495 -2.464754 -6.34684 -2.329775 -3.381126 -5.216133 -1.318824 -4.567251 -2.338069 -3.368287 -3.857835 -4.098165 -4.803004 -2.586057 -1.712694 -2.965821 -1.39629 -2.146364 -3.42392 -3.909958 -2.393403 -3.246958 -3.692087 -5.775164 -4.131478 -6.050369 -4.148655 -6.220254 -7.660369 -5.016467 -4.482824 -4.53322 -6.777251 -5.27426 -4.446685 -6.059134 -2.672143 -5.959618 -4.576305 -5.229581 -8.87131 -7.775305 -6.464613
###########################################################
# fallSSTavg
0.120769 0.120769 0.120769 0.120769 0.120769 0.120769 0.120769 0.120769 0.120769 0.120769 0.120769 0.120769 0.120769 0.120769 0.120769 0.120769 0.120769 0.120769 0.120769 0.120769 0.120769 0.120769 0.120769 0.120769 0.120769 0.120769 0.120769 0.120769 0.120769 0.120769 0.120769 0.120769 0.120769 0.120769 0.120769 0.120769 0.120769 0.120769 0.120769 0.120769 0.120769 0.120769 0.120769 0.120769 0.120769 0.120769 0.120769 0.120769 0.120769 0.120769 0.120769 0.120769 0.120769 0.120769 0.120769 0.120769 0.120769 0.120769 0.120769 0.120769 0.120769 0.120769 0.120769 0.120769 0.120769 0.120769 0.120769 0.120769 0.120769 0.120769 0.120769 0.120769 0.120769 0.120769 0.120769 0.120769 0.120769 0.120769 0.120769 0.120769 0.120769 0.120769
0.727916 0.8192157 2.572489 1.68927 0.8990001 1.893111 0.986864 -0.005218959 0.5706785 2.668681 2.210768 0.965076 1.53617 0.2697605 1.157503 0.8985372 2.055781 1.366133 1.114428 0.8641404 3.500764 3.369366 3.369366 3.369366 3.369366 3.369366 3.369366 3.369366 3.369366 3.369366 3.369366 3.369366 3.369366 3.369366 3.369366 3.369366 3.369366 3.369366 3.369366 3.369366 3.369366 3.369366 3.369366 3.369366 3.369366 3.369366 3.369366 3.369366 3.369366 3.369366 3.369366 3.369366 3.369366 3.369366 3.369366 3.369366 3.369366 3.369366 3.369366 3.369366 3.369366 3.369366 3.369366 3.369366 3.369366 3.369366 3.369366 3.369366 3.369366 3.369366 3.369366 3.369366 3.369366 3.369366 3.369366 3.369366 3.369366 3.369366 3.369366 3.369366 3.369366 3.369366
1.790635 -0.2947997 1.088918 -0.9408204 -1.172359 -0.6571165 -0.2689922 0.6417462 -0.9034144 0.6143013 0.9519649 -0.401524 1.520442 1.013341 1.779844 -0.6910987 -0.7603044 -0.6733161 0.1280631 -0.5350839 0.8291287 1.09678 1.09678 1.09678 1.09678 1.09678 1.09678 1.09678 1.09678 1.09678 1.09678 1.09678 1.09678 1.09678 1.09678 1.09678 1.09678 1.09678 1.09678 1.09678 1.09678 1.09678 1.09678 1.09678 1.09678 1.09678 1.09678 1.09678 1.09678 1.09678 1.09678 1.09678 1.09678 1.09678 1.09678 1.09678 1.09678 1.09678 1.09678 1.09678 1.09678 1.09678 1.09678 1.09678 1.09678 1.09678 1.09678 1.09678 1.09678 1.09678 1.09678 1.09678 1.09678 1.09678 1.09678 1.09678 1.09678 1.09678 1.09678 1.09678 1.09678 1.09678
-0.5790711 0.08292973 -0.0009738758 -0.169319 0.9388186 0.6834134 0.9997287 0.4863987 0.8928681 1.048779 1.487773 0.2104626 0.9469753 0.8478336 1.814533 0.4895688 2.203185 0.9118357 0.6321681 0.6326148 0.1251272 1.038218 1.038218 1.038218 1.038218 1.038218 1.038218 1.038218 1.038218 1.038218 1.038218 1.038218 1.038218 1.038218 1.038218 1.038218 1.038218 1.038218 1.038218 1.038218 1.038218 1.038218 1.038218 1.038218 1.038218 1.038218 1.038218 1.038218 1.038218 1.038218 1.038218 1.038218 1.038218 1.038218 1.038218 1.038218 1.038218 1.038218 1.038218 1.038218 1.038218 1.038218 1.038218 1.038218 1.038218 1.038218 1.038218 1.038218 1.038218 1.038218 1.038218 1.038218 1.038218 1.038218 1.038218 1.038218 1.038218 1.038218 1.038218 1.038218 1.038218 1.038218
1.194237 0.2460297 0.5732576 0.9146983 -0.3819629 -1.501066 -1.013953 1.98352 0.8983377 0.05761659 1.949312 -0.3312765 0.2805646 0.09130779 0.871101 -0.5491018 0.3984763 0.2041059 0.1073833 0.0114711 1.683175 1.81906 0.4545001 0.8688215 1.688916 -4.402974 1.76201 2.09597 -1.041286 1.555676 0.1823066 1.454168 -2.020089 0.4488937 1.261258 -0.6320789 -1.607468 -1.341452 0.01264337 0.3425307 -1.593966 0.6108885 -0.8625967 4.201819 3.236146 0.5502934 1.962685 1.082565 1.06619 1.740876 1.00369 1.540697 1.389343 -1.725136 0.06855293 2.01938 1.663085 0.8526362 0.3531716 2.019416 3.343677 3.075921 3.835914 -2.317016 -3.794448 -1.060899 -0.1396181 -0.4590304 -0.8785598 -2.441859 0.3761112 2.110437 -0.5119073 -0.3644533 3.079953 1.49769 0.9737529 2.996545 -0.01365236 -1.726432 -3.497317 0.09339492
-0.4450856 -0.984282 0.2968466 0.8411262 1.650377 -0.3886539 0.4721051 0.6569142 0.8746304 0.2105626 0.6317131 0.447726 -0.7560768 -0.116387 0.07942306 0.1700859 0.4833532 -0.112139 -0.7187249 -1.139956 -1.148745 0.2644396 0.6029799 0.2403464 0.5612651 1.018168 2.395282 1.781511 2.063554 1.098812 2.633053 2.899455 2.058578 2.051491 0.7644213 -0.6995593 1.166273 1.114316 0.2414216 0.04172749 1.445457 1.732106 1.153288 0.5998832 1.435535 1.412131 0.7727041 0.04482067 0.2847028 1.770314 -0.04392651 1.008857 1.855963 0.5800218 0.9691408 1.615109 0.08312925 1.300111 1.922819 2.990211 3.795293 2.507502 2.487917 2.776747 2.075051 2.119372 1.606705 2.859141 2.630129 2.663596 1.682016 2.669384 2.535359 2.130863 1.133008 0.6760969 2.270279 3.596739 2.514828 2.986927 3.401506 2.490539
-0.4657196 -0.9295814 0.3048667 0.7643923 1.569048 -0.5767363 0.6037164 0.5952087 0.663351 0.1655919 0.5975282 0.5034556 -0.7986766 -0.09168612 0.1274348 0.1020112 0.4416915 -0.04663887 -0.6492311 -1.096865 -0.9743493 -0.03970267 0.6105447 0.3466384 0.5302998 1.099556 2.406698 1.733511 2.099472 1.143785 2.523834 2.8898 2.097871 1.915463 0.7585345 -0.6402942 1.153386 1.137844 0.2991793 0.1454637 1.340596 1.670583 0.9940438 0.5421671 1.45888 1.417892 0.7725009 -0.007008283 0.1483935 1.699752 -0.08315919 0.9100759 1.735946 0.4014245 0.9627287 1.563936 -0.006222784 1.206444 1.904495 2.892078 3.66994 2.485445 2.355614 2.684966 2.079458 2.197142 1.851349 2.829718 2.665586 2.778103 1.766829 2.674714 2.501127 2.139773 1.140719 0.5078436 2.091879 3.505854 2.529595 2.827292 3.301966 2.289346
0.3606098 -0.9753991 -0.2518859 0.2757598 1.770171 2.107147 1.186157 1.387189 0.7963086 1.481995 1.117054 1.396696 -0.04469158 1.765901 2.940134 3.136009 2.339407 3.116047 2.10502 1.905093 2.661701 3.38716 1.328663 1.883621 2.454107 3.476455 3.986761 1.34076 2.054117 2.438891 3.707989 2.478936 2.208821 2.484404 0.8012799 1.730633 1.32467 1.822756 2.509849 1.746602 1.344875 1.649472 2.427507 1.934449 2.879626 1.093155 2.822156 2.815149 1.944592 1.751173 2.294375 2.558374 2.926819 4.322576 3.715303 2.925364 2.134159 2.8369 4.273871 4.089988 2.274385 3.821484 2.797609 3.058595 3.85497 2.354364 1.196371 2.250013 2.07669 3.956442 3.227003 4.308851 2.958973 2.518449 4.084406 3.081499 3.296213 3.362349 1.764409 2.795453 3.333584 4.216226
3.900757 1.207481 1.068072 1.077435 0.9725292 2.313518 1.923581 3.199689 1.97323 4.499755 3.984094 1.950986 1.597945 0.6123401 3.8169 5.031948 4.379231 4.449873 4.941811 3.558254 3.989161 4.150593 3.819049 3.365475 1.862597 3.891346 4.588558 4.507368 5.318491 5.364376 3.096061 5.28032 5.478483 4.702553 5.013817 5.461702 4.95736 5.553626 8.824785 7.146313 4.870704 7.841822 5.837824 6.156961 6.717811 6.988947 7.757658 7.180331 7.499094 7.101621 7.899666 9.196744 10.55163 8.940606 9.79059 8.803635 8.816676 7.599563 9.846968 8.367151 9.405906 9.30233 11.24366 11.11973 10.2563 10.17934 9.672448 12.26651 11.25759 10.59251 9.227461 9.304551 10.80835 10.42828 12.09576 10.94079 12.01366 10.83266 11.83284 14.36755 14.11354 11.88583
0.3488148 0.8362914 -0.4479101 0.9056237 2.698386 1.631894 2.990958 -0.8341025 0.09702426 1.566623 0.4487871 1.165963 0.3205513 2.969028 1.825601 0.7948061 0.8981543 0.3983254 -0.5406295 0.5141875 0.5078634 2.323517 1.539283 0.4852391 1.36051 0.6066856 3.707841 3.335297 1.40169 4.082628 4.131722 2.872503 2.10442 2.87871 1.192856 1.356178 1.106817 2.0938 5.411249 2.673105 2.453473 2.282537 2.45388 3.429619 3.478006 0.8527805 1.902571 1.479104 3.374432 2.738146 1.860688 3.099826 2.746339 3.903397 2.322769 3.329216 5.18427 4.030339 3.927247 3.645203 3.325444 2.399627 3.213084 3.213084 3.213084 3.213084 3.213084 3.213084 3.213084 3.213084 3.213084 3.213084 3.213084 3.213084 3.213084 3.213084 3.213084 3.213084 3.213084 3.213084 3.213084 3.213084
1.164548 0.460274 -0.6104199 -0.6949982 1.728195 -1.899823 0.03397511 -0.0847344 1.205961 0.9263758 0.04381107 1.835862 -0.5247174 -0.1539881 1.389133 0.7791717 -1.970872 -1.284221 0.517571 1.148482 1.702734 2.459082 0.6535731 -0.1164559 1.44209 1.306784 3.518162 4.067161 2.237774 0.9956163 1.228424 4.324273 5.331757 3.31132 2.289055 0.270103 3.000232 3.844815 4.861987 3.594405 2.586219 4.056897 4.600052 3.68821 3.675391 4.446688 4.345911 4.09931 6.029883 6.067808 5.444963 3.752751 3.695138 4.038883 5.615649 4.871371 5.415074 5.652893 6.20953 4.708591 5.289609 5.686939 7.48013 6.438925 6.687863 6.566341 6.742405 6.282092 6.827008 6.443333 5.82269 8.439853 7.893948 6.033381 6.066522 5.3882 5.621919 6.844647 7.076836 7.239789 7.736361 8.471282
1.101148 0.3535404 -0.5101063 -0.7473769 1.653123 -1.776633 0.07307664 -0.1591281 1.149111 1.017986 0.3562577 1.735274 -0.5209591 -0.07604649 1.684139 0.8019 -1.948985 -1.462617 0.8163223 1.370792 1.74803 2.326985 0.597499 -0.1960409 1.618416 1.21504 3.411053 4.012662 2.09395 0.9788015 1.081272 3.958523 5.199004 3.255437 2.192257 0.199063 2.943699 3.75638 4.620427 3.45122 2.471988 4.042732 4.411131 3.580932 3.663268 4.177604 4.301597 3.978002 5.86443 5.934706 5.424606 3.698428 3.736901 3.917545 5.421684 4.798177 5.234385 5.448337 5.966623 4.903077 5.272358 5.552576 7.290951 5.936284 6.465257 6.572022 6.607317 6.164214 6.637625 6.542044 5.679066 8.2388 7.579631 5.946867 5.863335 5.633537 5.417506 6.742174 6.921813 7.162948 7.669421 8.297622
###########################################################
# springZtot
0.5654159 0.5654159 0.5654159 0.5654159 0.5654159 0.5654159 0.5654159 0.5654159 0.5654159 0.5654159 0.5654159 0.5654159 0.5654159 0.5654159 0.5654159 0.5654159 0.5654159 0.5654159 0.5654159 0.5654159 0.5654159 0.5654159 0.5654159 0.5654159 0.5654159 0.5654159 0.5654159 0.5654159 0.5654159 0.5654159 0.5654159 0.5654159 0.5654159 0.5654159 0.5654159 0.5654159 0.5654159 0.5654159 0.5654159 0.5654159 0.5654159 0.5654159 0.5654159 0.5654159 0.5654159 0.5654159 0.5654159 0.5654159 0.5654159 0.5654159 0.5654159 0.5654159 0.5654159 0.5654159 0.5654159 0.5654159 0.5654159 0.5654159 0.5654159 0.5654159 0.5654159 0.5654159 0.5654159 0.5654159 0.5654159 0.5654159 0.5654159 0.5654159 0.5654159 0.5654159 0.5654159 0.5654159 0.5654159 0.5654159 0.5654159 0.5654159 0.5654159 0.5654159 0.5654159 0.5654159 0.5654159 0.5654159
0.3455524 0.2663243 1.627446 0.8155516 0.8090606 0.3746142 1.536883 -0.5767885 -1.640443 -0.7186408 -0.1713614 -0.8609653 1.069677 -0.08176433 0.2993887 -1.181335 1.336015 -0.607762 1.5706 1.00599 2.495649 1.624737 1.624737 1.624737 1.624737 1.624737 1.624737 1.624737 1.624737 1.624737 1.624737 1.624737 1.624737 1.624737 1.624737 1.624737 1.624737 1.624737 1.624737 1.624737 1.624737 1.624737 1.624737 1.624737 1.624737 1.624737 1.624737 1.624737 1.624737 1.624737 1.624737 1.624737 1.624737 1.624737 1.624737 1.624737 1.624737 1.624737 1.624737 1.624737 1.624737 1.624737 1.624737 1.624737 1.624737 1.624737 1.624737 1.624737 1.624737 1.624737 1.624737 1.624737 1.624737 1.624737 1.624737 1.624737 1.624737 1.624737 1.624737 1.624737 1.624737 1.624737
-1.62239 -1.198328 -0.4467938 0.8615073 -1.634904 -2.120189 -1.106065 0.06219761 0.9047375 -0.3286936 1.09935 -0.1207077 0.9764991 1.345147 0.796071 -1.264273 0.1976665 0.1651699 0.380057 -1.259638 0.7274603 -0.1189668 -0.1189668 -0.1189668 -0.1189668 -0.1189668 -0.1189668 -0.1189668 -0.1189668 -0.1189668 -0.1189668 -0.1189668 -0.1189668 -0.1189668 -0.1189668 -0.1189668 -0.1189668 -0.1189668 -0.1189668 -0.1189668 -0.1189668 -0.1189668 -0.1189668 -0.1189668 -0.1189668 -0.1189668 -0.1189668 -0.1189668 -0.1189668 -0.1189668 -0.1189668 -0.1189668 -0.1189668 -0.1189668 -0.1189668 -0.1189668 -0.1189668 -0.1189668 -0.1189668 -0.1189668 -0.1189668 -0.1189668 -0.1189668 -0.1189668 -0.1189668 -0.1189668 -0.1189668 -0.1189668 -0.1189668 -0.1189668 -0.1189668 -0.1189668 -0.1189668 -0.1189668 -0.1189668 -0.1189668 -0.1189668 -0.1189668 -0.1189668 -0.1189668 -0.1189668 -0.1189668
-0.5949521 -0.416036 0.4894164 0.7112272 -0.1936745 1.390463 0.6598657 0.6395864 0.9723691 1.003962 -0.5341742 0.7224625 0.9211347 0.5455406 0.6727509 0.1174879 -0.5159224 0.2118469 0.6593451 0.5212692 -0.9947174 0.6057455 0.6057455 0.6057455 0.6057455 0.6057455 0.6057455 0.6057455 0.6057455 0.6057455 0.6057455 0.6057455 0.6057455 0.6057455 0.6057455 0.6057455 0.6057455 0.6057455 0.6057455 0.6057455 0.6057455 0.6057455 0.6057455 0.6057455 0.6057455 0.6057455 0.6057455 0.6057455 0.6057455 0.6057455 0.6057455 0.6057455 0.6057455 0.6057455 0.6057455 0.6057455 0.6057455 0.6057455 0.6057455 0.6057455 0.6057455 0.6057455 0.6057455 0.6057455 0.6057455 0.6057455 0.6057455 0.6057455 0.6057455 0.6057455 0.6057455 0.6057455 0.6057455 0.6057455 0.6057455 0.6057455 0.6057455 0.6057455 0.6057455 0.6057455 0.6057455 0.6057455
0.1787632 1.258962 0.8537847 0.9531971 0.152355 -1.162936 0.3749603 1.35839 0.1360153 -1.033989 0.6765221 -0.3335895 1.054458 -0.06476315 -0.3414901 -0.009712555 0.189792 0.8536511 0.8408366 0.5203901 1.354972 -0.271133 1.060515 0.2019432 0.8569976 -1.754753 0.6925485 0.8757631 -1.50498 -0.1679134 0.7282679 0.5275454 -1.801571 -0.257376 1.010724 0.62105 -1.237582 -1.693094 0.183159 -0.4347652 -1.482237 0.8682968 -1.153842 -0.2875163 0.7236497 -0.3990805 0.6776876 -0.6898384 -0.5811214 0.2783229 0.4905538 0.120404 0.3837137 -1.425966 -0.9102667 0.6390887 1.151843 -0.7489274 -0.7408274 -0.3307806 1.014489 0.3870635 0.8683166 -0.6519383 -1.166083 1.142512 -0.8645933 -0.8950778 -0.6504308 -1.672844 -0.6492365 0.1440729 -0.3975521 -0.1989695 1.001433 -0.07676754 0.2307591 0.5963075 0.07175664 -0.8845149 -1.112373 0.07343614
0.02997481 -1.631567 0.1680885 0.770417 0.3981755 -0.6295548 0.1101186 0.2725206 -0.05080935 -0.7792318 0.01285818 -0.07942833 -0.123191 -0.1248813 0.1550055 -1.441738 0.2072293 -0.04245462 0.7294283 -0.7232664 -0.8820711 0.5631615 -0.8672848 0.2712854 0.6431303 -0.05408314 0.6125239 0.5518323 0.8725931 0.6340266 1.266753 0.7082632 1.69492 1.08769 0.9962081 0.3008558 1.286827 0.4801818 -0.02984304 0.2559422 0.7730906 1.153453 1.022157 0.05074195 1.3658 0.8130399 0.6754487 -0.7425902 0.03471779 0.5418501 -1.153634 0.1676536 1.106314 0.2138486 0.6563792 1.152196 -0.700027 0.8600358 1.082979 0.9319921 1.221815 1.406365 1.380275 1.332804 1.095557 0.2771214 0.1118875 0.7305527 1.034883 1.153299 0.7645519 0.6598386 1.580443 0.8750891 0.3646671 0.6426859 0.0941015 0.5669821 1.058699 1.230224 1.646988 1.464592
0.2900946 -1.706562 0.06800881 0.6419076 0.2008691 -0.3368536 0.2461043 0.4867756 -0.03720981 -0.7088982 0.070706 0.168099 -0.2187215 -0.1295597 0.1523612 -1.114594 0.2022673 0.1541418 0.479628 -0.6628509 -0.9942103 0.04265627 -0.8320482 0.3630963 0.6948167 0.08682879 0.6284802 0.5956242 0.9885322 0.6048423 1.285023 0.5659068 1.201724 0.8229739 0.857142 0.2881722 1.06077 0.7431949 0.1867448 0.1825679 0.8524934 1.173446 0.9400274 -0.01467987 1.029838 0.6950344 0.5000038 -0.4635907 -0.01217564 0.7843688 -1.132456 0.579994 0.7974428 0.04928936 0.5120391 0.9353411 -0.4911657 0.8435129 1.388552 0.8906167 1.000179 0.9644191 1.145204 1.156116 1.036748 0.7234416 0.6897397 1.000274 0.7692368 0.8614796 0.7365468 0.8378322 1.208233 0.9949738 0.5170772 0.4022953 0.2659742 0.5941117 0.8785914 0.8034124 1.365283 0.9912366
-0.4709299 1.394534 0.2654651 -0.6677039 -1.367567 1.068009 1.463662 -0.4462813 0.7066872 -0.2035324 1.797243 -1.490656 -0.7748423 1.054683 -0.003469521 0.6987028 0.1097839 -0.1461056 -0.2551521 0.6978976 -0.8326954 1.656779 1.180962 -0.05795353 -0.3844148 -1.658217 -0.4797778 1.191815 -0.5723153 0.01190619 -0.295527 1.053431 1.486827 0.03822143 1.269878 2.558751 1.75715 1.927201 1.749911 -0.07352317 2.200941 0.9426892 -0.8192973 0.1568526 -1.059831 1.520208 -0.05480743 2.250159 0.5554749 1.308232 0.2717869 0.745167 2.155523 -0.1185308 -1.091627 1.461171 1.816265 1.61899 -1.317701 0.6597549 3.251486 1.4099 1.748572 2.094946 2.933137 3.142481 -0.2032822 0.8519807 0.3080173 0.7065583 -1.414363 0.5981748 1.425406 -0.7593885 -0.4661799 0.9282899 0.7036997 1.231724 0.7525236 3.106841 1.830255 0.9320997
-0.2003399 1.404079 0.6713404 0.1309294 2.002883 0.8652647 -1.858215 -0.8147389 -0.3924209 0.7557735 -0.03107836 -0.6498102 0.0543158 -0.02624158 1.490026 0.1559268 -0.2984149 -1.143635 1.647084 1.658988 -0.4254112 -0.8278631 0.2676491 0.494378 -1.386849 0.3974179 -1.768354 1.664901 -1.430755 2.469391 0.7125551 -1.064955 0.3571768 -0.02522007 -0.1950551 0.2380722 -1.343216 2.02799 -2.251636 1.558301 2.822551 2.418526 1.731716 -1.453641 -2.146583 0.310125 -1.346583 -0.8508259 -0.02933331 1.022866 0.5986168 0.7952559 1.9209 -0.3007604 0.1212522 -0.1213747 1.46687 1.999224 0.26079 -0.5566501 -0.5515795 0.7399983 0.9860037 -1.938434 3.164297 0.8096488 -0.5404572 -2.735157 1.184785 2.814513 0.05654634 1.351078 -1.53982 0.6423225 -0.4919092 -1.61661 1.842232 1.060721 0.02012338 -1.215728 -0.4510798 0.6288062
0.0681364 0.313458 0.1028486 -0.9774279 0.1042741 0.3260091 1.648502 -0.3142932 0.659932 0.3014942 -0.6799066 -1.648359 0.01115372 0.2692703 1.776778 0.9423459 -0.05856806 -0.4018071 -0.01485907 0.6892986 -0.7356183 0.2760048 0.8369888 1.331623 0.2078455 -0.2226373 0.3885321 0.3199224 0.6513843 0.3056445 0.8994785 0.9636095 0.8109566 0.7706675 0.5512365 -0.2305497 0.06946508 0.02757407 0.5832426 -0.04099293 1.558905 0.697401 0.5423112 0.2440528 0.8177164 0.6488158 -0.4094405 0.71961 0.2096051 1.643846 0.9775939 0.6677432 1.969229 1.212496 2.232675 0.8808986 0.3223962 0.8340761 1.716342 1.719065 1.4999 0.6522107 1.143062 1.143062 1.143062 1.143062 1.143062 1.143062 1.143062 1.143062 1.143062 1.143062 1.143062 1.143062 1.143062 1.143062 1.143062 1.143062 1.143062 1.143062 1.143062 1.143062
0.7899587 1.20347 1.539802 1.738986 0.9172197 -3.971295 0.5375488 1.209212 0.7085097 1.552587 0.6659255 -0.04965528 0.7485581 0.2152723 1.415149 1.175675 -3.298668 -2.057393 1.945028 1.333427 1.146404 2.574173 1.065218 0.07037851 1.65272 1.736589 0.7443938 2.995219 1.35208 1.120874 -0.1349866 0.384418 0.8515718 0.9592454 1.766581 0.02147346 2.106771 0.7748075 1.329502 2.155999 3.571004 0.1785651 1.197837 1.2315 3.03769 1.750154 1.95311 1.18329 2.278146 2.653062 1.116946 2.687788 1.93436 1.437125 2.467716 2.060368 1.121063 1.424818 2.488383 2.818101 1.23627 2.001974 2.409795 2.199012 2.505226 1.843964 2.175379 1.845977 1.098559 2.467732 0.9803005 2.311894 1.981845 3.681629 3.049907 1.533138 1.672758 1.550389 1.572669 1.777671 0.6886155 0.7773488
0.5742359 1.233233 1.169021 0.6948584 0.4378884 -3.904581 0.5620805 0.5127375 0.5303914 2.001335 1.278956 0.8150156 0.4372649 -0.0186886 1.5132 0.7428924 -2.474789 -1.473686 2.298208 1.492653 0.6977998 2.444268 0.812476 -0.3535439 1.364371 1.332873 1.013596 3.018303 1.250952 0.3793109 -0.2722188 -0.2320626 0.7864975 0.4483882 0.7882629 -1.159206 2.095476 0.995779 1.170151 1.818796 2.545051 -0.2003013 0.5683307 1.112708 2.420597 1.663278 1.080617 1.110629 1.279911 2.354085 2.452339 2.274412 1.099679 0.6878828 2.197699 1.900425 0.4736635 1.542881 1.605492 2.903681 0.9042065 1.835863 2.490913 1.469791 1.560122 1.657477 1.818345 1.814562 0.7030409 1.497008 0.6973932 1.815254 1.539721 2.884167 1.761411 0.4807332 1.104711 1.13387 0.7111685 0.8484202 -0.2544524 0.2492372
###########################################################
# springZtot_large
0.5562766 0.5562766 0.5562766 0.5562766 0.5562766 0.5562766 0.5562766 0.5562766 0.5562766 0.5562766 0.5562766 0.5562766 0.5562766 0.5562766 0.5562766 0.5562766 0.5562766 0.5562766 0.5562766 0.5562766 0.5562766 0.5562766 0.5562766 0.5562766 0.5562766 0.5562766 0.5562766 0.5562766 0.5562766 0.5562766 0.5562766 0.5562766 0.5562766 0.5562766 0.5562766 0.5562766 0.5562766 0.5562766 0.5562766 0.5562766 0.5562766 0.5562766 0.5562766 0.5562766 0.5562766 0.5562766 0.5562766 0.5562766 0.5562766 0.5562766 0.5562766 0.5562766 0.5562766 0.5562766 0.5562766 0.5562766 0.5562766 0.5562766 0.5562766 0.5562766 0.5562766 0.5562766 0.5562766 0.5562766 0.5562766 0.5562766 0.5562766 0.5562766 0.5562766 0.5562766 0.5562766 0.5562766 0.5562766 0.5562766 0.5562766 0.5562766 0.5562766 0.5562766 0.5562766 0.5562766 0.5562766 0.5562766
0.1519668 0.2512168 1.476938 0.7842322 0.7320809 0.3526838 1.584592 -0.5749305 -1.596247 -0.7658271 -0.2108909 -0.9053892 1.082967 -0.07907137 0.1829552 -1.167646 1.393697 -0.567704 1.56105 0.9769845 2.370834 1.637604 1.637604 1.637604 1.637604 1.637604 1.637604 1.637604 1.637604 1.637604 1.637604 1.637604 1.637604 1.637604 1.637604 1.637604 1.637604 1.637604 1.637604 1.637604 1.637604 1.637604 1.637604 1.637604 1.637604 1.637604 1.637604 1.637604 1.637604 1.637604 1.637604 1.637604 1.637604 1.637604 1.637604 1.637604 1.637604 1.637604 1.637604 1.637604 1.637604 1.637604 1.637604 1.637604 1.637604 1.637604 1.637604 1.637604 1.637604 1.637604 1.637604 1.637604 1.637604 1.637604 1.637604 1.637604 1.637604 1.637604 1.637604 1.637604 1.637604 1.637604
-1.631448 -1.184495 -0.4532625 0.8802187 -1.633356 -2.098139 -1.093348 0.01247776 0.908432 -0.290235 1.153257 -0.1168639 1.052412 1.307693 0.8397868 -1.267412 0.2108615 0.2009876 0.3228314 -1.272947 0.7576236 -0.128515 -0.128515 -0.128515 -0.128515 -0.128515 -0.128515 -0.128515 -0.128515 -0.128515 -0.128515 -0.128515 -0.128515 -0.128515 -0.128515 -0.128515 -0.128515 -0.128515 -0.128515 -0.128515 -0.128515 -0.128515 -0.128515 -0.128515 -0.128515 -0.128515 -0.128515 -0.128515 -0.128515 -0.128515 -0.128515 -0.128515 -0.128515 -0.128515 -0.128515 -0.128515 -0.128515 -0.128515 -0.128515 -0.128515 -0.128515 -0.128515 -0.128515 -0.128515 -0.128515 -0.128515 -0.128515 -0.128515 -0.128515 -0.128515 -0.128515 -0.128515 -0.128515 -0.128515 -0.128515 -0.128515 -0.128515 -0.128515 -0.128515 -0.128515 -0.128515 -0.128515
-0.5363786 -0.3417904 0.5085324 0.751985 -0.2563572 1.313907 0.7140126 0.5793775 0.9538349 0.9969039 -0.6165641 0.6697576 0.8682676 0.4473874 0.5793403 0.0309382 -0.5562904 0.09974955 0.6101983 0.522602 -1.047657 0.6157288 0.6157288 0.6157288 0.6157288 0.6157288 0.6157288 0.6157288 0.6157288 0.6157288 0.6157288 0.6157288 0.6157288 0.6157288 0.6157288 0.6157288 0.6157288 0.6157288 0.6157288 0.6157288 0.6157288 0.6157288 0.6157288 0.6157288 0.6157288 0.6157288 0.6157288 0.6157288 0.6157288 0.6157288 0.6157288 0.6157288 0.6157288 0.6157288 0.6157288 0.6157288 0.6157288 0.6157288 0.6157288 0.6157288 0.6157288 0.6157288 0.6157288 0.6157288 0.6157288 0.6157288 0.6157288 0.6157288 0.6157288 0.6157288 0.6157288 0.6157288 0.6157288 0.6157288 0.6157288 0.6157288 0.6157288 0.6157288 0.6157288 0.6157288 0.6157288 0.6157288
0.1207234 1.247236 0.8393019 0.9047185 0.146564 -1.170166 0.4025169 1.399755 0.09462962 -1.076521 0.6781294 -0.3665481 1.027383 -0.0392219 -0.3819635 -0.09424974 0.194217 0.8730082 0.8307971 0.5239438 1.389358 -0.347955 1.050957 0.1388069 0.8371482 -1.760015 0.6596801 0.8748419 -1.524564 -0.1782161 0.6732862 0.5335407 -1.783928 -0.2613669 1.011468 0.598759 -1.275674 -1.661119 0.2088609 -0.4178414 -1.496975 0.9111363 -1.2002 -0.3106232 0.6923618 -0.4467924 0.6397493 -0.7370685 -0.6385065 0.3005263 0.4437254 0.03835519 0.3442009 -1.421492 -0.9005106 0.6481965 1.135371 -0.7467857 -0.7503305 -0.3990147 1.052777 0.397104 0.8285525 -0.6962408 -1.180885 1.165907 -0.8708744 -0.8752761 -0.6723115 -1.662316 -0.6497512 0.1253442 -0.4582357 -0.2262349 0.9702573 -0.1209648 0.1576534 0.5970093 0.008997754 -0.8893872 -1.10731 0.02459053
0.01022974 -1.603359 0.1862295 0.6998991 0.3809876 -0.6667233 0.06841815 0.2562542 -0.07140235 -0.8019713 0.0175307 -0.1006245 -0.1538048 -0.1090401 0.1369148 -1.463928 0.1873423 -0.05631309 0.6706187 -0.7248721 -0.8388963 0.5699132 -0.8652189 0.2249444 0.6561375 -0.1084158 0.5855257 0.4611862 0.8412645 0.525392 1.311269 0.6466111 1.658339 1.051918 0.9206032 0.2589793 1.314909 0.4657734 -0.06104842 0.2604493 0.7576171 1.102036 0.9665166 -0.01294419 1.370354 0.8699121 0.6552035 -0.7734168 0.01255574 0.544229 -1.152011 0.1601909 1.094947 0.1421672 0.6050682 1.124833 -0.7357969 0.8317862 1.06734 0.8409759 1.179578 1.3194 1.299432 1.261658 1.011018 0.2049718 0.05664029 0.7119473 0.9707366 1.1298 0.7103696 0.6232953 1.580364 0.8287738 0.3207456 0.6132783 0.04171753 0.5295515 1.003746 1.176206 1.587597 1.395627
0.305277 -1.678016 0.08482213 0.5946068 0.2015232 -0.3668397 0.2319893 0.4589578 -0.07440738 -0.7366442 0.0813251 0.1552542 -0.2413426 -0.1117208 0.1401596 -1.143408 0.230389 0.1667023 0.4362932 -0.6671753 -0.9638817 0.04415429 -0.8513461 0.3310582 0.7009871 0.0494839 0.6010195 0.5259679 0.9545358 0.4990318 1.307589 0.5035092 1.15131 0.7709158 0.7746538 0.2227676 1.075071 0.7091104 0.1380753 0.1812439 0.8159105 1.127707 0.8685219 -0.06795657 1.047897 0.7287792 0.4661126 -0.4942657 -0.06176622 0.8015081 -1.147958 0.594098 0.7678093 -0.01774909 0.4661599 0.8949671 -0.5215513 0.8185904 1.398133 0.8184022 0.9759109 0.8938581 1.064346 1.111171 0.9634417 0.6651782 0.621787 0.9558161 0.7170543 0.7976143 0.6645422 0.791683 1.167692 0.9257512 0.4727368 0.3455038 0.2182769 0.5528788 0.8253206 0.7484147 1.348805 0.9252006
-0.4132352 1.570732 0.2774399 -0.870864 -1.21129 1.091607 1.561407 -0.3599608 0.7050416 -0.02358039 1.957386 -1.302202 -0.663047 1.186072 0.1672377 1.001324 0.4269006 0.03680265 -0.2023931 1.045445 -0.6854741 1.687808 1.157974 0.04876023 -0.2426585 -1.358574 -0.3003904 1.116481 -0.3760057 0.08048711 -0.2049987 1.081009 1.649379 0.0981782 1.349802 2.765433 1.743635 2.026262 1.716745 -0.123368 2.307518 1.024035 -0.6510388 0.3332437 -0.9523474 1.532467 0.123006 2.31895 0.6383355 1.325719 0.4182826 0.8108229 2.093956 0.2151614 -0.8017902 1.459984 1.834767 1.673119 -1.049472 0.9225973 3.210027 1.334306 1.844995 2.425045 2.867869 3.001063 -0.1566464 0.8006361 0.3826846 0.7704432 -1.259632 0.9098714 1.603459 -0.6133257 -0.1641267 0.9666649 0.721844 1.340333 0.8339127 3.064673 1.810212 1.029042
0.0708119 1.625529 0.7715966 0.08487844 1.744458 0.4359838 -1.812644 -0.6259116 -0.2320835 0.6244747 0.1953775 -0.623576 -0.1170016 0.1791653 1.781601 0.1474317 -0.1130564 -1.128801 1.834188 1.94421 -0.2610851 -0.8793304 0.3720779 0.4678083 -1.40621 0.6006153 -1.656413 1.666274 -1.220083 2.506799 0.8327308 -0.9795068 0.5732479 -0.1170255 -0.04107329 0.481135 -1.252684 2.093518 -2.119016 1.513702 2.914742 2.555303 1.775296 -1.361184 -2.047804 0.5306439 -1.305519 -0.8688239 0.02304505 1.107441 0.5959133 0.7886284 2.164163 -0.4287352 0.1288453 -0.01746808 1.703587 1.77857 0.2130314 -0.5879088 -0.3618753 0.7793141 1.016177 -1.92496 2.993168 0.5914417 -0.4799073 -2.567485 0.908302 2.731363 0.1953319 1.521737 -1.505965 0.6079571 -0.3694852 -1.628277 1.668408 0.8302269 -0.08764264 -1.139611 -0.7784271 0.2494416
0.126839 0.4185745 0.003164113 -0.8391819 0.09108661 0.2026854 1.519369 -0.4370177 0.6226401 0.4196687 -0.6745127 -1.633394 -0.08027855 0.2186895 1.61169 0.779915 -0.1336601 -0.3922634 0.02437962 0.715464 -0.6919739 0.2488229 0.7728396 1.229887 0.205849 -0.3211198 0.2997856 0.3044346 0.5959736 0.1981753 0.7370586 0.739223 0.7334315 0.5834545 0.3391383 -0.3848367 0.06217032 -0.06947679 0.5915709 -0.09913334 1.323024 0.5219714 0.3209252 0.2681637 0.8744289 0.4035685 -0.5165207 0.6870575 0.2096359 1.438049 0.8484276 0.6022343 1.757124 1.071783 1.939555 0.7048175 0.2008161 0.7741667 1.554506 1.495305 1.231253 0.5619164 1.048039 1.048039 1.048039 1.048039 1.048039 1.048039 1.048039 1.048039 1.048039 1.048039 1.048039 1.048039 1.048039 1.048039 1.048039 1.048039 1.048039 1.048039 1.048039 1.048039
0.7306242 1.284411 1.368913 1.755619 1.008959 -3.883305 0.6458899 1.239416 0.5371392 1.52307 0.5564653 0.1546398 0.5166844 0.1751408 1.624669 1.162496 -3.260184 -1.913069 1.996439 1.357269 1.241474 2.259183 0.8320162 -0.05134571 1.580151 1.569931 0.6054998 2.823874 1.094848 0.8405767 -0.05261863 0.4381066 0.7774545 0.7891013 1.540366 -0.2369565 2.212622 0.761471 1.207737 1.902196 3.279975 0.1984763 1.109371 1.016906 2.676258 1.631617 1.748347 1.01907 2.064241 2.355929 0.997752 2.399016 1.620512 1.21291 2.372365 1.84146 0.7086639 1.244344 2.221807 2.455355 0.9615459 1.741823 2.215043 1.958947 2.369137 1.61483 1.909326 1.562104 0.9145887 2.195302 0.7580185 1.996279 1.818627 3.279663 2.729542 1.285741 1.392156 1.436337 1.269228 1.319 0.6536068 0.7276347
0.5196309 1.207311 0.9662428 0.6111187 0.4753706 -3.712431 0.5908114 0.5504265 0.3614407 1.898421 1.092173 0.8065257 0.1978453 -0.1298241 1.591429 0.5643895 -2.389122 -1.376009 2.265163 1.381271 0.7149497 2.062183 0.5203023 -0.4586013 1.298318 1.101239 0.8737883 2.715742 1.020163 0.1727012 -0.2313044 -0.2006538 0.7474058 0.2923464 0.5395524 -1.323167 2.080725 0.9297263 0.9706723 1.597507 2.246222 -0.1954525 0.4602495 0.9070194 2.044935 1.474928 0.8954839 0.9171242 1.045481 2.044781 2.231303 1.976437 0.7851251 0.4475826 2.023159 1.698944 0.1018411 1.34243 1.333969 2.565567 0.5956193 1.491795 2.224994 1.159649 1.417693 1.465563 1.53238 1.495095 0.5594426 1.26167 0.4661807 1.532878 1.348011 2.516964 1.4523 0.2653853 0.8130996 0.9874863 0.4367572 0.4645165 -0.2762967 0.2171204
###########################################################
# springZavg
0.5707177 0.5707177 0.5707177 0.5707177 0.5707177 0.5707177 0.5707177 0.5707177 0.5707177 0.5707177 0.5707177 0.5707177 0.5707177 0.5707177 0.5707177 0.5707177 0.5707177 0.5707177 0.5707177 0.5707177 0.5707177 0.5707177 0.5707177 0.5707177 0.5707177 0.5707177 0.5707177 0.5707177 0.5707177 0.5707177 0.5707177 0.5707177 0.5707177 0.5707177 0.5707177 0.5707177 0.5707177 0.5707177 0.5707177 0.5707177 0.5707177 0.5707177 0.5707177 0.5707177 0.5707177 0.5707177 0.5707177 0.5707177 0.5707177 0.5707177 0.5707177 0.5707177 0.5707177 0.5707177 0.5707177 0.5707177 0.5707177 0.5707177 0.5707177 0.5707177 0.5707177 0.5707177 0.5707177 0.5707177 0.5707177 0.5707177 0.5707177 0.5707177 0.5707177 0.5707177 0.5707177 0.5707177 0.5707177 0.5707177 0.5707177 0.5707177 0.5707177 0.5707177 0.5707177 0.5707177 0.5707177 0.5707177
1.03898 0.7400734 2.157286 0.9665231 0.6032864 0.7371004 1.885389 -0.3928124 -1.659675 -0.1167737 -0.07944443 -0.2873283 2.07638 -0.2004242 0.7991166 -0.9884195 1.629814 -0.4269704 1.92324 1.227593 2.826819 1.909452 1.909452 1.909452 1.909452 1.909452 1.909452 1.909452 1.909452 1.909452 1.909452 1.909452 1.909452 1.909452 1.909452 1.909452 1.909452 1.909452 1.909452 1.909452 1.909452 1.909452 1.909452 1.909452 1.909452 1.909452 1.909452 1.909452 1.909452 1.909452 1.909452 1.909452 1.909452 1.909452 1.909452 1.909452 1.909452 1.909452 1.909452 1.909452 1.909452 1.909452 1.909452 1.909452 1.909452 1.909452 1.909452 1.909452 1.909452 1.909452 1.909452 1.909452 1.909452 1.909452 1.909452 1.909452 1.909452 1.909452 1.909452 1.909452 1.909452 1.909452
-1.531208 -1.191535 -0.4827338 0.5255567 -1.536509 -2.080895 -1.319503 0.2736487 0.6242793 -0.2860349 0.9432107 -0.1290492 0.9675675 1.273901 1.026782 -1.295008 0.03138517 0.1610696 0.5260554 -1.213172 0.4842902 0.02313234 0.02313234 0.02313234 0.02313234 0.02313234 0.02313234 0.02313234 0.02313234 0.02313234 0.02313234 0.02313234 0.02313234 0.02313234 0.02313234 0.02313234 0.02313234 0.02313234 0.02313234 0.02313234 0.02313234 0.02313234 0.02313234 0.02313234 0.02313234 0.02313234 0.02313234 0.02313234 0.02313234 0.02313234 0.02313234 0.02313234 0.02313234 0.02313234 0.02313234 0.02313234 0.02313234 0.02313234 0.02313234 0.02313234 0.02313234 0.02313234 0.02313234 0.02313234 0.02313234 0.02313234 0.02313234 0.02313234 0.02313234 0.02313234 0.02313234 0.02313234 0.02313234 0.02313234 0.02313234 0.02313234 0.02313234 0.02313234 0.02313234 0.02313234 0.02313234 0.02313234
-0.5255368 -0.1507874 0.4002346 0.4457807 -0.2277127 1.108191 0.7508511 0.5216776 1.380075 0.7296473 -0.2836804 0.9256807 1.081405 0.4468421 0.7068388 0.1278772 -0.4373279 0.4569103 0.6964514 0.6928085 -0.8298701 0.9490446 0.9490446 0.9490446 0.9490446 0.9490446 0.9490446 0.9490446 0.9490446 0.9490446 0.9490446 0.9490446 0.9490446 0.9490446 0.9490446 0.9490446 0.9490446 0.9490446 0.9490446 0.9490446 0.9490446 0.9490446 0.9490446 0.9490446 0.9490446 0.9490446 0.9490446 0.9490446 0.9490446 0.9490446 0.9490446 0.9490446 0.9490446 0.9490446 0.9490446 0.9490446 0.9490446 0.9490446 0.9490446 0.9490446 0.9490446 0.9490446 0.9490446 0.9490446 0.9490446 0.9490446 0.9490446 0.9490446 0.9490446 0.9490446 0.9490446 0.9490446 0.9490446 0.9490446 0.9490446 0.9490446 0.9490446 0.9490446 0.9490446 0.9490446 0.9490446 0.9490446
0.2404981 1.261205 0.7298884 0.7854552 0.1775252 -1.307884 0.305326 1.44167 0.09855217 -1.205933 0.7277375 -0.5131374 0.8831488 0.001064294 -0.4295157 -0.1771969 0.007259126 0.7071103 0.5552673 0.556415 1.29239 -0.3715635 1.117007 0.121132 1.09842 -1.858199 0.5402304 1.08668 -1.528477 -0.1998522 0.5989282 0.4635914 -1.808625 -0.3008719 0.9233752 0.5150081 -1.341155 -1.765596 0.03977312 -0.5816877 -1.525781 0.9470605 -1.042081 0.03926924 0.8146132 -0.5862028 0.516568 -0.5711539 -0.5287013 0.1730177 0.4728275 0.04790128 0.3601536 -1.550348 -0.9551084 0.7014553 1.236443 -0.9796804 -0.7175438 -0.4566292 1.152378 0.3117916 0.7768308 -0.9010864 -1.381924 1.197124 -0.9367188 -0.9041661 -0.7586536 -1.737871 -0.8624265 0.2224404 -0.6201882 -0.3133251 0.8737869 -0.2934419 -0.1069744 0.6238476 0.08271343 -1.113586 -1.316029 0.1478869
-0.1913479 -1.560767 0.07214807 1.055646 0.5655215 -0.6623667 0.1385594 0.1546494 -0.05686713 -0.9067906 0.1381546 0.08609017 -0.312401 -0.2835903 0.2673278 -1.439076 0.07260601 -0.005539904 0.6349042 -0.8497975 -0.9362201 0.6316686 -0.9367767 0.1260491 0.6437188 -0.06011393 0.7230641 0.7098683 1.007672 0.5086852 1.428446 0.7295204 1.631784 1.208135 1.037741 0.1550162 1.359339 0.4649094 -0.1395734 0.2850935 0.8044789 1.175543 0.8791852 -0.08887334 1.319488 0.9117391 0.5163301 -0.9129943 -0.08571192 0.5342211 -1.212569 0.2249662 1.290379 0.151983 0.5207305 1.246659 -0.6497843 0.9586192 1.19044 1.041155 1.477149 1.506366 1.346174 1.710901 1.114253 0.3064368 0.01005685 0.7920243 1.323367 1.119595 0.7674227 0.7531273 1.650003 0.8965421 0.2155847 0.4883861 -0.02719287 0.5896799 1.303355 1.509536 1.758555 1.516668
0.07814655 -1.602081 -0.01247941 0.8435512 0.3406846 -0.3640479 0.2374143 0.4309672 0.02215761 -0.7461307 0.2311203 0.3284182 -0.3454009 -0.2731997 0.2633898 -1.20011 0.02389434 0.1125324 0.3608206 -0.7868725 -1.038188 0.09351892 -0.8353679 0.2612418 0.860358 0.08178022 0.7974177 0.7195052 1.102141 0.4865983 1.353389 0.6644173 1.236843 0.9327837 0.9501985 0.2012011 1.084679 0.8065419 0.1267622 0.1996772 0.9038736 1.189847 0.836314 -0.1318631 1.087946 0.8130798 0.4399877 -0.6515574 -0.1515704 0.7761947 -1.163641 0.5849155 0.9890604 0.01930002 0.4169645 1.048154 -0.4609456 0.9478681 1.455622 0.9452578 1.229602 1.090221 1.129228 1.406455 0.9528547 0.6784401 0.5755769 1.076023 1.007291 0.8876087 0.7205592 1.022138 1.287608 1.003871 0.3340283 0.3002144 0.1733928 0.7109136 1.074021 1.077163 1.464317 1.096762
0.06706673 1.506646 0.4685549 0.370477 -0.5152721 1.393244 1.674638 -0.7408009 0.887539 1.025355 1.632339 -0.3659723 -0.5564018 1.463051 0.7459622 0.9108246 0.7000923 0.0754978 0.8328652 1.207021 -0.3423029 1.502642 1.008556 0.579789 0.3571956 -0.4022238 0.3104853 1.411423 -0.5128783 -0.07416934 0.5924204 1.161656 1.723336 0.6805448 0.7835183 2.012756 1.123325 1.195003 0.7830261 0.571519 2.032947 1.271514 -0.08295537 0.4513747 -0.1364919 1.190057 0.6090586 1.647983 0.08970274 1.079855 0.7178448 1.425572 1.913529 0.6829914 0.2834247 1.502092 1.158327 1.600218 -0.2883882 0.993422 2.645492 1.146223 1.762807 2.016337 2.658987 2.628233 -0.2550191 0.2416816 0.4816706 1.632552 -0.6120528 0.7002479 1.647365 -0.6522876 0.7244614 1.589246 1.449256 1.306507 0.7173104 2.525462 1.188492 1.580878
0.3633734 1.306351 0.1410932 0.4207912 1.60362 1.821268 -0.7479383 -0.1512764 -0.06796954 1.07213 0.839963 -0.578575 1.09034 -0.2027375 1.987162 0.7241822 0.5913247 -0.4953454 2.402157 2.022149 0.6530336 0.1619708 0.7900435 1.267317 -0.5017054 1.33116 -0.7914966 1.863603 -0.9866337 2.800375 1.856063 0.5117304 1.067926 0.8443728 1.302251 1.302465 0.1391357 2.08707 -1.134379 1.98224 2.989341 2.679618 2.526795 -0.5514217 -0.9577609 1.450361 0.5657277 0.6321086 0.9851814 1.901104 1.731858 1.366528 2.750418 1.261861 1.278662 0.7832037 2.120274 2.619572 1.347673 0.8295922 0.3955429 1.487623 1.948201 -0.2968647 3.366045 1.585249 0.6557083 -0.6560722 1.992046 3.346659 1.134796 2.280355 0.1662108 1.58933 1.086679 0.4035527 2.684493 1.42561 1.110513 0.5561116 0.8240346 1.746369
0.3466003 0.6355107 0.09221394 -1.00961 0.6331049 0.5994558 1.246933 -0.1847064 0.5702867 0.7914752 0.04978406 -1.276824 0.2884468 0.7202879 1.675179 0.6889829 0.07831481 0.178762 0.1072312 0.5614954 -0.1557372 0.2624052 0.7739156 1.456221 0.8058601 -0.2014588 0.5952403 0.5231801 0.6167582 0.6901874 1.193965 1.132451 0.9991538 0.7161226 0.1499931 -0.3667225 -0.1516575 0.2771637 0.9025152 0.685912 1.456553 0.6748097 0.4286777 0.6533018 1.201563 0.4598877 -0.4393588 0.5712672 0.7836651 1.312088 1.004471 1.165222 1.725052 1.363365 1.840618 0.8896938 0.5763002 1.267945 1.774424 1.395297 0.896072 0.3938681 1.244394 1.244394 1.244394 1.244394 1.244394 1.244394 1.244394 1.244394 1.244394 1.244394 1.244394 1.244394 1.244394 1.244394 1.244394 1.244394 1.244394 1.244394 1.244394 1.244394
0.4245992 1.255476 0.6145255 1.323945 0.5830013 -3.398471 0.07388608 1.236076 0.5220474 1.133113 0.9830248 0.3998753 0.4069507 0.0162456 1.646021 1.093154 -3.071483 -1.879171 1.587594 0.805219 1.234419 1.89866 0.6036698 -0.2532687 0.9095325 1.398265 0.7779753 2.208669 0.8052439 0.900051 0.174358 0.6776832 1.158786 1.187787 1.748035 -0.9107914 1.774311 1.161903 1.427639 1.965882 2.935454 1.10843 1.816234 1.414604 2.4615 1.678185 1.591159 1.636325 2.122287 2.42962 1.04189 2.276144 1.25881 1.208274 2.24533 1.946713 1.018905 1.587659 2.589629 2.492182 1.27529 2.002563 2.045458 2.242457 2.536163 2.109627 2.230435 1.821052 1.545984 2.529063 1.375077 2.240554 2.095899 2.965995 2.635885 1.767264 1.690815 1.799144 1.582048 1.882222 1.417012 1.174505
0.2485044 1.290371 0.3930576 0.6293848 0.262715 -3.376981 0.1112295 0.658732 0.3911947 1.327824 1.268349 1.005129 0.141165 0.134522 1.602803 0.7170358 -2.353421 -1.5268 1.856066 0.78369 0.7204983 1.726995 0.405489 -0.595843 0.7402242 1.066506 0.805668 2.183054 0.6640351 0.3028913 0.07573661 0.2080889 0.9987379 0.7073619 1.102013 -1.634811 1.693185 1.126376 1.196888 1.684346 2.235903 0.6837365 1.215103 1.221201 2.059514 1.427957 1.011369 1.44792 1.446489 2.129007 1.823368 1.908751 0.7349117 0.6783998 1.989946 1.723559 0.5434839 1.52861 1.88459 2.429605 0.8844223 1.775178 1.978988 1.611079 1.785855 1.892055 1.9386 1.677175 1.102026 1.728677 0.8946071 1.842361 1.835146 2.428852 1.802239 0.9766216 1.226843 1.344835 0.9690364 1.211126 0.5239459 0.7490259
###########################################################
# springEuphavg
0.5868867 0.5868867 0.5868867 0.5868867 0.5868867 0.5868867 0.5868867 0.5868867 0.5868867 0.5868867 0.5868867 0.5868867 0.5868867 0.5868867 0.5868867 0.5868867 0.5868867 0.5868867 0.5868867 0.5868867 0.5868867 0.5868867 0.5868867 0.5868867 0.5868867 0.5868867 0.5868867 0.5868867 0.5868867 0.5868867 0.5868867 0.5868867 0.5868867 0.5868867 0.5868867 0.5868867 0.5868867 0.5868867 0.5868867 0.5868867 0.5868867 0.5868867 0.5868867 0.5868867 0.5868867 0.5868867 0.5868867 0.5868867 0.5868867 0.5868867 0.5868867 0.5868867 0.5868867 0.5868867 0.5868867 0.5868867 0.5868867 0.5868867 0.5868867 0.5868867 0.5868867 0.5868867 0.5868867 0.5868867 0.5868867 0.5868867 0.5868867 0.5868867 0.5868867 0.5868867 0.5868867 0.5868867 0.5868867 0.5868867 0.5868867 0.5868867 0.5868867 0.5868867 0.5868867 0.5868867 0.5868867 0.5868867
0.6703051 0.7838845 1.635165 1.256849 0.635171 0.972572 1.801461 -0.2045931 -1.497752 -0.1880136 0.1410289 -0.1174775 2.185815 0.1993868 0.5785606 -0.844242 1.642037 -0.1929091 1.988192 1.011761 2.716183 2.152245 2.152245 2.152245 2.152245 2.152245 2.152245 2.152245 2.152245 2.152245 2.152245 2.152245 2.152245 2.152245 2.152245 2.152245 2.152245 2.152245 2.152245 2.152245 2.152245 2.152245 2.152245 2.152245 2.152245 2.152245 2.152245 2.152245 2.152245 2.152245 2.152245 2.152245 2.152245 2.152245 2.152245 2.152245 2.152245 2.152245 2.152245 2.152245 2.152245 2.152245 2.152245 2.152245 2.152245 2.152245 2.152245 2.152245 2.152245 2.152245 2.152245 2.152245 2.152245 2.152245 2.152245 2.152245 2.152245 2.152245 2.152245 2.152245 2.152245 2.152245
-1.605264 -1.179389 -0.4118135 0.6805516 -1.60564 -2.216265 -1.367658 0.4063653 0.8025337 -0.2861024 1.095878 -0.08692297 1.105619 1.527917 1.099231 -1.363567 -0.1624984 -0.03463709 0.4506784 -1.265779 0.6438826 0.04234357 0.04234357 0.04234357 0.04234357 0.04234357 0.04234357 0.04234357 0.04234357 0.04234357 0.04234357 0.04234357 0.04234357 0.04234357 0.04234357 0.04234357 0.04234357 0.04234357 0.04234357 0.04234357 0.04234357 0.04234357 0.04234357 0.04234357 0.04234357 0.04234357 0.04234357 0.04234357 0.04234357 0.04234357 0.04234357 0.04234357 0.04234357 0.04234357 0.04234357 0.04234357 0.04234357 0.04234357 0.04234357 0.04234357 0.04234357 0.04234357 0.04234357 0.04234357 0.04234357 0.04234357 0.04234357 0.04234357 0.04234357 0.04234357 0.04234357 0.04234357 0.04234357 0.04234357 0.04234357 0.04234357 0.04234357 0.04234357 0.04234357 0.04234357 0.04234357 0.04234357
-0.6138892 -0.1275724 0.3948335 0.3987163 -0.2385559 1.157208 0.6776536 0.6085931 1.279982 0.6422912 -0.3941266 0.9675582 1.047047 0.3759067 0.6648889 0.0347619 -0.5612269 0.2613778 0.6347287 0.5948619 -0.8466393 0.8435428 0.8435428 0.8435428 0.8435428 0.8435428 0.8435428 0.8435428 0.8435428 0.8435428 0.8435428 0.8435428 0.8435428 0.8435428 0.8435428 0.8435428 0.8435428 0.8435428 0.8435428 0.8435428 0.8435428 0.8435428 0.8435428 0.8435428 0.8435428 0.8435428 0.8435428 0.8435428 0.8435428 0.8435428 0.8435428 0.8435428 0.8435428 0.8435428 0.8435428 0.8435428 0.8435428 0.8435428 0.8435428 0.8435428 0.8435428 0.8435428 0.8435428 0.8435428 0.8435428 0.8435428 0.8435428 0.8435428 0.8435428 0.8435428 0.8435428 0.8435428 0.8435428 0.8435428 0.8435428 0.8435428 0.8435428 0.8435428 0.8435428 0.8435428 0.8435428 0.8435428
0.266571 1.430505 0.7942696 0.8841797 0.24857 -1.329 0.3372648 1.341527 0.1657903 -1.190612 0.7431026 -0.5021438 1.061808 -0.01205649 -0.395476 -0.07084373 0.04381176 0.7505658 0.6543061 0.6114799 1.331711 -0.3002228 1.269278 0.187228 1.18502 -1.915378 0.2804647 1.045386 -1.562058 -0.1655068 0.7449465 0.4947763 -1.861175 -0.3015444 1.074261 0.6198475 -1.366698 -1.805729 0.07035098 -0.6027057 -1.535576 1.034659 -1.028592 0.1022617 0.772836 -0.5997299 0.5007285 -0.5439295 -0.4786058 0.1955946 0.5409406 0.1572376 0.3838026 -1.593965 -0.924036 0.7850635 1.403503 -0.9907176 -0.6835352 -0.40523 1.171011 0.3094302 0.8913736 -0.893451 -1.35606 1.14303 -0.8764558 -1.057148 -0.7088685 -1.759423 -0.8499749 0.2480213 -0.592965 -0.3021081 0.9269965 -0.2317497 -0.08545521 0.6231991 0.1646216 -1.091279 -1.284445 0.2491026
-0.2782624 -1.564686 0.1003236 0.9947442 0.5930387 -0.6862285 0.1947192 0.1959907 -0.01542397 -0.9304473 0.1817406 0.1193488 -0.2759987 -0.2401949 0.3445048 -1.426589 -0.05632983 0.03379164 0.795093 -0.8703855 -0.9496867 0.4979483 -0.9327992 0.2171199 0.6112531 -0.008120474 0.7419004 0.8219455 1.017116 0.5741892 1.402159 0.8195931 1.618556 1.266763 1.140721 0.2299953 1.217878 0.4822302 -0.1121806 0.2703611 0.8800572 1.288508 0.9558785 -0.04253906 1.209583 0.8239762 0.5318857 -0.9105464 -0.01116999 0.5288141 -1.234341 0.2625221 1.345797 0.1955285 0.5755472 1.302235 -0.6398114 1.012781 1.216561 1.093419 1.473021 1.528531 1.349197 1.791347 1.166328 0.3256906 0.01584699 0.7306929 1.292634 1.080528 0.8096662 0.7840412 1.694856 0.8825011 0.290854 0.5418667 0.02000146 0.6168719 1.318438 1.527678 1.642625 1.499918
0.08119913 -1.600198 -0.002894619 0.8789269 0.3265636 -0.3595849 0.2497497 0.4696457 0.09345851 -0.7052979 0.2536931 0.3284413 -0.3415215 -0.2438652 0.3175031 -1.17822 0.04214757 0.110579 0.4587859 -0.7716948 -1.056895 0.08964663 -0.8199201 0.3341092 0.8329454 0.1035152 0.7936469 0.7638219 1.065546 0.5286595 1.32131 0.749676 1.230457 0.9488368 1.053125 0.2616387 1.012129 0.8308942 0.1587704 0.2033403 0.9892588 1.252034 0.9130749 -0.1092946 1.026123 0.7415166 0.450383 -0.651593 -0.08236933 0.746554 -1.18711 0.5839262 1.006189 0.07168534 0.4201307 1.064387 -0.4455047 0.9783398 1.427714 0.940802 1.156867 1.072013 1.099062 1.38835 0.9468686 0.6567095 0.6123754 1.011066 0.9541506 0.7924683 0.7244682 1.024614 1.325331 1.0044 0.3535549 0.3340708 0.2027142 0.7263528 1.041891 1.050263 1.323359 1.062848
0.2769953 2.171986 1.123009 -0.6149085 -0.904193 1.925133 2.589119 -0.2848633 1.054292 0.5740592 2.81344 -0.4350303 0.04515835 1.091021 0.920794 1.489274 1.169166 0.2381357 1.853463 1.690517 -0.1056497 2.560201 2.582888 1.639328 1.081729 -0.5280776 0.757204 2.59927 -0.6407992 0.2315153 0.8002204 2.295176 2.55768 1.725552 1.753692 3.141925 2.417947 2.10379 1.890798 0.9765636 3.851784 1.855264 0.2263136 1.040879 0.5479415 2.587981 1.382056 3.151758 1.107435 2.60611 0.5989128 2.663829 3.428434 0.9099134 0.4745999 2.925671 2.252327 3.183863 -0.3870944 1.397117 4.51575 2.556667 3.293867 3.122531 4.52986 4.782338 0.4757805 1.602756 1.625976 2.363717 -0.3316263 1.313467 2.704587 -0.4051207 1.175784 2.808639 2.444264 2.268339 1.564691 4.733361 2.760503 2.79934
-0.06028031 1.842742 0.6362094 -0.07649501 0.6279567 0.5164774 -0.4082401 -0.2008237 0.4342889 1.302281 0.7892581 0.07081813 0.5872149 -0.05484931 1.354949 0.2782117 0.9694739 0.0446815 2.841616 2.204171 0.8602636 0.318102 0.4776342 1.703254 -0.0565265 1.176903 -0.3818883 1.709996 -0.7051008 3.33046 2.361521 -0.02387735 1.53637 1.252874 1.689499 1.633377 0.5534528 2.680659 -0.8546081 2.460875 3.375788 3.148387 3.165574 -0.4485857 -0.5940323 1.600027 0.7644332 0.7977543 1.444663 1.998898 2.03604 1.711846 2.382891 1.377718 1.219751 0.8769815 1.976299 2.971332 1.538464 0.9613999 0.4524829 1.904601 1.766643 -0.04832969 3.276416 1.678437 0.6628715 -0.8978026 2.132417 3.676095 1.055271 2.278672 0.1834367 1.591484 0.9042661 0.1653194 2.587457 1.532428 1.013579 0.7122355 0.9014403 1.768246
0.3396207 0.5191849 0.3305103 -1.044881 0.5412796 0.5677752 1.418617 -0.03120855 0.6153916 0.489053 -0.04356342 -1.245082 0.4984984 0.5564907 1.823452 0.8273168 0.04840999 0.05441738 0.08440693 0.3761751 -0.2714442 0.3930306 0.9462897 1.480978 0.6642716 -0.05514573 0.6973881 0.3879996 0.5083374 0.8133616 1.198976 1.185474 1.016109 0.8434488 0.4299817 -0.2296133 -0.05629186 0.3518298 0.7731634 0.5842075 1.566 0.8014363 0.6374951 0.5420786 0.8530905 0.607092 -0.2309319 0.5099776 0.6100781 1.55919 1.111081 0.9938669 1.761908 1.397123 2.024936 0.985621 0.5121087 1.080753 1.536944 1.530927 1.129434 0.5258788 1.17725 1.17725 1.17725 1.17725 1.17725 1.17725 1.17725 1.17725 1.17725 1.17725 1.17725 1.17725 1.17725 1.17725 1.17725 1.17725 1.17725 1.17725 1.17725 1.17725
0.6685562 1.158147 0.9577135 1.583041 0.5327242 -3.565169 0.23221 1.031416 0.7773437 1.092814 1.021952 0.02713838 0.8678924 0.1947543 1.451103 1.137519 -3.210589 -2.114453 1.651779 0.8482243 1.023886 2.343128 0.8400056 0.1165735 0.983342 1.798698 0.8705248 2.433508 1.199814 1.442014 0.1880549 0.6334886 0.9702506 1.129115 1.831152 -0.5791529 1.686405 0.8746509 1.293808 1.816594 3.079467 0.7220733 1.477322 1.29678 2.616723 1.424805 1.53989 1.474894 2.116493 2.321554 0.4937783 2.181959 1.523545 1.386453 2.245257 1.846128 0.9994424 1.501198 2.647185 2.631675 0.9625623 1.840505 1.868867 2.226599 2.099451 1.747349 1.870892 1.366557 1.308642 2.439741 0.997393 1.908409 1.446633 2.77442 2.707184 1.77643 1.5537 1.212148 1.123088 2.011839 0.8342858 0.6611343
0.3806125 1.343188 0.7169541 0.872556 0.156047 -3.611567 0.2786941 0.6865868 0.5566722 1.281117 1.532169 0.7476425 0.5185467 0.3303185 1.468659 0.7896846 -2.510896 -1.573325 1.890416 0.8297591 0.5245404 2.164312 0.6600023 -0.2969092 0.7000292 1.387141 0.8357293 2.445276 0.9299457 0.706952 0.03793327 0.09355116 0.7447348 0.5781516 1.194501 -1.515197 1.58274 0.9036488 1.06631 1.409765 2.249875 0.245197 0.8277721 1.010681 2.139396 1.137893 0.8554294 1.2516 1.34593 1.901044 1.39416 1.732958 0.9482972 0.7966082 2.0162 1.62164 0.4471758 1.386658 1.82404 2.392603 0.5975891 1.611661 1.69272 1.603082 1.257155 1.529092 1.610433 1.170428 0.7363728 1.560696 0.5587364 1.526459 1.281431 2.062911 1.779813 0.8535724 0.9604448 0.7096673 0.4274 1.279508 -0.10713 0.0554166
###########################################################
# springBTavg
0.3262973 0.3262973 0.3262973 0.3262973 0.3262973 0.3262973 0.3262973 0.3262973 0.3262973 0.3262973 0.3262973 0.3262973 0.3262973 0.3262973 0.3262973 0.3262973 0.3262973 0.3262973 0.3262973 0.3262973 0.3262973 0.3262973 0.3262973 0.3262973 0.3262973 0.3262973 0.3262973 0.3262973 0.3262973 0.3262973 0.3262973 0.3262973 0.3262973 0.3262973 0.3262973 0.3262973 0.3262973 0.3262973 0.3262973 0.3262973 0.3262973 0.3262973 0.3262973 0.3262973 0.3262973 0.3262973 0.3262973 0.3262973 0.3262973 0.3262973 0.3262973 0.3262973 0.3262973 0.3262973 0.3262973 0.3262973 0.3262973 0.3262973 0.3262973 0.3262973 0.3262973 0.3262973 0.3262973 0.3262973 0.3262973 0.3262973 0.3262973 0.3262973 0.3262973 0.3262973 0.3262973 0.3262973 0.3262973 0.3262973 0.3262973 0.3262973 0.3262973 0.3262973 0.3262973 0.3262973 0.3262973 0.3262973
1.891015 0.5021465 2.130518 0.1422219 -0.1006776 0.6918557 2.280826 0.2855872 -1.464973 0.4992304 0.3321252 0.03109446 3.035289 -1.221242 1.352412 -0.5585321 1.216028 0.3575647 1.120112 -0.4436244 1.89811 1.870429 1.870429 1.870429 1.870429 1.870429 1.870429 1.870429 1.870429 1.870429 1.870429 1.870429 1.870429 1.870429 1.870429 1.870429 1.870429 1.870429 1.870429 1.870429 1.870429 1.870429 1.870429 1.870429 1.870429 1.870429 1.870429 1.870429 1.870429 1.870429 1.870429 1.870429 1.870429 1.870429 1.870429 1.870429 1.870429 1.870429 1.870429 1.870429 1.870429 1.870429 1.870429 1.870429 1.870429 1.870429 1.870429 1.870429 1.870429 1.870429 1.870429 1.870429 1.870429 1.870429 1.870429 1.870429 1.870429 1.870429 1.870429 1.870429 1.870429 1.870429
-2.036558 -0.8364321 0.1085217 0.1892913 -0.8527776 -0.6723919 -0.5049402 1.467536 0.1232315 0.3546731 0.4428682 0.5025309 1.124408 2.049566 1.227088 -1.106204 0.0007600692 0.3256159 1.016218 -0.4275503 1.324252 0.9384683 0.9384683 0.9384683 0.9384683 0.9384683 0.9384683 0.9384683 0.9384683 0.9384683 0.9384683 0.9384683 0.9384683 0.9384683 0.9384683 0.9384683 0.9384683 0.9384683 0.9384683 0.9384683 0.9384683 0.9384683 0.9384683 0.9384683 0.9384683 0.9384683 0.9384683 0.9384683 0.9384683 0.9384683 0.9384683 0.9384683 0.9384683 0.9384683 0.9384683 0.9384683 0.9384683 0.9384683 0.9384683 0.9384683 0.9384683 0.9384683 0.9384683 0.9384683 0.9384683 0.9384683 0.9384683 0.9384683 0.9384683 0.9384683 0.9384683 0.9384683 0.9384683 0.9384683 0.9384683 0.9384683 0.9384683 0.9384683 0.9384683 0.9384683 0.9384683 0.9384683
-1.158681 -0.242454 0.5451335 -0.08941945 0.6166268 0.9907939 2.422268 0.6055153 3.798358 0.6782091 0.6957501 0.4625109 1.77588 1.463828 1.75777 0.3251744 1.297876 3.70432 1.645729 1.605488 -1.328425 2.857259 2.857259 2.857259 2.857259 2.857259 2.857259 2.857259 2.857259 2.857259 2.857259 2.857259 2.857259 2.857259 2.857259 2.857259 2.857259 2.857259 2.857259 2.857259 2.857259 2.857259 2.857259 2.857259 2.857259 2.857259 2.857259 2.857259 2.857259 2.857259 2.857259 2.857259 2.857259 2.857259 2.857259 2.857259 2.857259 2.857259 2.857259 2.857259 2.857259 2.857259 2.857259 2.857259 2.857259 2.857259 2.857259 2.857259 2.857259 2.857259 2.857259 2.857259 2.857259 2.857259 2.857259 2.857259 2.857259 2.857259 2.857259 2.857259 2.857259 2.857259
0.8084394 1.102373 0.3486828 0.6218601 0.1144564 -1.266728 -0.5824706 1.168837 0.1423794 -1.452055 1.251612 -0.2388094 0.4055172 -0.3811115 -0.2103325 0.05612424 -0.2249145 1.211537 -0.323437 0.3402079 1.52758 -0.07963294 0.9677285 -0.1799856 1.339444 -1.565382 -0.4396092 1.546254 -1.422676 -0.1562657 0.1938961 0.5548826 -1.295985 0.395694 0.5902683 -0.08232917 -1.146175 -1.796335 -0.6287311 -1.039726 -1.206832 0.1097111 -0.7046909 0.5133191 2.852016 -0.418317 0.1541592 -0.07621848 -0.2393574 0.351006 1.366846 -0.1674575 0.5941991 -1.514531 -0.8197524 0.5087457 1.000407 -1.064339 -0.466014 0.7368625 1.612537 0.5981645 0.6823128 -1.044526 -1.421284 0.4643406 -0.7707668 -1.113718 -0.9118193 -1.749291 -1.093912 1.02315 -0.8806253 0.01548122 1.063799 -0.2355839 -0.3251976 1.491075 0.3672383 -1.030771 -1.120139 0.3613434
-0.4134976 -1.3446 -0.108682 1.108426 1.800627 -0.3798752 0.8240966 0.08197959 0.2600036 -0.4887187 0.3462357 0.7448338 -0.7371242 -0.3342514 0.3467259 -0.9979275 -0.449558 0.5054979 -0.1030842 -0.9695314 -1.109024 0.09449143 -0.8729085 0.2279364 1.821354 0.59643 2.122025 1.387633 1.992038 1.2853 2.536477 1.045457 2.223247 1.63983 1.99141 -0.08187474 1.037288 1.575881 0.1568459 0.224669 1.476947 1.961471 1.299503 0.02577741 1.866077 2.108618 0.9237401 -0.4084448 -0.2683864 1.097864 -0.7497329 1.099077 2.100058 0.6899958 0.6422696 2.357574 -0.002656723 1.675146 2.382538 2.098836 3.444733 3.057872 2.755913 3.498774 1.927384 1.51152 0.9307472 2.683027 3.27167 2.33026 1.587702 2.670609 2.523501 1.993292 0.607945 0.8583229 0.6976533 2.454609 3.270285 4.092643 2.481656 3.418078
-0.4634276 -1.320166 -0.0920172 1.08936 1.75067 -0.490404 0.7661079 0.07204013 0.1302189 -0.5971161 0.277178 0.7680753 -0.7511651 -0.3341782 0.3598438 -1.062867 -0.40752 0.5233452 -0.1252995 -0.9940156 -1.09746 0.02719009 -0.8881041 0.2109751 1.947001 0.6387038 2.168834 1.456652 2.009266 1.368147 2.512241 1.05846 2.164373 1.723632 1.819647 -0.07565122 0.9045978 1.633502 0.1951907 0.2869927 1.473898 1.932894 1.139733 -0.09122166 1.832214 2.137923 0.9413178 -0.386485 -0.4046537 0.9973853 -0.6739251 1.039075 2.161446 0.5859196 0.7312263 2.364296 -0.05897894 1.645267 2.308695 2.091243 3.432694 3.013446 2.806494 3.459553 1.943234 1.496556 0.9901302 2.859566 3.114847 2.723453 1.656178 2.74804 2.519788 1.965191 0.7203767 0.8451689 0.5988013 2.343969 3.257359 4.201883 2.40032 3.287797
0.6964454 -0.0009424517 -0.9219731 0.9025912 0.4974135 1.62351 1.433736 -0.03194392 0.7274177 1.531263 1.11158 1.981829 -0.3727445 1.236754 2.36829 1.561803 1.866266 1.851975 1.077316 1.270765 0.8858024 0.7119795 1.114416 1.554887 1.373232 2.419064 2.967826 1.032285 1.389548 1.701644 2.258028 0.7753532 1.662803 1.326334 1.250623 1.199594 0.7318449 0.5857889 -0.2154345 1.238408 1.137758 1.644786 1.03673 1.053367 0.6758696 0.2106215 1.965751 0.4912341 -0.7443048 0.5944389 1.976935 2.012605 1.44254 1.712473 2.411925 1.431646 0.7322082 1.358625 2.909041 2.694791 1.789436 0.6581599 1.894762 1.898992 1.47387 1.023989 -0.005967086 -0.2557559 0.2628338 1.841612 1.497463 1.237101 2.221349 0.3075006 1.58352 1.874324 1.537494 1.833327 0.7323667 0.9849532 0.685323 1.078521
0.5394338 0.4674049 -0.8260656 0.9068602 1.012712 2.556029 1.787891 2.568689 1.118932 2.054382 3.480893 -0.0669142 2.091925 1.661985 2.098473 2.431408 1.931293 2.709591 3.17796 1.605132 1.722472 2.146908 2.077059 2.691346 1.978644 2.864298 1.097484 2.136562 3.546723 3.319315 1.901841 2.155143 2.241347 2.988744 2.664364 2.836323 2.696212 1.796324 3.476066 1.592585 2.800347 2.509719 3.198028 2.844977 2.482675 4.409309 4.801332 4.121033 3.900888 2.745469 3.072208 3.458853 4.979034 4.096484 3.947211 3.450327 4.689586 3.72871 3.620568 4.497957 3.194081 3.487113 4.523049 6.211125 4.056618 4.461153 4.473277 6.319935 5.52211 4.811751 4.230514 4.510301 4.522696 4.510254 5.724993 6.106796 5.0655 3.981919 4.825682 6.094691 5.477988 5.889116
0.5335848 1.836571 0.199905 -0.871739 2.017219 1.033488 0.9984011 0.09983277 0.6199125 2.188268 1.682276 -0.4277527 0.8338593 1.872515 2.136243 0.2579923 1.407125 1.161964 0.01581392 0.4658415 1.25218 0.471671 0.2396192 1.6255 1.237351 -0.1341469 1.364491 2.384682 0.5267076 1.914502 2.640315 2.171536 1.552261 1.586842 -0.1548584 -1.130793 -0.4530774 1.466459 1.818121 2.409662 2.66745 1.356453 1.007294 1.699346 2.978411 1.319181 -0.8625793 1.667332 1.937714 0.9462244 2.066707 3.119767 2.437438 2.607498 1.812281 2.05809 2.6901 3.82474 3.811327 1.879767 0.3052045 -0.06528018 3.197461 3.197461 3.197461 3.197461 3.197461 3.197461 3.197461 3.197461 3.197461 3.197461 3.197461 3.197461 3.197461 3.197461 3.197461 3.197461 3.197461 3.197461 3.197461 3.197461
-0.0718875 1.397986 -0.5864203 0.4674645 0.3312101 -2.160273 -1.307969 0.4831011 0.3958678 1.82411 1.384241 2.105826 0.1520691 0.6930826 1.709591 0.9456707 -2.514003 -1.027727 1.195495 1.290616 1.091004 1.085971 0.4826687 -1.23678 0.2318895 0.5484659 1.293836 1.782021 -0.05492901 0.2859385 1.013718 1.53538 3.101133 2.518086 1.313345 -1.368969 2.045816 2.503605 3.852285 3.009712 3.135908 3.905778 3.476943 3.412313 2.693266 3.022697 3.282898 3.544338 3.43622 4.312871 4.389124 3.54184 0.9229737 2.246354 2.559646 2.911283 3.098787 4.577187 3.105294 4.198534 3.413498 4.14055 4.685379 5.322986 5.607712 4.655324 5.626325 4.81301 4.912499 4.705716 4.954647 4.522102 5.499839 4.994858 4.126436 4.195632 3.739116 5.074025 4.731784 4.453263 5.206019 5.873837
-0.03978517 1.307427 -0.5435732 0.3674226 0.3227316 -2.163427 -1.319507 0.4056209 0.4045768 1.816239 1.386894 2.030244 0.1552272 0.7114021 1.694457 0.993099 -2.673723 -1.07741 1.300706 1.396041 1.185868 1.097939 0.4703768 -1.277541 0.2809596 0.5914322 1.275239 1.714964 0.004128636 0.2912483 1.073518 1.549414 3.032015 2.553353 1.348797 -1.401083 1.980757 2.527193 3.833839 2.973827 3.151625 3.91731 3.489646 3.437495 2.727302 3.065607 3.279373 3.596936 3.401673 4.332247 4.427118 3.567744 0.936092 2.252724 2.537289 2.958268 3.086464 4.571752 3.178792 4.333234 3.476297 4.164441 4.668157 5.320392 5.568749 4.693394 5.668289 4.857304 4.945601 4.793087 4.983578 4.482863 5.426427 5.006409 4.105117 4.24942 3.809663 5.086632 4.752274 4.470912 5.243518 5.988301
###########################################################
# springPhyL_avg
0.347453 0.347453 0.347453 0.347453 0.347453 0.347453 0.347453 0.347453 0.347453 0.347453 0.347453 0.347453 0.347453 0.347453 0.347453 0.347453 0.347453 0.347453 0.347453 0.347453 0.347453 0.347453 0.347453 0.347453 0.347453 0.347453 0.347453 0.347453 0.347453 0.347453 0.347453 0.347453 0.347453 0.347453 0.347453 0.347453 0.347453 0.347453 0.347453 0.347453 0.347453 0.347453 0.347453 0.347453 0.347453 0.347453 0.347453 0.347453 0.347453 0.347453 0.347453 0.347453 0.347453 0.347453 0.347453 0.347453 0.347453 0.347453 0.347453 0.347453 0.347453 0.347453 0.347453 0.347453 0.347453 0.347453 0.347453 0.347453 0.347453 0.347453 0.347453 0.347453 0.347453 0.347453 0.347453 0.347453 0.347453 0.347453 0.347453 0.347453 0.347453 0.347453
-1.673585 0.4614324 -0.9162785 1.891329 -0.01192626 1.216449 1.072105 0.7201468 -1.114309 -0.6563335 0.5022158 -0.1832541 1.664633 1.792736 -0.9245787 0.07384366 0.5183289 2.294693 1.130219 0.4301119 0.7888216 2.718888 2.718888 2.718888 2.718888 2.718888 2.718888 2.718888 2.718888 2.718888 2.718888 2.718888 2.718888 2.718888 2.718888 2.718888 2.718888 2.718888 2.718888 2.718888 2.718888 2.718888 2.718888 2.718888 2.718888 2.718888 2.718888 2.718888 2.718888 2.718888 2.718888 2.718888 2.718888 2.718888 2.718888 2.718888 2.718888 2.718888 2.718888 2.718888 2.718888 2.718888 2.718888 2.718888 2.718888 2.718888 2.718888 2.718888 2.718888 2.718888 2.718888 2.718888 2.718888 2.718888 2.718888 2.718888 2.718888 2.718888 2.718888 2.718888 2.718888 2.718888
0.04520525 -0.2049846 0.298902 0.6963007 -0.2938873 -1.564405 0.08790611 0.764467 1.806901 -0.7174947 1.345051 1.198971 0.1802739 0.7879758 -0.963256 0.9033407 -0.9754294 -1.12056 -2.16061 -0.03016234 0.1156012 0.5091674 0.5091674 0.5091674 0.5091674 0.5091674 0.5091674 0.5091674 0.5091674 0.5091674 0.5091674 0.5091674 0.5091674 0.5091674 0.5091674 0.5091674 0.5091674 0.5091674 0.5091674 0.5091674 0.5091674 0.5091674 0.5091674 0.5091674 0.5091674 0.5091674 0.5091674 0.5091674 0.5091674 0.5091674 0.5091674 0.5091674 0.5091674 0.5091674 0.5091674 0.5091674 0.5091674 0.5091674 0.5091674 0.5091674 0.5091674 0.5091674 0.5091674 0.5091674 0.5091674 0.5091674 0.5091674 0.5091674 0.5091674 0.5091674 0.5091674 0.5091674 0.5091674 0.5091674 0.5091674 0.5091674 0.5091674 0.5091674 0.5091674 0.5091674 0.5091674 0.5091674
0.9661936 -1.196063 -0.1013708 2.356369 0.5351252 1.621497 1.08655 -0.5223327 -0.4692225 2.128901 -1.161764 1.735994 -0.1646979 0.1846801 1.154757 0.3314853 0.3924355 -1.10577 0.03911601 0.5746021 -0.9811068 -0.02930257 -0.02930257 -0.02930257 -0.02930257 -0.02930257 -0.02930257 -0.02930257 -0.02930257 -0.02930257 -0.02930257 -0.02930257 -0.02930257 -0.02930257 -0.02930257 -0.02930257 -0.02930257 -0.02930257 -0.02930257 -0.02930257 -0.02930257 -0.02930257 -0.02930257 -0.02930257 -0.02930257 -0.02930257 -0.02930257 -0.02930257 -0.02930257 -0.02930257 -0.02930257 -0.02930257 -0.02930257 -0.02930257 -0.02930257 -0.02930257 -0.02930257 -0.02930257 -0.02930257 -0.02930257 -0.02930257 -0.02930257 -0.02930257 -0.02930257 -0.02930257 -0.02930257 -0.02930257 -0.02930257 -0.02930257 -0.02930257 -0.02930257 -0.02930257 -0.02930257 -0.02930257 -0.02930257 -0.02930257 -0.02930257 -0.02930257 -0.02930257 -0.02930257 -0.02930257 -0.02930257
1.590406 1.636161 1.722879 3.187804 0.9121327 -0.9702242 0.7880106 0.0460768 0.8201326 0.4623157 1.383113 1.392843 1.902155 -0.3962013 0.4002102 1.579295 1.046155 2.846938 1.385994 1.006113 1.916817 2.239964 1.958828 1.454189 2.556291 -2.508185 -1.88306 1.077893 -1.957856 -0.3736755 1.494759 2.01999 -2.034499 1.414053 1.417287 1.406682 -1.852444 -2.35923 -0.02449597 1.170273 -1.021717 0.8701237 0.1731715 1.552525 2.764978 -0.5872687 0.9214898 1.451274 0.6711127 0.2939521 2.794925 1.505935 0.833013 -1.297813 -0.3624538 0.8173687 1.899737 -1.727988 -0.09323825 1.491936 0.8363349 0.6922522 2.189509 -0.9798013 -0.8088733 -0.04159729 0.5892251 -2.185931 -0.03766072 -2.108242 -0.6030742 2.186801 1.796406 1.440048 2.28978 1.015813 1.39102 1.350569 1.195975 -0.6334415 -0.8764619 2.092097
0.279899 -1.818696 0.2695772 -0.4948139 1.117631 0.1165249 1.099281 1.548123 0.3242579 -0.1966091 0.782815 0.8938438 0.01403926 0.01085833 0.4161325 -0.8164119 -0.9458234 0.3092243 2.881753 -0.2225458 -1.024316 0.4637448 0.4400602 1.125165 1.515616 2.358788 2.384173 1.710362 1.692887 1.207881 0.8146585 2.181806 1.83376 1.715238 1.40211 1.660627 0.9627597 1.4618 1.309308 0.9535654 1.101137 2.760938 1.764199 0.9981229 0.6043534 0.3971966 1.309127 0.773102 0.7191669 1.394424 -0.757128 0.750446 0.7366042 0.6549356 1.577956 1.030266 0.5215341 1.940776 1.479463 1.832902 1.702366 1.554292 2.703069 2.225724 1.480848 1.631122 1.239241 1.641944 0.8338254 1.136731 1.864524 2.231142 1.20712 1.5485 1.177562 1.548597 1.406384 2.19222 0.8316305 0.7262224 1.745174 0.7656668
0.5397946 -1.941425 0.4342083 -0.3864479 0.7703917 -0.05206817 0.8745942 1.506576 0.1795044 -0.275149 0.6345371 0.6790001 -0.3434437 -0.3238781 0.3122903 -0.7401475 -0.6272716 0.2022183 2.737275 -0.4002849 -0.8340387 1.383666 0.3595608 0.9861855 1.353666 1.979338 2.193472 1.517472 1.329331 0.7599381 0.6791789 2.077559 1.287852 1.189085 0.9797514 1.616629 1.319612 1.460643 1.225061 0.9821951 1.070664 2.355145 1.479634 1.02687 1.141297 0.4752051 1.310321 0.6029838 0.3172196 1.302826 -0.1868949 0.6978463 0.5636403 0.5221896 1.400016 1.028092 0.3430775 2.159414 1.705561 1.744094 1.605049 1.224381 2.645807 2.320045 1.537551 1.375021 0.9445544 0.9439998 0.5525924 0.8653547 1.758466 1.764903 1.342251 1.061542 0.8134626 1.43728 1.500285 1.804973 0.5589057 0.3614551 1.689417 0.2547179
1.306803 0.1508185 0.1015684 -1.73618 -0.285843 0.2382803 0.9146844 3.285542 -0.5295537 -1.361228 1.50288 -0.1949602 2.239587 -0.8298964 -0.3382922 1.892187 0.3294577 0.8304639 0.7653352 -0.2677102 1.71544 0.08420874 2.189382 1.647024 2.305683 0.7683478 1.363236 0.4034091 1.550044 1.120127 -0.5826467 1.862639 0.3011568 1.951485 2.95449 3.246658 2.627856 0.8678829 2.172572 -0.5486284 1.68664 -0.02207118 1.170101 2.161082 2.118085 2.287399 1.2539 2.877161 2.823096 1.095643 -0.5150795 1.798542 1.848924 0.1788367 0.3294895 1.07174 2.496663 1.234026 2.212531 0.5906067 2.572852 2.872783 1.575249 1.13734 2.317804 1.943774 3.326442 2.789606 1.743274 -0.4174498 1.600496 1.461351 1.181194 2.176496 0.3335679 0.3989443 0.6577116 1.062812 2.381803 2.589522 2.249561 1.237569
-0.1252266 1.739444 1.19057 -0.2478555 -1.385766 -1.719562 0.8764167 0.3081314 0.7873505 0.7177218 0.3090955 2.377537 -1.311535 2.041407 -0.1998721 -0.3543232 0.3901604 1.322561 1.208751 1.339087 1.012659 -0.2789384 0.03898266 0.3572204 1.24545 -0.1207157 0.6306052 0.02892409 1.038826 1.907147 0.9766434 -0.8736912 1.279406 0.5294182 0.9379258 1.270425 0.3869991 3.09062 1.256895 1.978494 1.985524 1.667626 0.7805916 0.9990221 1.500378 0.5604415 0.8183703 -0.02787285 0.9805874 1.216396 1.217192 1.593559 0.9010293 0.4660228 -0.344751 1.389303 1.435712 2.025085 0.3725192 0.8409296 0.90576 1.640474 1.343227 0.3415481 1.857182 0.6848057 0.5618899 0.6366337 1.389624 1.818343 1.11197 0.4553508 0.4223097 1.196867 1.075653 0.1788076 1.234154 2.072008 0.8203987 0.8814615 0.07351846 0.8409678
0.4479789 -0.09243856 1.106835 -0.1098768 -0.2748128 0.6680032 1.710013 0.006348653 -0.05159327 -0.7993961 1.016427 -0.09479629 -0.288456 -0.2604869 2.48588 1.692333 1.302819 -0.3861822 0.7720025 -0.03726613 0.5153016 1.125243 0.8546118 2.387504 -0.2414645 0.6284323 0.6241833 0.6881709 1.89206 -0.06894021 0.09338849 1.411261 0.4230911 2.396793 2.588871 2.889002 1.992947 1.619077 -0.118703 -1.55284 1.194006 0.404531 -1.089372 -3.062518 -2.057764 -0.06730175 2.010725 0.6887069 0.06038191 1.792174 0.5484431 -0.4833667 3.195591 0.4632472 3.128877 2.870717 -1.003431 -0.2761328 2.288132 2.647296 2.668091 1.442008 -0.3779079 -0.3779079 -0.3779079 -0.3779079 -0.3779079 -0.3779079 -0.3779079 -0.3779079 -0.3779079 -0.3779079 -0.3779079 -0.3779079 -0.3779079 -0.3779079 -0.3779079 -0.3779079 -0.3779079 -0.3779079 -0.3779079 -0.3779079
0.6573163 0.9609562 2.307483 1.82393 1.669514 0.2941303 1.160124 -1.53176 -0.07599452 0.6041656 -0.5992786 0.4132462 1.218708 1.345371 -0.5928557 -0.09679172 1.415239 -1.523697 1.395631 0.9370049 2.287617 1.969892 2.076654 1.360156 0.5543517 2.197065 1.220172 0.2480311 1.744471 0.8617297 -0.7433652 0.09084279 0.9844584 0.328174 1.782213 1.289959 0.2413321 -0.5716577 -0.3109871 1.72581 1.483915 0.7561905 1.036041 0.8419956 4.785848 -0.380276 0.06966639 0.4832249 1.828979 1.421119 0.1339623 0.261091 3.522557 0.5098723 0.6998067 -0.1542245 0.2837795 0.2762928 3.803408 1.199645 0.6808841 3.570621 -0.7914128 1.815771 0.7729817 0.07019935 2.693624 -0.6073474 0.07254929 1.653586 -0.3330235 3.387474 -0.6911015 1.282551 1.175432 1.690388 1.568229 -0.746996 0.01813233 2.271486 -0.4972057 -0.7118401
0.1672711 2.708192 2.469958 1.587779 2.026692 0.5903126 0.865424 0.009150664 0.2349571 1.558608 2.666487 0.6246603 1.502873 -0.3590836 -0.277994 2.274447 0.5709491 -3.326448 2.900519 1.596179 3.433295 3.912016 3.1089 1.347408 0.6650231 3.242548 3.040542 2.352893 1.822283 0.5210194 -2.028456 -0.1697826 0.8461534 -0.332101 1.477159 0.6365334 1.041128 0.9737243 0.2050064 3.553774 2.629474 1.237418 1.299996 1.054255 6.968749 0.1480475 1.227222 0.8033727 2.556581 3.424212 1.098741 0.2623588 3.751477 0.09139813 2.618709 0.3495328 0.2486176 0.4186146 5.564672 2.80527 0.3628054 5.889867 0.4358332 2.388414 1.912163 0.1260957 3.490742 -0.545688 0.9118133 2.518871 -1.269574 3.75431 -1.103296 1.750106 0.1749599 1.602999 2.525899 -0.69789 -0.6609987 1.797276 -1.80619 -1.933916
###########################################################
# springJel_avg
0.2497997 0.2497997 0.2497997 0.2497997 0.2497997 0.2497997 0.2497997 0.2497997 0.2497997 0.2497997 0.2497997 0.2497997 0.2497997 0.2497997 0.2497997 0.2497997 0.2497997 0.2497997 0.2497997 0.2497997 0.2497997 0.2497997 0.2497997 0.2497997 0.2497997 0.2497997 0.2497997 0.2497997 0.2497997 0.2497997 0.2497997 0.2497997 0.2497997 0.2497997 0.2497997 0.2497997 0.2497997 0.2497997 0.2497997 0.2497997 0.2497997 0.2497997 0.2497997 0.2497997 0.2497997 0.2497997 0.2497997 0.2497997 0.2497997 0.2497997 0.2497997 0.2497997 0.2497997 0.2497997 0.2497997 0.2497997 0.2497997 0.2497997 0.2497997 0.2497997 0.2497997 0.2497997 0.2497997 0.2497997 0.2497997 0.2497997 0.2497997 0.2497997 0.2497997 0.2497997 0.2497997 0.2497997 0.2497997 0.2497997 0.2497997 0.2497997 0.2497997 0.2497997 0.2497997 0.2497997 0.2497997 0.2497997
0.7812907 0.4227534 3.960948 -0.3301836 2.825029 -0.4497057 2.313369 -1.555168 -2.361382 -0.4409423 -1.396502 -0.9260716 0.5477897 -1.556366 1.43186 -1.302211 2.224814 -2.287321 1.831923 2.669979 3.386936 0.7643687 0.7643687 0.7643687 0.7643687 0.7643687 0.7643687 0.7643687 0.7643687 0.7643687 0.7643687 0.7643687 0.7643687 0.7643687 0.7643687 0.7643687 0.7643687 0.7643687 0.7643687 0.7643687 0.7643687 0.7643687 0.7643687 0.7643687 0.7643687 0.7643687 0.7643687 0.7643687 0.7643687 0.7643687 0.7643687 0.7643687 0.7643687 0.7643687 0.7643687 0.7643687 0.7643687 0.7643687 0.7643687 0.7643687 0.7643687 0.7643687 0.7643687 0.7643687 0.7643687 0.7643687 0.7643687 0.7643687 0.7643687 0.7643687 0.7643687 0.7643687 0.7643687 0.7643687 0.7643687 0.7643687 0.7643687 0.7643687 0.7643687 0.7643687 0.7643687 0.7643687
-1.36129 -0.663392 -0.8556761 -0.6136336 -1.345684 -1.250969 -1.041453 -0.4334585 -0.09316073 -0.09101532 0.4302078 -0.503604 1.415801 -0.0589999 -0.5334327 -1.113181 0.645283 1.734407 0.3379718 -1.083737 -0.2397924 -1.070019 -1.070019 -1.070019 -1.070019 -1.070019 -1.070019 -1.070019 -1.070019 -1.070019 -1.070019 -1.070019 -1.070019 -1.070019 -1.070019 -1.070019 -1.070019 -1.070019 -1.070019 -1.070019 -1.070019 -1.070019 -1.070019 -1.070019 -1.070019 -1.070019 -1.070019 -1.070019 -1.070019 -1.070019 -1.070019 -1.070019 -1.070019 -1.070019 -1.070019 -1.070019 -1.070019 -1.070019 -1.070019 -1.070019 -1.070019 -1.070019 -1.070019 -1.070019 -1.070019 -1.070019 -1.070019 -1.070019 -1.070019 -1.070019 -1.070019 -1.070019 -1.070019 -1.070019 -1.070019 -1.070019 -1.070019 -1.070019 -1.070019 -1.070019 -1.070019 -1.070019
-0.01570118 1.225721 0.6754228 0.4585214 -1.174382 -1.320151 1.767838 0.7402405 1.94756 0.453129 -2.090481 -0.6892702 1.046353 -0.2071802 0.2352352 -1.772597 -0.5191088 -0.4111979 -0.02574634 0.7005757 -2.448671 0.7031425 0.7031425 0.7031425 0.7031425 0.7031425 0.7031425 0.7031425 0.7031425 0.7031425 0.7031425 0.7031425 0.7031425 0.7031425 0.7031425 0.7031425 0.7031425 0.7031425 0.7031425 0.7031425 0.7031425 0.7031425 0.7031425 0.7031425 0.7031425 0.7031425 0.7031425 0.7031425 0.7031425 0.7031425 0.7031425 0.7031425 0.7031425 0.7031425 0.7031425 0.7031425 0.7031425 0.7031425 0.7031425 0.7031425 0.7031425 0.7031425 0.7031425 0.7031425 0.7031425 0.7031425 0.7031425 0.7031425 0.7031425 0.7031425 0.7031425 0.7031425 0.7031425 0.7031425 0.7031425 0.7031425 0.7031425 0.7031425 0.7031425 0.7031425 0.7031425 0.7031425
-0.6759572 0.7516846 0.03329498 -0.3134986 0.00162482 -0.8645905 0.2632065 1.347772 -0.4394199 -1.203567 0.8129795 -0.6093335 0.1396531 0.6746863 -0.5476965 -0.4169436 -0.2272335 0.4132914 -0.1722276 0.7174889 0.9394739 -0.6392791 0.2069854 0.04762302 0.6487542 -1.625326 1.142642 0.7628642 -1.362322 -0.177844 -0.40932 0.2417589 -1.473248 -0.1612654 0.6912683 0.01598213 -1.359554 -1.191147 0.1352979 -0.1910594 -1.081475 0.3907457 -0.7829702 0.327205 -0.2339497 -1.04436 0.3328981 -0.4956054 -0.6092311 0.3087793 -0.2963662 -0.8692451 -0.2553587 -0.9440696 -0.3537666 0.979918 0.3289001 -1.070517 -0.5340939 -0.6490821 0.845621 -0.1511366 -0.09017565 -1.406827 -0.987377 1.167056 -0.2610878 -0.01914817 -0.575467 -1.077255 -0.5660361 0.08976086 -1.083204 -0.4901609 -0.159993 -0.66933 -1.022407 0.1571301 -0.7463699 -0.8575669 -0.5357915 0.08917681
0.3449807 -0.7553444 0.8062468 1.232798 0.1756115 -1.128203 -0.1286088 0.03032091 -0.2492786 -0.5968732 0.4425055 -0.2237427 -0.9715671 0.2201199 0.3948567 -1.068566 0.884843 0.2461864 -0.2884837 -0.1964086 -0.4763669 1.000432 -0.477318 -0.2252203 1.4567 -0.2606447 0.2185072 -0.8026907 0.1143364 -0.8242718 1.744927 -0.4214331 -0.185056 -0.1340087 -0.3116578 -0.3069607 1.601604 0.3782488 -0.6779377 0.5337201 0.8008528 0.06374296 -0.160134 -0.982049 1.351871 1.297333 -0.06215497 -0.8701447 -0.3987303 0.3121145 -1.198627 0.1666928 0.6834375 -0.9457346 -0.5744058 0.01759106 -0.7670611 0.2759558 0.2836792 -0.7614426 0.2716422 -0.7478222 -0.4365885 0.1063342 -0.7287397 -0.6559322 -0.6356021 0.1518982 -0.2245419 0.04055896 -0.4223862 0.2726228 0.9152634 -0.3118831 -0.429545 0.02500918 -0.5103224 0.0919644 -0.02613059 0.6857108 -0.3743336 -0.04299923
0.3682233 -0.9693407 0.8842617 1.110042 0.9120533 -1.164418 0.3649454 -0.1924881 -0.2362952 -0.6735138 0.5213773 0.03548939 -1.000918 0.2077865 0.3264753 -1.110964 0.6102271 0.7675601 -0.08071366 -0.2611119 -0.4320828 0.5214207 -0.7210903 -0.04675772 1.396104 -0.07424703 0.3021189 -0.580448 0.3268971 -0.819429 1.643216 -0.1050192 -0.03177732 -0.1091904 -0.1479683 -0.7343443 1.095674 0.2181396 -0.7025525 0.2372212 0.8016929 0.3704602 -0.2148308 -0.8286875 0.9744552 1.301812 -0.03681934 -0.6940801 -0.5804113 0.8023001 -1.420567 1.052752 0.7541844 -0.8801817 -0.4186494 0.2266172 -0.608977 0.5987697 1.218884 -0.5158481 0.8312616 -0.2928192 -0.2510032 0.8802371 -0.4307511 -0.4480602 -0.4921696 0.1544929 0.1683972 -0.3828483 -0.4461011 0.4444888 0.6780809 -0.2986257 -0.1704997 -0.2214421 -0.2079976 0.193461 0.2915774 0.7786237 0.1496554 0.1453882
0.324993 0.1178817 0.03735181 0.6161881 0.06528527 0.6991642 0.564937 -0.8421039 0.5298456 1.084568 -0.009992493 0.3571633 -0.8426199 1.800934 1.029287 0.3559577 -0.442889 0.1656404 -1.093521 0.5636784 -0.2150676 0.8102199 -0.8814251 -0.7075312 -0.7336887 -0.678935 -0.6148299 -0.9495863 -0.3310644 0.09557502 0.9025107 -0.7756945 0.5506246 -0.3250704 -0.8484382 0.02290573 -0.4947645 0.4578758 0.07440926 0.5594119 -0.3779908 1.011492 -0.5585199 -0.1376152 -0.766594 -1.35031 0.03729031 -0.3405227 -1.178103 -0.812154 1.051405 -0.5074558 -0.7570088 0.5868295 -0.885731 -0.9795886 -1.136393 -0.6943129 -0.3957105 -0.1204353 -0.4345785 -0.9532184 -0.3891046 -0.2009344 -0.7250678 -1.087311 -1.022839 -0.2826481 -0.7910822 0.3324419 -0.5028888 -0.3405571 -1.05656 -1.220077 -0.4483171 -1.021894 0.370965 1.096887 -0.8244753 -0.7231388 -0.6043964 -0.7477168
1.103205 -1.439738 0.2485837 0.6910934 1.277878 1.275178 0.2105339 0.378816 -0.1920445 0.2046533 0.09777892 -0.9792585 1.342415 0.3302388 1.176432 1.409484 -0.09358287 -1.030373 0.08336635 -0.05316284 0.05564587 1.013673 1.41759 0.2801582 0.3472083 0.8526602 0.6495954 0.850222 -0.7800102 -0.5297145 -1.211123 1.319778 -0.3615864 0.591236 0.5966844 -0.1389843 -0.6102797 -1.211151 -0.7454803 -1.79236 -0.9093362 -0.5016001 -1.341503 0.1670156 -0.6737551 0.8068855 -0.9169688 -0.8007157 -0.5444044 -1.68191 -1.163158 0.1632029 -0.3530412 -1.25949 -1.146449 -0.8058055 -0.908467 -0.9826014 -1.622568 -1.1823 -0.6856062 -0.6741597 -0.6940578 0.0199031 -1.657598 -1.311333 -0.6358069 -0.5185326 -0.8115551 -0.8996513 -0.7902259 -0.4260597 -0.8199897 -0.9288462 -0.2511556 -0.0621692 -1.348114 -1.556862 -1.013362 0.6967582 -0.9867594 -0.9586502
1.153495 2.424648 -1.294281 0.3346947 0.7723081 -0.8928921 0.2195061 -0.7014948 0.2176369 2.726828 0.1980291 -1.141477 -0.09341687 0.6549807 0.8011374 -1.074785 -0.3890726 0.4865329 0.1901714 2.080418 0.400435 0.5478954 -0.1363067 0.5949594 0.166903 -1.001758 0.4485354 1.268971 -0.9900798 1.312852 0.439765 -0.5441032 0.9395488 -0.06732025 -1.376844 -2.304831 -0.6264052 0.1928543 0.8406415 0.2651504 1.017649 0.4054271 -1.01173 1.125786 2.905709 -0.9829023 -0.9736294 0.765775 1.186469 -0.3827829 0.7792012 2.159558 0.3113011 1.389342 -0.5097116 0.4843105 0.7517813 2.225313 0.9352631 -0.2592068 -1.322902 -0.2580776 2.325452 2.325452 2.325452 2.325452 2.325452 2.325452 2.325452 2.325452 2.325452 2.325452 2.325452 2.325452 2.325452 2.325452 2.325452 2.325452 2.325452 2.325452 2.325452 2.325452
-0.3772007 1.992006 -0.8099279 -0.0147564 0.8573893 -1.539627 0.1551615 1.550098 -0.6002518 1.029785 0.7394453 1.456539 -0.5350626 0.05523995 1.605615 -0.01387197 -1.501298 0.3188802 1.596923 1.162862 1.160308 -0.6264709 -0.7874041 -0.757181 -0.4695127 -0.6984136 -0.2820393 0.05838505 -1.147047 -1.0394 1.185223 0.7588354 0.4584548 0.2784525 -0.6982025 -1.42486 1.827034 1.045222 1.569775 -0.4433839 -0.0469574 1.91811 0.5616404 0.3750577 -0.1973529 0.3032325 0.5676124 0.7332464 0.9518098 0.5766427 1.439002 0.7545231 -0.7553836 -0.2059324 0.5538273 0.2144712 -0.5789447 1.649344 0.3512835 0.9758992 0.03761408 0.5379731 1.612028 1.728599 2.243172 1.070636 2.307205 0.6197131 1.068955 1.33569 1.472908 1.026077 1.567075 0.3400755 0.7996107 0.5057144 0.8058025 1.887578 0.5611847 0.5246017 1.959178 2.962174
-0.1057301 1.400854 -0.777693 -0.3250925 0.6823066 -1.532134 -0.01183553 0.9565089 -0.5182703 0.9680853 0.6074157 0.5243123 -0.5337479 -0.4416549 1.409209 -0.6337955 -1.822549 -0.6299469 1.634779 0.779647 1.053566 -0.5510916 -0.8576461 -0.9279743 -0.3359801 -0.7385114 0.2726686 0.03654324 -0.9161326 -0.6778738 1.047111 0.7179478 1.178258 0.4992137 -0.6292713 -1.490844 1.576442 1.155772 1.247239 -0.004871082 0.556526 1.999284 0.6399175 0.6577117 -0.01380819 0.6130896 0.6458693 0.7608699 0.8303628 0.9003387 1.545692 0.8121557 -0.7793152 -0.2299372 0.8010979 0.7394012 -0.319045 1.924183 0.745196 1.453483 0.1128866 0.6820336 1.7556 1.866133 2.555311 1.511954 2.275797 0.6834935 1.766434 2.169531 1.59567 1.096292 1.546534 0.8569847 0.6730832 1.036171 0.6354443 1.91051 0.6071271 0.5341141 2.087699 2.744328
###########################################################
# springSSTavg
0.3167245 0.3167245 0.3167245 0.3167245 0.3167245 0.3167245 0.3167245 0.3167245 0.3167245 0.3167245 0.3167245 0.3167245 0.3167245 0.3167245 0.3167245 0.3167245 0.3167245 0.3167245 0.3167245 0.3167245 0.3167245 0.3167245 0.3167245 0.3167245 0.3167245 0.3167245 0.3167245 0.3167245 0.3167245 0.3167245 0.3167245 0.3167245 0.3167245 0.3167245 0.3167245 0.3167245 0.3167245 0.3167245 0.3167245 0.3167245 0.3167245 0.3167245 0.3167245 0.3167245 0.3167245 0.3167245 0.3167245 0.3167245 0.3167245 0.3167245 0.3167245 0.3167245 0.3167245 0.3167245 0.3167245 0.3167245 0.3167245 0.3167245 0.3167245 0.3167245 0.3167245 0.3167245 0.3167245 0.3167245 0.3167245 0.3167245 0.3167245 0.3167245 0.3167245 0.3167245 0.3167245 0.3167245 0.3167245 0.3167245 0.3167245 0.3167245 0.3167245 0.3167245 0.3167245 0.3167245 0.3167245 0.3167245
1.379054 1.085891 1.993427 1.291467 1.128722 1.751424 2.972579 -0.6486285 -1.187542 0.53263 0.3700452 0.09497492 3.759424 0.3207471 2.109602 -0.5693309 1.967599 1.470921 1.841107 0.53013 2.31053 2.962989 2.962989 2.962989 2.962989 2.962989 2.962989 2.962989 2.962989 2.962989 2.962989 2.962989 2.962989 2.962989 2.962989 2.962989 2.962989 2.962989 2.962989 2.962989 2.962989 2.962989 2.962989 2.962989 2.962989 2.962989 2.962989 2.962989 2.962989 2.962989 2.962989 2.962989 2.962989 2.962989 2.962989 2.962989 2.962989 2.962989 2.962989 2.962989 2.962989 2.962989 2.962989 2.962989 2.962989 2.962989 2.962989 2.962989 2.962989 2.962989 2.962989 2.962989 2.962989 2.962989 2.962989 2.962989 2.962989 2.962989 2.962989 2.962989 2.962989 2.962989
-1.566342 -1.362881 -0.4108452 -0.4367878 -1.412439 -1.724713 -1.474145 1.279949 0.1904953 0.4140486 0.617108 0.7868282 1.655617 1.42763 1.610239 -0.6938274 -0.4978086 -0.590316 0.706641 -0.888342 -0.6996148 -0.2972634 -0.2972634 -0.2972634 -0.2972634 -0.2972634 -0.2972634 -0.2972634 -0.2972634 -0.2972634 -0.2972634 -0.2972634 -0.2972634 -0.2972634 -0.2972634 -0.2972634 -0.2972634 -0.2972634 -0.2972634 -0.2972634 -0.2972634 -0.2972634 -0.2972634 -0.2972634 -0.2972634 -0.2972634 -0.2972634 -0.2972634 -0.2972634 -0.2972634 -0.2972634 -0.2972634 -0.2972634 -0.2972634 -0.2972634 -0.2972634 -0.2972634 -0.2972634 -0.2972634 -0.2972634 -0.2972634 -0.2972634 -0.2972634 -0.2972634 -0.2972634 -0.2972634 -0.2972634 -0.2972634 -0.2972634 -0.2972634 -0.2972634 -0.2972634 -0.2972634 -0.2972634 -0.2972634 -0.2972634 -0.2972634 -0.2972634 -0.2972634 -0.2972634 -0.2972634 -0.2972634
-0.5625472 -0.4983151 -0.4006811 -0.5462335 0.09140115 0.05583019 1.209863 0.7270564 1.771058 0.5458106 -0.2801186 0.3345689 1.38031 1.507376 1.182512 0.1113412 -0.1919472 1.275814 1.013611 1.027314 -0.9033802 1.414612 1.414612 1.414612 1.414612 1.414612 1.414612 1.414612 1.414612 1.414612 1.414612 1.414612 1.414612 1.414612 1.414612 1.414612 1.414612 1.414612 1.414612 1.414612 1.414612 1.414612 1.414612 1.414612 1.414612 1.414612 1.414612 1.414612 1.414612 1.414612 1.414612 1.414612 1.414612 1.414612 1.414612 1.414612 1.414612 1.414612 1.414612 1.414612 1.414612 1.414612 1.414612 1.414612 1.414612 1.414612 1.414612 1.414612 1.414612 1.414612 1.414612 1.414612 1.414612 1.414612 1.414612 1.414612 1.414612 1.414612 1.414612 1.414612 1.414612 1.414612
0.4325126 1.292476 0.6631626 0.4407061 -0.2179288 -1.576916 -0.1735421 1.793484 0.3201627 -1.431044 1.014811 -0.4273919 0.09588814 0.2402612 -0.3184708 0.2894441 -0.4683212 0.9611312 -0.0448593 1.32603 1.412543 -0.2201881 0.2713722 -0.4494384 2.365172 -2.292774 -0.4812736 1.730469 -1.707568 0.5555438 0.06681343 1.324095 -1.940845 0.2742146 0.5126915 0.4136648 -1.715757 -2.199043 -0.06791541 -0.4093565 -1.51643 0.6268293 -0.3532817 0.7344539 1.992343 -1.265171 0.489162 0.2848122 -0.7075682 -0.2069381 1.087922 -0.2503952 0.9189136 -1.281815 -1.243772 0.4310967 1.216302 -1.516336 -0.8259186 0.008543314 1.020551 0.7374373 0.9013587 -1.119495 -1.820544 0.4732945 -1.28348 -1.67618 -0.6212084 -1.911419 -0.9743185 1.247639 -0.6039364 -0.07215762 1.139759 -0.4708738 -0.5495483 1.598809 0.2848188 -1.172647 -1.667058 0.3361701
-0.1324755 -1.635906 0.166812 1.330893 1.40365 -0.01408175 0.7639266 1.006856 0.8366234 -0.442217 0.4057827 0.2790363 -0.4497018 -0.14552 0.6901098 -1.229279 -0.5918743 0.5841218 0.2248709 -0.4797756 -1.040442 0.6801331 -0.7225322 0.5058807 1.645429 1.042909 1.794966 0.9809833 1.533385 0.6420887 1.965776 1.605252 2.007397 1.66788 1.731683 0.3706629 1.396 1.958823 0.1690222 1.028937 1.569373 1.38613 0.9876907 0.3331497 1.232074 1.595288 1.139285 -0.1716717 -0.1138053 1.253967 -0.9006491 0.9219679 1.423938 0.1269259 0.5040005 1.551103 0.1504719 1.516556 1.683938 2.003543 2.408835 1.610749 1.720774 2.071786 1.288051 1.143721 0.7643944 2.187591 2.56185 1.779402 1.338546 1.723429 1.403834 1.469715 0.1363113 0.5002601 0.4018173 2.047609 1.985428 2.444825 2.502992 2.078628
-0.1556844 -1.579452 0.2091837 1.332402 1.38266 -0.08028734 0.7368858 0.9697841 0.7628795 -0.5176424 0.3991575 0.3121182 -0.448259 -0.1543018 0.7172022 -1.221377 -0.5372193 0.6000271 0.2299943 -0.4790752 -1.000135 0.7093883 -0.7330268 0.5033152 1.658203 1.050652 1.798956 0.9985439 1.531078 0.6806285 1.951667 1.57759 1.96964 1.665537 1.653658 0.3881092 1.364252 1.934385 0.1904966 1.044153 1.573668 1.373788 0.941273 0.2928112 1.229046 1.584313 1.129738 -0.1191632 -0.2049596 1.218033 -0.7818586 0.914289 1.431607 0.07098611 0.532199 1.53589 0.1101695 1.502209 1.662225 1.997415 2.393068 1.592547 1.737021 2.05311 1.293268 1.148329 0.788787 2.173164 2.520502 1.830828 1.323033 1.722866 1.398964 1.449004 0.2074117 0.4690226 0.4124393 2.002574 1.964721 2.438522 2.45455 2.042275
1.37894 0.7158555 -0.2148999 0.3285917 1.580723 1.611141 2.131751 1.380358 2.120959 2.650716 1.047758 2.040097 1.668884 2.307884 2.466811 1.728296 2.60718 2.52981 2.467118 1.787716 1.654542 1.948669 1.666153 1.77228 2.481715 3.567574 3.297681 2.723481 2.466232 1.727906 3.117573 3.04873 2.005136 2.609145 1.729617 2.269713 1.574694 0.5740915 0.05105025 2.230677 2.17443 2.422889 2.698837 2.854311 2.646888 1.341351 3.116477 2.760174 0.7847974 2.059457 3.174106 3.509125 3.151501 3.660558 3.051943 2.735875 2.118202 3.024719 4.175928 3.289002 3.221796 2.585439 3.254839 2.649295 3.348098 2.45667 2.290517 1.840264 2.417341 3.662697 2.923091 2.309838 3.179129 1.850266 3.48395 3.157947 3.118785 2.945216 1.808802 1.954758 2.340596 4.089832
0.192929 0.6822083 -0.03706494 1.667643 0.1216939 0.772315 1.439164 1.569853 1.189316 1.229008 2.751158 1.033773 1.953772 1.396701 1.953019 2.350144 1.617806 1.704839 2.636398 1.653303 2.801352 1.335742 2.100083 2.076078 1.887312 2.440477 2.108725 2.226593 2.60609 3.047527 2.339687 2.908706 2.345196 2.457772 3.862077 2.879869 2.80128 1.76629 3.628874 2.768962 3.796896 3.289305 3.008733 3.196039 2.338185 3.439272 3.493625 4.156899 3.656819 3.680347 4.370846 3.903966 4.256389 4.466482 4.326547 3.769628 4.068857 4.082097 3.884575 4.270783 3.422457 4.612604 5.544304 5.0287 4.48153 4.529574 4.180891 4.915633 4.531492 5.582928 4.289895 4.031451 4.40755 4.612812 5.394434 5.883589 5.756846 4.220113 4.801024 6.44602 5.357995 5.183355
0.2535106 2.679077 -0.9234971 -1.034922 1.723361 1.203542 1.647619 0.3602016 0.5963067 2.084952 1.792792 -1.184494 0.5774211 1.98481 1.667971 0.4615319 1.989838 0.9796692 0.02340488 0.4286927 1.909539 -0.3335685 1.059313 1.552102 2.138022 -0.1190029 1.646812 1.463203 2.062575 2.437423 3.112492 1.808007 2.162643 1.807872 -0.4547967 -0.1793087 -1.435399 1.996107 3.048735 3.348103 1.806256 1.942468 0.01846282 1.970229 2.283358 0.6132548 -0.1741957 1.567991 2.848659 0.6838862 1.71427 3.872901 3.093194 2.691291 1.367886 1.939323 3.051461 4.567097 3.943157 2.169442 0.4426872 -0.6465346 2.320904 2.320904 2.320904 2.320904 2.320904 2.320904 2.320904 2.320904 2.320904 2.320904 2.320904 2.320904 2.320904 2.320904 2.320904 2.320904 2.320904 2.320904 2.320904 2.320904
0.109495 1.345007 -0.112118 0.1869864 0.3452895 -2.248719 -0.2765859 -0.2312519 0.1307002 0.8758489 0.7865301 1.283792 0.1990015 0.2730189 1.093914 1.152123 -1.63505 -1.301183 0.6698405 1.155459 1.455 0.5269261 -0.2384689 -1.001341 -0.2382824 0.2573221 0.7108847 1.131888 -0.3936796 0.4270372 1.316723 1.022799 1.607152 2.049642 1.370749 -0.9610665 1.256836 2.087496 2.998773 1.395987 1.661752 3.15861 2.537559 2.225322 1.558331 2.171348 1.74647 2.851851 2.42939 2.596377 2.309972 2.674297 0.6868314 1.964988 1.859534 2.245626 1.943923 2.930619 2.379158 2.574363 2.569059 2.083752 2.95996 3.938039 3.706541 3.222983 3.039836 2.765828 3.680009 3.56657 3.640311 2.894053 3.30695 2.518844 2.598396 3.382556 2.299784 3.462923 3.432114 3.013233 3.997877 4.221849
0.1213189 1.310701 -0.1199058 0.1792679 0.3221867 -2.270385 -0.2706076 -0.2605736 0.1103737 0.8629239 0.7923039 1.264343 0.1785422 0.2548484 1.105044 1.142895 -1.715489 -1.409493 0.6939253 1.189288 1.433947 0.5016504 -0.2619549 -1.038809 -0.2345654 0.2597517 0.6877679 1.088177 -0.3748415 0.4221461 1.327309 1.009435 1.582226 2.048689 1.375614 -1.01872 1.239366 2.095449 2.989746 1.382754 1.658198 3.16943 2.535578 2.227115 1.55683 2.168258 1.725381 2.858508 2.417623 2.590386 2.314133 2.663979 0.6715949 1.964224 1.848208 2.245103 1.936023 2.928681 2.386132 2.602232 2.569671 2.069316 2.947901 3.936006 3.703948 3.22851 3.037905 2.776799 3.682048 3.580475 3.623213 2.872429 3.268755 2.529058 2.580421 3.385774 2.293318 3.457509 3.433696 3.017448 4.011502 4.228965
###########################################################
# summerZtot_large
-0.2357405 -0.2357405 -0.2357405 -0.2357405 -0.2357405 -0.2357405 -0.2357405 -0.2357405 -0.2357405 -0.2357405 -0.2357405 -0.2357405 -0.2357405 -0.2357405 -0.2357405 -0.2357405 -0.2357405 -0.2357405 -0.2357405 -0.2357405 -0.2357405 -0.2357405 -0.2357405 -0.2357405 -0.2357405 -0.2357405 -0.2357405 -0.2357405 -0.2357405 -0.2357405 -0.2357405 -0.2357405 -0.2357405 -0.2357405 -0.2357405 -0.2357405 -0.2357405 -0.2357405 -0.2357405 -0.2357405 -0.2357405 -0.2357405 -0.2357405 -0.2357405 -0.2357405 -0.2357405 -0.2357405 -0.2357405 -0.2357405 -0.2357405 -0.2357405 -0.2357405 -0.2357405 -0.2357405 -0.2357405 -0.2357405 -0.2357405 -0.2357405 -0.2357405 -0.2357405 -0.2357405 -0.2357405 -0.2357405 -0.2357405 -0.2357405 -0.2357405 -0.2357405 -0.2357405 -0.2357405 -0.2357405 -0.2357405 -0.2357405 -0.2357405 -0.2357405 -0.2357405 -0.2357405 -0.2357405 -0.2357405 -0.2357405 -0.2357405 -0.2357405 -0.2357405
-0.3595671 -1.113692 -1.254189 0.4616049 -0.6298144 0.9803928 -2.038243 1.188538 0.2986858 -0.2513442 0.5826383 1.420996 -1.689372 -0.08560693 -1.903985 2.092632 -0.5778946 0.5754294 0.3032078 0.2301065 -0.4920243 0.197184 0.197184 0.197184 0.197184 0.197184 0.197184 0.197184 0.197184 0.197184 0.197184 0.197184 0.197184 0.197184 0.197184 0.197184 0.197184 0.197184 0.197184 0.197184 0.197184 0.197184 0.197184 0.197184 0.197184 0.197184 0.197184 0.197184 0.197184 0.197184 0.197184 0.197184 0.197184 0.197184 0.197184 0.197184 0.197184 0.197184 0.197184 0.197184 0.197184 0.197184 0.197184 0.197184 0.197184 0.197184 0.197184 0.197184 0.197184 0.197184 0.197184 0.197184 0.197184 0.197184 0.197184 0.197184 0.197184 0.197184 0.197184 0.197184 0.197184 0.197184
1.696976 0.2743874 0.05122075 0.7905806 0.001417906 0.8427299 0.8080191 -1.200952 0.2381248 -0.05340746 -1.10261 0.9095423 -1.31758 -0.8902971 -1.162946 1.369899 0.3405403 0.1869532 -1.476675 -0.9654943 0.5777652 0.3700873 0.3700873 0.3700873 0.3700873 0.3700873 0.3700873 0.3700873 0.3700873 0.3700873 0.3700873 0.3700873 0.3700873 0.3700873 0.3700873 0.3700873 0.3700873 0.3700873 0.3700873 0.3700873 0.3700873 0.3700873 0.3700873 0.3700873 0.3700873 0.3700873 0.3700873 0.3700873 0.3700873 0.3700873 0.3700873 0.3700873 0.3700873 0.3700873 0.3700873 0.3700873 0.3700873 0.3700873 0.3700873 0.3700873 0.3700873 0.3700873 0.3700873 0.3700873 0.3700873 0.3700873 0.3700873 0.3700873 0.3700873 0.3700873 0.3700873 0.3700873 0.3700873 0.3700873 0.3700873 0.3700873 0.3700873 0.3700873 0.3700873 0.3700873 0.3700873 0.3700873
0.7936566 -0.1547529 1.231579 1.455481 0.4579081 1.26458 -1.379168 0.1314604 -0.5133963 0.4054525 1.621164 0.04059347 -0.974687 -1.249353 -0.5666943 0.6107364 0.4037155 0.4134068 -0.5994884 -1.369703 -1.083744 -0.9876872 -0.9876872 -0.9876872 -0.9876872 -0.9876872 -0.9876872 -0.9876872 -0.9876872 -0.9876872 -0.9876872 -0.9876872 -0.9876872 -0.9876872 -0.9876872 -0.9876872 -0.9876872 -0.9876872 -0.9876872 -0.9876872 -0.9876872 -0.9876872 -0.9876872 -0.9876872 -0.9876872 -0.9876872 -0.9876872 -0.9876872 -0.9876872 -0.9876872 -0.9876872 -0.9876872 -0.9876872 -0.9876872 -0.9876872 -0.9876872 -0.9876872 -0.9876872 -0.9876872 -0.9876872 -0.9876872 -0.9876872 -0.9876872 -0.9876872 -0.9876872 -0.9876872 -0.9876872 -0.9876872 -0.9876872 -0.9876872 -0.9876872 -0.9876872 -0.9876872 -0.9876872 -0.9876872 -0.9876872 -0.9876872 -0.9876872 -0.9876872 -0.9876872 -0.9876872 -0.9876872
1.623749 -0.984031 -1.030421 0.8281769 0.09138221 1.712254 0.3356114 -1.941403 -0.2918456 2.687746 -1.644018 2.422077 0.3748495 -1.856137 1.887957 1.494116 1.448519 -0.04594896 0.1604492 -1.712572 -1.305878 1.317078 2.024976 2.357151 -2.26641 1.449931 -0.5333101 -1.472556 2.003356 -0.948174 1.289772 -1.582766 2.387301 -0.07296468 0.0403802 0.7365953 2.162526 -0.5457532 -0.3456962 2.100955 1.151304 -1.471313 0.09931884 -0.294762 -0.554406 4.168663 -1.466627 -0.434722 0.6791494 1.22356 0.04957501 0.95927 -0.4975319 1.064349 1.646656 0.9372151 -0.06988459 0.267562 0.2957807 1.973385 -0.5521625 -0.6237563 -0.7485855 0.5081036 1.215533 -1.303642 2.749852 1.615053 1.372855 0.3379643 -0.7914737 -1.038693 1.757225 1.951698 -0.574799 1.788283 3.756902 -1.798899 0.9867996 1.323418 1.126083 -0.0539622
1.189137 -0.05020619 0.01768699 -1.847282 -1.094862 -0.4120214 -0.5029451 -1.615484 -1.680276 0.1911496 0.03153675 1.368862 1.274022 -0.1648241 -0.5936878 1.44035 0.03088357 0.000765337 0.3380862 0.009656227 0.3789459 -0.2720397 2.766026 -0.9501638 -1.410607 -1.052034 -1.898721 0.4774143 0.6389974 0.540615 -1.958846 -1.142016 -1.553242 -1.924153 -1.729095 0.1464092 -1.565584 -1.293354 0.2478876 -0.5864718 -1.411746 -1.164199 -0.1334503 0.5489168 -1.023409 -0.8699782 -1.846985 2.151429 1.128794 -0.6379025 1.020837 1.029074 -1.313782 0.6808305 0.6604677 -1.160878 0.8638524 -1.678825 -1.372257 -1.955845 -1.491475 -1.128064 -1.699302 -1.576499 -0.7540785 -0.7055255 -0.5406285 -0.115145 -1.958976 -2.095817 -0.4429764 -1.23515 -1.114294 0.8123206 0.8945962 0.2477608 -0.2594716 -1.957998 -0.9278133 -2.481507 -1.998951 -2.477117
1.335433 0.5231784 -0.278728 -2.297395 -1.30138 0.09540515 -1.067622 -1.387369 -0.9058983 0.7191628 -0.1290001 0.1001139 1.032353 0.2718832 -0.7067965 1.671772 -0.1869373 0.09793688 -0.3171245 -0.2295779 0.5884846 0.04681096 2.273504 -0.5555979 -1.207894 -0.7434433 -2.758702 -0.3894376 -0.7314426 -0.2955067 -2.236651 -1.435292 -2.073127 -1.974387 -1.085692 0.3213448 -1.313351 -0.9620958 -0.09708702 -0.2591257 -1.963527 -2.158422 -0.6402862 0.601101 -1.490718 -1.043815 -1.726267 1.62443 0.7074869 -1.07965 1.512097 -0.2991318 -2.035743 0.001962564 -0.352031 -1.111225 1.143851 -1.94828 -2.284914 -2.697425 -2.191037 -1.741298 -2.54031 -2.838531 -1.327279 -1.181988 -1.118652 -0.9352921 -2.390602 -2.421634 -0.7025182 -1.998609 -2.273216 0.0207112 -0.1082992 -0.6342757 -0.4993635 -2.22814 -1.689192 -3.197147 -3.113353 -5.285615
0.1932454 -0.9077516 -0.8551542 -0.8018325 -1.240624 -1.110546 -1.555842 -0.6966895 -1.048268 -2.194302 -0.69719 -1.668353 -0.5759751 -1.494623 -1.61924 -1.440326 -1.891247 -1.642363 -1.657475 -1.858753 -0.9853687 -1.442052 -0.6645393 -1.592853 -2.18016 -2.835626 -3.645178 -1.877023 -0.8632323 -1.469167 -2.418241 -2.068756 -1.09997 -1.789436 -1.471693 -1.764885 -0.5538451 -0.3795092 -0.07491383 -1.28946 -1.937502 -2.148622 -2.055346 -1.455271 -1.518377 0.1028353 -2.77401 -1.227245 -0.3453332 -1.353988 -1.64689 -2.801879 -1.826947 -2.22817 -2.714209 -1.942231 -0.5896786 -2.301191 -4.54534 -2.467603 -2.063604 -1.194075 -3.110747 -2.769704 -2.51284 -1.964912 -0.5803352 -0.5326167 -1.469509 -2.727913 -1.740516 -2.110377 -2.478793 -0.908098 -3.365201 -2.483724 -2.147184 -2.140057 -1.264402 -2.33341 -2.483115 -3.034971
0.9545353 -0.5949617 0.04049311 -1.018359 -0.4380522 -0.7691914 -0.9590901 -1.265358 -0.9673824 -1.137475 -2.021833 0.7309574 -1.437169 -0.6487122 -0.6238759 -1.603292 -1.449594 -1.40286 -2.135941 -1.328386 -1.677763 -1.107698 -0.3476126 -1.524088 -2.050049 -1.97134 -1.011476 -1.513904 -1.119566 -2.63339 -1.856365 -1.853515 -2.028879 -1.0517 -2.443067 -2.274819 -2.61618 -0.7721637 -2.968979 -1.123361 -2.575731 -2.442344 -2.411116 -2.191045 -2.049526 -2.71387 -4.863748 -3.872904 -4.195509 -2.659008 -2.154909 -3.863639 -4.979222 -4.187697 -3.11909 -3.44936 -3.73782 -2.927808 -3.861053 -3.592974 -3.323328 -4.757333 -5.587885 -5.133396 -3.931835 -4.007247 -4.047695 -5.956996 -5.329862 -3.688996 -4.582423 -4.308213 -4.248497 -4.443371 -6.253495 -6.27574 -4.128063 -4.358212 -4.398766 -6.37987 -5.032414 -5.007598
-0.4002848 -2.346503 1.211393 0.9121903 -1.581147 -0.08933832 -0.9277459 -0.8047758 -1.204819 -2.41185 -1.237097 1.222016 -1.103345 -2.412533 -1.298595 0.8928006 -1.59584 -0.3764566 -0.1641291 -1.002056 -1.158476 0.08283189 0.1062834 -2.351344 -2.091565 0.8551444 -1.065299 -2.148426 -1.298479 -3.165839 -2.779746 -0.7425893 -1.953768 -2.024811 0.4885978 1.664971 1.13637 -2.302179 -3.780947 -2.381196 -1.633213 -1.397886 -0.2317158 -3.073036 -3.247075 0.5962454 -0.02936313 -1.621448 -2.280668 -0.1205094 -1.864027 -4.303559 -3.357174 -2.453633 -0.2301459 -1.194728 -3.185388 -4.517419 -4.381379 -1.787568 -1.192531 1.143541 -2.578638 -2.578638 -2.578638 -2.578638 -2.578638 -2.578638 -2.578638 -2.578638 -2.578638 -2.578638 -2.578638 -2.578638 -2.578638 -2.578638 -2.578638 -2.578638 -2.578638 -2.578638 -2.578638 -2.578638
0.06390641 -1.110615 -0.1847839 -0.3722968 -0.2352839 1.516767 -0.003123668 -0.5204304 -0.194515 -0.8970353 -1.222708 -1.360732 -0.224572 0.4556543 -1.473882 -0.6987862 1.733934 1.504922 -0.6238693 -0.7079279 -1.06809 -0.633747 0.4995532 0.4097911 -0.1671819 -0.8015683 -1.20511 -0.8252274 -0.01117313 0.3382542 -1.412002 -0.8428881 -1.893173 -2.075588 -1.149198 1.041763 -1.583925 -2.174122 -2.254152 -1.259645 -1.781187 -3.154814 -2.327268 -1.937106 -1.701266 -1.262645 -1.928519 -2.503918 -2.60367 -2.174861 -1.997062 -2.631056 -0.2757519 -1.597067 -2.019652 -2.315639 -1.260732 -2.487595 -2.547966 -2.20403 -2.27046 -2.081722 -3.357382 -3.642218 -3.216089 -2.961743 -3.304703 -2.309859 -3.180966 -3.153862 -3.281021 -2.929255 -2.627823 -2.243255 -2.491047 -3.331853 -2.704904 -2.559811 -2.564234 -2.63509 -3.939657 -3.726893
0.03726267 -1.209401 -0.3448771 -0.3789125 -0.08067722 1.608696 0.2670229 -0.279485 -0.2596902 -1.015873 -0.931006 -1.217497 0.1707987 0.4233082 -1.433151 -0.6788552 1.992108 1.541293 -0.5662541 -0.712866 -0.6587756 -0.5969504 0.3489699 0.4871539 -0.04013306 -0.6424366 -0.9878409 -0.9265724 -0.07259001 0.4486268 -1.302556 -0.702812 -2.012578 -1.96626 -1.161473 1.20332 -1.603127 -2.159545 -2.175677 -1.576528 -1.900018 -3.20907 -2.236589 -2.055039 -1.812895 -1.498573 -2.077775 -2.296134 -2.59176 -2.222191 -2.416066 -2.768429 -0.5533067 -1.544721 -1.952736 -2.395041 -1.280091 -2.525664 -2.466802 -2.665756 -2.192313 -2.121607 -3.271694 -3.654602 -3.477827 -3.078868 -3.456718 -2.4182 -3.211053 -3.309424 -3.346229 -2.928993 -2.915673 -2.485192 -2.619416 -3.067122 -2.78085 -2.832675 -2.573979 -2.726441 -3.958955 -3.848745
###########################################################
# summerZavg
-0.1944115 -0.1944115 -0.1944115 -0.1944115 -0.1944115 -0.1944115 -0.1944115 -0.1944115 -0.1944115 -0.1944115 -0.1944115 -0.1944115 -0.1944115 -0.1944115 -0.1944115 -0.1944115 -0.1944115 -0.1944115 -0.1944115 -0.1944115 -0.1944115 -0.1944115 -0.1944115 -0.1944115 -0.1944115 -0.1944115 -0.1944115 -0.1944115 -0.1944115 -0.1944115 -0.1944115 -0.1944115 -0.1944115 -0.1944115 -0.1944115 -0.1944115 -0.1944115 -0.1944115 -0.1944115 -0.1944115 -0.1944115 -0.1944115 -0.1944115 -0.1944115 -0.1944115 -0.1944115 -0.1944115 -0.1944115 -0.1944115 -0.1944115 -0.1944115 -0.1944115 -0.1944115 -0.1944115 -0.1944115 -0.1944115 -0.1944115 -0.1944115 -0.1944115 -0.1944115 -0.1944115 -0.1944115 -0.1944115 -0.1944115 -0.1944115 -0.1944115 -0.1944115 -0.1944115 -0.1944115 -0.1944115 -0.1944115 -0.1944115 -0.1944115 -0.1944115 -0.1944115 -0.1944115 -0.1944115 -0.1944115 -0.1944115 -0.1944115 -0.1944115 -0.1944115
-0.2370178 -0.4692659 -0.8027646 1.939883 0.1161706 2.55874 -2.293003 2.060286 -0.1522477 0.3292356 1.168295 1.353682 -2.312975 0.5181711 -1.732835 3.295359 0.1719613 -0.1687795 1.336101 1.242023 0.05774705 0.2021147 0.2021147 0.2021147 0.2021147 0.2021147 0.2021147 0.2021147 0.2021147 0.2021147 0.2021147 0.2021147 0.2021147 0.2021147 0.2021147 0.2021147 0.2021147 0.2021147 0.2021147 0.2021147 0.2021147 0.2021147 0.2021147 0.2021147 0.2021147 0.2021147 0.2021147 0.2021147 0.2021147 0.2021147 0.2021147 0.2021147 0.2021147 0.2021147 0.2021147 0.2021147 0.2021147 0.2021147 0.2021147 0.2021147 0.2021147 0.2021147 0.2021147 0.2021147 0.2021147 0.2021147 0.2021147 0.2021147 0.2021147 0.2021147 0.2021147 0.2021147 0.2021147 0.2021147 0.2021147 0.2021147 0.2021147 0.2021147 0.2021147 0.2021147 0.2021147 0.2021147
1.207829 0.5268679 0.02790751 0.8057639 0.1887842 0.7963163 0.7992068 -1.26388 0.2540145 0.1689936 -1.314418 0.4941965 -1.196122 -0.868226 -1.217307 1.768993 0.5329776 -0.5844661 -1.229251 -1.010376 0.3709853 0.4085551 0.4085551 0.4085551 0.4085551 0.4085551 0.4085551 0.4085551 0.4085551 0.4085551 0.4085551 0.4085551 0.4085551 0.4085551 0.4085551 0.4085551 0.4085551 0.4085551 0.4085551 0.4085551 0.4085551 0.4085551 0.4085551 0.4085551 0.4085551 0.4085551 0.4085551 0.4085551 0.4085551 0.4085551 0.4085551 0.4085551 0.4085551 0.4085551 0.4085551 0.4085551 0.4085551 0.4085551 0.4085551 0.4085551 0.4085551 0.4085551 0.4085551 0.4085551 0.4085551 0.4085551 0.4085551 0.4085551 0.4085551 0.4085551 0.4085551 0.4085551 0.4085551 0.4085551 0.4085551 0.4085551 0.4085551 0.4085551 0.4085551 0.4085551 0.4085551 0.4085551
0.2394491 0.01816953 1.529803 1.464251 0.26306 1.280171 -1.408853 0.3957114 -0.6193571 0.3256181 1.601974 -0.8822173 -0.9274407 -1.10486 -0.5682815 0.6691867 0.2207092 -0.3143857 -0.4933582 -1.415088 -0.9308476 -1.148507 -1.148507 -1.148507 -1.148507 -1.148507 -1.148507 -1.148507 -1.148507 -1.148507 -1.148507 -1.148507 -1.148507 -1.148507 -1.148507 -1.148507 -1.148507 -1.148507 -1.148507 -1.148507 -1.148507 -1.148507 -1.148507 -1.148507 -1.148507 -1.148507 -1.148507 -1.148507 -1.148507 -1.148507 -1.148507 -1.148507 -1.148507 -1.148507 -1.148507 -1.148507 -1.148507 -1.148507 -1.148507 -1.148507 -1.148507 -1.148507 -1.148507 -1.148507 -1.148507 -1.148507 -1.148507 -1.148507 -1.148507 -1.148507 -1.148507 -1.148507 -1.148507 -1.148507 -1.148507 -1.148507 -1.148507 -1.148507 -1.148507 -1.148507 -1.148507 -1.148507
0.8545018 -0.9076195 -0.901169 0.8447414 0.3527242 0.7989551 0.5523294 -1.947663 0.2057734 1.822086 -2.227577 1.221166 0.5170572 -1.797056 2.310314 1.889937 1.353396 -0.8585065 0.4383258 -1.791776 -1.237223 0.9831961 1.335255 2.671404 -2.678817 -1.38933 0.0517278 -2.209362 -0.2348351 -0.6666765 1.499237 -1.599089 1.602005 0.06642955 0.1210977 1.144928 1.732123 -3.151327 -0.3088956 1.332139 0.6299526 -1.493224 0.2974703 -0.3015432 -0.7723148 2.741344 -1.052805 -0.5800299 0.5230423 1.291698 -1.210654 1.599971 -0.3358314 0.04796137 1.550001 1.236558 -1.100443 -0.7005033 0.3608932 2.03211 -0.723762 -0.5727175 -0.8028233 -0.4190922 -0.6731751 -1.106382 2.555819 -0.08727692 1.326078 -1.062009 -1.312386 -1.316522 1.506767 0.9995351 -0.4779827 1.521683 4.098958 -2.212085 0.02581595 1.048602 -1.094974 -0.2724032
0.4532613 -0.4737308 0.3060689 -1.106612 -0.8331818 -0.1371771 -0.2013704 -1.269102 -1.21756 0.3591531 0.3875415 0.2494602 1.001999 0.1454429 -0.1355802 -0.395935 0.2157338 -0.2439904 0.4773063 0.04200904 -0.2636355 0.410363 1.213432 -0.4114805 -0.9520373 -0.5212532 -1.66367 0.568909 0.104348 0.9201531 -1.489704 -0.6556113 -1.314066 -1.568923 -1.111905 0.581636 -0.9564222 -0.581333 0.2680779 -0.8779677 -0.8604901 -0.8866606 0.01220978 0.681845 -0.4795744 -1.004215 -1.307302 1.78076 1.263033 -0.3172619 -0.03289266 1.212322 -1.058663 0.3823406 0.5987574 -0.7996946 0.4043992 -1.194256 -1.024464 -1.433495 -1.300202 -1.118397 -1.391943 -2.001199 -0.7934242 -0.5222198 -0.4486116 -0.5874407 -1.511232 -1.68149 -0.1751112 -1.218149 -1.106734 0.1946301 0.7615154 0.2309884 -0.1109455 -1.79843 -1.437741 -2.470721 -1.521545 -2.112622
0.6957925 0.1735192 0.08479461 -1.897572 -1.253275 0.2982302 -0.8862978 -1.344639 -0.7995462 1.143313 0.1611672 -1.2286 1.136658 0.6836656 -0.4048205 0.0836551 0.1512758 -0.3807467 -0.0714568 0.07115469 -0.01274587 0.6265286 1.128566 -0.2018063 -1.248493 -0.3271246 -3.188407 -0.1843745 -1.100221 0.20448 -2.111037 -1.189144 -2.155063 -2.344326 -0.804802 0.7238235 -1.101 -0.6934903 -0.1201036 -0.9373641 -1.898875 -2.070547 -0.5455244 0.7780766 -1.187432 -1.413141 -1.54496 1.868688 1.097976 -0.8538095 0.8624534 -0.03474054 -2.249572 -0.1845866 -0.1474446 -1.013733 0.6678674 -1.823221 -2.236556 -2.892263 -2.358407 -1.996238 -2.691252 -3.64622 -1.731701 -1.15573 -1.16485 -1.537042 -2.224307 -2.549198 -0.6566578 -2.34994 -3.020651 -0.4607679 0.03351256 -0.579831 -0.3279201 -2.60223 -2.474825 -4.349434 -2.922303 -2.787211
-0.4595601 -1.030067 -0.7874706 -1.042909 -1.606579 -1.760306 -2.290108 -1.103457 -1.322802 -2.949337 -1.117283 -2.869333 -0.7278551 -2.014528 -2.339925 -2.158237 -3.035269 -3.343079 -2.786064 -2.574745 -1.253179 -2.451925 -1.693705 -2.543336 -3.543132 -4.827522 -5.626471 -2.786972 -2.100696 -2.040998 -3.627213 -3.59851 -1.531827 -2.83414 -2.352675 -2.796537 -0.742526 -0.6109761 -0.1165373 -2.606968 -3.15352 -3.155901 -3.349546 -2.483484 -2.720299 -0.8857523 -4.859831 -1.998219 -0.801327 -2.441446 -3.449965 -4.728137 -2.873943 -3.403645 -4.06867 -3.163945 -2.566583 -3.707328 -8.137209 -3.986532 -3.54104 -2.570514 -5.262058 -4.528833 -4.193988 -3.414205 -1.290991 -1.68781 -2.288393 -4.746167 -2.65242 -3.731833 -3.899006 -2.293916 -5.351856 -3.861754 -3.436434 -3.317913 -2.677859 -4.070127 -4.608168 -5.198857
0.4494834 -1.011907 0.3978839 -0.9756676 0.01185212 -1.016744 -0.9949849 -1.672854 -1.336984 -1.391479 -3.020182 -0.04679839 -1.667959 -0.5750524 -0.7115345 -2.348452 -1.836857 -2.816111 -3.124376 -1.645362 -2.215562 -1.140407 -1.389343 -2.00048 -2.67638 -2.941729 -1.488747 -1.956628 -2.417626 -5.138099 -2.673966 -2.427836 -2.993171 -1.335474 -3.329381 -3.245171 -3.716058 -1.542638 -4.767243 -2.954662 -4.075303 -4.156652 -3.661214 -2.9483 -3.055623 -4.757807 -7.927395 -5.551174 -6.550922 -4.178458 -4.033193 -6.25707 -8.249837 -6.380693 -4.989626 -5.838016 -7.004699 -4.531662 -5.983998 -5.341266 -5.220237 -8.797447 -9.105244 -8.357398 -5.98289 -6.431035 -7.083286 -10.15871 -9.128481 -5.550466 -7.444785 -6.930432 -6.391969 -8.76378 -10.6362 -10.62888 -6.472011 -7.636049 -7.651682 -9.749789 -8.0689 -7.966183
-0.8274426 -1.921649 1.009774 0.9362574 -1.699203 -0.2963779 -0.5065904 -0.6629241 -0.8728414 -2.168668 -1.07734 0.4284939 -1.246601 -2.498843 -1.254116 0.8491942 -1.177068 -0.6845723 -0.01662794 -0.6802668 -0.7025707 0.01565627 -0.5610238 -2.408018 -2.027783 0.4883425 -1.223381 -1.976668 -1.643609 -2.889534 -3.124573 -0.9170009 -1.99983 -2.031356 0.2533161 1.303905 0.6109413 -2.058247 -3.387328 -2.37234 -1.425918 -1.176219 -0.3296428 -2.538889 -3.106851 -0.1007114 0.02735886 -1.59023 -1.991474 -0.1122759 -1.879164 -4.55265 -3.154417 -2.506727 -0.1787953 -1.150611 -3.367063 -4.152094 -3.976662 -1.835604 -0.8624518 0.8861672 -2.607455 -2.607455 -2.607455 -2.607455 -2.607455 -2.607455 -2.607455 -2.607455 -2.607455 -2.607455 -2.607455 -2.607455 -2.607455 -2.607455 -2.607455 -2.607455 -2.607455 -2.607455 -2.607455 -2.607455
-0.3391277 -0.8958289 0.04204247 -0.1630889 -0.254266 1.500436 0.07047183 -0.5611358 -0.2289163 -0.8412299 -1.10158 -1.6431 0.06013192 0.8819938 -1.137734 -0.6299179 1.647388 1.284839 -0.3518403 -0.5098571 -1.092354 -0.6021799 0.0008360015 0.3714182 -0.08745187 -0.6504224 -1.347545 -0.8089279 -0.426867 0.4602823 -1.328485 -0.6476213 -2.057522 -2.389394 -1.278134 1.04078 -1.650628 -2.522641 -2.391064 -1.868352 -1.946152 -3.349123 -2.425517 -2.130365 -1.881832 -1.832269 -2.02953 -2.710107 -2.870702 -2.204903 -2.816606 -2.650075 -0.1786095 -1.591985 -2.237224 -2.258796 -1.743262 -2.738499 -2.767837 -2.788205 -2.411964 -2.424269 -3.970616 -3.799047 -3.851696 -3.252076 -3.828822 -2.764708 -3.411958 -3.384646 -3.858008 -3.126416 -2.966456 -2.967223 -2.693206 -3.653867 -3.036943 -2.919452 -2.912702 -2.618913 -4.800386 -4.1167
-0.3522919 -0.9418415 -0.05498866 -0.1238041 -0.03155067 1.542436 0.2690372 -0.3977736 -0.2557168 -0.852148 -1.163248 -1.462501 0.5382515 0.9624908 -1.083157 -0.6525666 1.85663 1.43532 -0.3329779 -0.5584193 -0.7564926 -0.4909078 -0.07631202 0.4240279 0.1046879 -0.4345867 -1.143876 -0.7822207 -0.3832852 0.5910856 -1.112791 -0.3803988 -2.023857 -2.156167 -1.261794 1.2412 -1.547501 -2.508778 -2.178799 -1.979687 -1.94399 -3.189829 -2.230715 -2.063133 -1.820577 -1.995431 -2.029633 -2.383701 -2.665181 -2.11791 -3.136479 -2.605874 -0.3658552 -1.43569 -2.07328 -2.187569 -1.675783 -2.569729 -2.569468 -3.092524 -2.216086 -2.295125 -3.625306 -3.580271 -3.812187 -3.165942 -3.69685 -2.747056 -3.248101 -3.307783 -3.778224 -2.923747 -3.028286 -2.968821 -2.633612 -3.254996 -2.919598 -2.966762 -2.740463 -2.486267 -4.562016 -3.962389
###########################################################
# summerEuphavg
-0.1876041 -0.1876041 -0.1876041 -0.1876041 -0.1876041 -0.1876041 -0.1876041 -0.1876041 -0.1876041 -0.1876041 -0.1876041 -0.1876041 -0.1876041 -0.1876041 -0.1876041 -0.1876041 -0.1876041 -0.1876041 -0.1876041 -0.1876041 -0.1876041 -0.1876041 -0.1876041 -0.1876041 -0.1876041 -0.1876041 -0.1876041 -0.1876041 -0.1876041 -0.1876041 -0.1876041 -0.1876041 -0.1876041 -0.1876041 -0.1876041 -0.1876041 -0.1876041 -0.1876041 -0.1876041 -0.1876041 -0.1876041 -0.1876041 -0.1876041 -0.1876041 -0.1876041 -0.1876041 -0.1876041 -0.1876041 -0.1876041 -0.1876041 -0.1876041 -0.1876041 -0.1876041 -0.1876041 -0.1876041 -0.1876041 -0.1876041 -0.1876041 -0.1876041 -0.1876041 -0.1876041 -0.1876041 -0.1876041 -0.1876041 -0.1876041 -0.1876041 -0.1876041 -0.1876041 -0.1876041 -0.1876041 -0.1876041 -0.1876041 -0.1876041 -0.1876041 -0.1876041 -0.1876041 -0.1876041 -0.1876041 -0.1876041 -0.1876041 -0.1876041 -0.1876041
-1.070099 -0.7534135 -0.7880498 1.077349 -0.2756821 1.553242 -1.518527 1.603954 0.008418098 -0.2712136 0.9407639 0.6953224 -1.388633 0.502495 -1.729933 2.663421 -0.2499414 -0.2248409 0.6816879 0.3315428 -0.2547579 0.3333826 0.3333826 0.3333826 0.3333826 0.3333826 0.3333826 0.3333826 0.3333826 0.3333826 0.3333826 0.3333826 0.3333826 0.3333826 0.3333826 0.3333826 0.3333826 0.3333826 0.3333826 0.3333826 0.3333826 0.3333826 0.3333826 0.3333826 0.3333826 0.3333826 0.3333826 0.3333826 0.3333826 0.3333826 0.3333826 0.3333826 0.3333826 0.3333826 0.3333826 0.3333826 0.3333826 0.3333826 0.3333826 0.3333826 0.3333826 0.3333826 0.3333826 0.3333826 0.3333826 0.3333826 0.3333826 0.3333826 0.3333826 0.3333826 0.3333826 0.3333826 0.3333826 0.3333826 0.3333826 0.3333826 0.3333826 0.3333826 0.3333826 0.3333826 0.3333826 0.3333826
1.101914 0.5701142 0.08831467 0.8178629 -0.04265388 0.8381934 1.034449 -1.249849 0.3804219 0.1676979 -1.305479 0.3872117 -1.075372 -0.8137053 -1.108613 1.53557 0.2557187 -0.6641125 -1.603481 -1.177952 0.6661409 0.2835679 0.2835679 0.2835679 0.2835679 0.2835679 0.2835679 0.2835679 0.2835679 0.2835679 0.2835679 0.2835679 0.2835679 0.2835679 0.2835679 0.2835679 0.2835679 0.2835679 0.2835679 0.2835679 0.2835679 0.2835679 0.2835679 0.2835679 0.2835679 0.2835679 0.2835679 0.2835679 0.2835679 0.2835679 0.2835679 0.2835679 0.2835679 0.2835679 0.2835679 0.2835679 0.2835679 0.2835679 0.2835679 0.2835679 0.2835679 0.2835679 0.2835679 0.2835679 0.2835679 0.2835679 0.2835679 0.2835679 0.2835679 0.2835679 0.2835679 0.2835679 0.2835679 0.2835679 0.2835679 0.2835679 0.2835679 0.2835679 0.2835679 0.2835679 0.2835679 0.2835679
0.08311958 0.09876572 1.599134 1.537316 0.2587646 1.241146 -1.227728 0.611575 -0.6285749 0.4383953 1.583704 -0.7982237 -0.8461256 -1.274862 -0.4297164 0.6771406 0.1236823 -0.4815319 -0.6088875 -1.413723 -1.202697 -1.135191 -1.135191 -1.135191 -1.135191 -1.135191 -1.135191 -1.135191 -1.135191 -1.135191 -1.135191 -1.135191 -1.135191 -1.135191 -1.135191 -1.135191 -1.135191 -1.135191 -1.135191 -1.135191 -1.135191 -1.135191 -1.135191 -1.135191 -1.135191 -1.135191 -1.135191 -1.135191 -1.135191 -1.135191 -1.135191 -1.135191 -1.135191 -1.135191 -1.135191 -1.135191 -1.135191 -1.135191 -1.135191 -1.135191 -1.135191 -1.135191 -1.135191 -1.135191 -1.135191 -1.135191 -1.135191 -1.135191 -1.135191 -1.135191 -1.135191 -1.135191 -1.135191 -1.135191 -1.135191 -1.135191 -1.135191 -1.135191 -1.135191 -1.135191 -1.135191 -1.135191
0.7769206 -0.6147871 -0.5799344 1.150203 0.4440142 1.085432 0.7253686 -1.76541 0.2421909 2.179518 -1.617367 1.338931 0.9504101 -1.797641 2.404001 1.870678 1.432204 -0.6509561 0.3857181 -1.578879 -0.8662529 1.10409 1.527834 3.146116 -2.063953 -0.3387894 -0.4963428 -1.893765 0.2061636 -0.6669524 1.827176 -1.377123 1.869545 -0.04372494 0.6481552 1.329163 1.800818 -1.998956 -0.5401678 1.260404 0.91922 -1.381713 0.1998363 -0.3775466 -0.5628187 2.871475 -0.9511374 -0.5001446 0.5991825 1.472358 -0.8458194 1.682661 -0.1864471 0.4678331 1.719313 1.217279 -0.8146252 -0.2786806 0.3859111 2.465667 -0.2113737 -0.5327775 -0.4038478 -0.2756886 0.03502209 -1.310196 2.552046 0.04687632 1.513074 -0.6542212 -1.143875 -1.058138 1.411315 0.8152407 -0.3835705 1.814249 4.243339 -1.856007 0.2840422 1.217163 0.003879047 0.2141965
0.4053708 -0.2742653 0.2580772 -1.295474 -0.6882378 -0.2909905 -0.03746438 -1.24894 -1.370753 0.2500087 0.4934405 0.3948183 1.098868 0.1095589 -0.3893461 0.3407779 0.2189623 -0.3968023 0.5571992 0.02911246 0.03205903 0.1427574 1.28697 -0.5910535 -0.7391962 -0.4327075 -1.411801 0.6065885 0.1899993 1.093382 -1.268778 -0.6097252 -1.144834 -1.497927 -1.003099 0.6986417 -1.184235 -0.7976814 0.304953 -0.9710585 -0.7755638 -0.6034638 0.2130275 0.4644048 -0.4107299 -0.9116945 -1.472958 1.987073 1.249433 -0.2240099 -0.17136 1.415497 -0.9235101 0.514188 0.6933022 -0.756514 0.1922147 -1.055456 -0.6304229 -1.305443 -1.040031 -0.8852947 -1.029955 -1.304501 -0.6224732 -0.5201511 -0.4495654 -0.4438619 -1.328603 -1.594439 -0.3046791 -0.9542375 -0.8007612 0.2869395 1.053922 0.3677355 -0.1380107 -1.518149 -1.220194 -2.043835 -1.402681 -1.940779
0.7590147 0.3031276 0.06252923 -2.046974 -0.9794612 0.240121 -0.5897445 -1.179834 -0.864709 0.9770158 0.3364375 -0.7765244 1.224394 0.6703751 -0.489296 0.7514559 0.1591252 -0.471341 0.04485175 -0.01545315 0.1494015 0.415896 1.111827 -0.1312187 -0.8563858 -0.0728696 -2.660205 -0.115977 -0.9996855 0.429442 -1.891639 -1.143966 -1.861311 -1.900442 -0.5591021 0.9731911 -1.254408 -0.7901094 0.09460365 -0.7772672 -1.584772 -1.687837 -0.4110039 0.6098801 -1.02395 -1.231987 -1.546436 2.015786 1.053386 -0.6400219 0.5985529 0.2160518 -1.844055 0.0107445 -0.05595552 -0.8756826 0.5557485 -1.614866 -1.833923 -2.557467 -2.037987 -1.530671 -2.26674 -2.878901 -1.279631 -1.019888 -0.9958815 -1.361305 -1.859027 -2.309024 -0.5429097 -2.041418 -2.455604 -0.4375809 0.2608767 -0.4593565 -0.360702 -2.182213 -2.199391 -3.448368 -2.700209 -2.495178
-0.5607369 -1.009138 -0.9091933 -0.9938819 -1.488813 -1.418473 -1.678724 -0.4996898 -1.205504 -2.627109 -0.7364972 -2.392754 -0.5366211 -1.725763 -1.931068 -1.611767 -2.435399 -2.77538 -2.052931 -2.128527 -0.9130334 -2.009019 -1.371546 -1.742692 -2.725682 -3.777884 -4.57377 -2.31496 -1.713932 -1.595303 -2.98886 -2.778694 -1.216234 -2.319272 -1.679151 -2.106318 -0.3989243 -0.3913811 -0.005555532 -2.243643 -2.324468 -2.561842 -2.669402 -1.952295 -2.117333 -0.380169 -3.855119 -1.458089 -0.09582175 -1.963147 -2.897001 -3.593996 -2.264067 -2.789154 -3.27841 -2.539589 -1.608878 -2.911332 -6.527575 -3.13198 -2.716338 -1.80304 -4.120502 -3.500003 -3.206881 -2.551473 -0.8346177 -1.365487 -1.678364 -3.837413 -2.085364 -2.838881 -3.175812 -1.660098 -4.284376 -2.969409 -2.786352 -2.69564 -2.055179 -3.041032 -3.471591 -4.151643
0.3948784 -0.4361652 0.5370181 -1.038014 -0.2470396 -0.9510153 -0.6579205 -1.234231 -0.9860566 -1.176085 -2.461952 0.2729895 -1.525124 -0.3979207 -0.648544 -1.975087 -1.56017 -2.221497 -2.415629 -1.313238 -1.813319 -1.021617 -1.270883 -1.500947 -2.140085 -2.372306 -1.127521 -1.734967 -1.91468 -3.748584 -2.041457 -2.117093 -2.359254 -1.005826 -2.685972 -2.372918 -2.955572 -0.8923095 -3.777573 -2.128075 -3.068596 -3.042426 -2.856566 -2.474448 -2.48304 -3.921886 -6.337068 -4.465413 -5.338974 -3.307958 -3.370173 -4.854631 -6.709721 -5.244341 -4.12496 -4.621763 -5.714345 -3.457399 -4.868112 -4.327796 -4.197874 -7.045704 -7.456183 -6.811353 -4.814623 -5.209621 -5.663733 -8.536659 -7.420442 -4.460715 -6.00594 -5.629425 -5.370602 -7.118445 -8.745797 -8.758294 -5.313978 -6.054691 -6.328723 -8.210574 -6.616937 -6.561193
-0.8867841 -1.835585 1.02936 0.9709834 -1.576238 -0.2574972 -0.4133278 -0.5171738 -0.916422 -2.160564 -1.047193 0.4647002 -1.104129 -2.389552 -1.18196 0.8912235 -1.219766 -0.799893 -0.006835092 -0.723104 -0.7060495 0.05667076 -0.4884385 -2.250752 -1.884216 0.6173237 -1.103207 -1.965026 -1.655863 -2.783449 -2.920597 -0.8590922 -1.978795 -2.007293 0.454276 1.488924 0.7610936 -2.028247 -3.34426 -2.357625 -1.31472 -1.109151 -0.252134 -2.549885 -3.078496 -0.07739849 0.1872285 -1.514526 -1.938382 -0.1653867 -1.854652 -4.23953 -3.04831 -2.361244 -0.2159477 -1.144567 -3.298433 -4.007869 -3.889873 -1.706141 -0.8815956 0.9485596 -2.419683 -2.419683 -2.419683 -2.419683 -2.419683 -2.419683 -2.419683 -2.419683 -2.419683 -2.419683 -2.419683 -2.419683 -2.419683 -2.419683 -2.419683 -2.419683 -2.419683 -2.419683 -2.419683 -2.419683
-0.3910857 -0.8998406 0.001668428 -0.1686907 -0.3024702 1.481443 0.1427481 -0.5865987 -0.1771381 -0.8206062 -1.233704 -1.651417 0.03247067 0.8544002 -1.168874 -0.6761206 1.646581 1.230754 -0.3935411 -0.5305821 -1.053879 -0.6021155 -0.00758065 0.5029583 -0.01744587 -0.6364197 -1.337557 -0.8445578 -0.4139526 0.508377 -1.32546 -0.6503777 -2.028197 -2.342564 -1.242524 1.162321 -1.628233 -2.451585 -2.365016 -1.873979 -1.874898 -3.282458 -2.40093 -2.118516 -1.867349 -1.772846 -1.960915 -2.625303 -2.817444 -2.198809 -2.679894 -2.610144 -0.1770563 -1.56509 -2.224257 -2.29515 -1.750767 -2.664111 -2.733996 -2.61853 -2.416314 -2.398265 -3.759281 -3.703386 -3.685377 -3.183226 -3.734809 -2.725834 -3.332332 -3.328409 -3.682188 -3.100812 -2.921181 -2.887614 -2.619022 -3.550168 -2.982059 -2.855053 -2.883336 -2.558732 -4.528977 -3.995039
-0.3917282 -0.9679153 -0.1030722 -0.154658 -0.1098092 1.534241 0.3692504 -0.3938345 -0.2081214 -0.8631813 -1.131834 -1.4903 0.5457377 0.8976147 -1.137059 -0.6886449 1.926436 1.331645 -0.3777698 -0.587746 -0.7296314 -0.5050187 -0.1283641 0.5397981 0.1436064 -0.4527736 -1.129308 -0.8569616 -0.4113236 0.6324573 -1.144094 -0.4296244 -2.036553 -2.148227 -1.239264 1.334213 -1.570194 -2.438438 -2.193403 -2.008388 -1.912572 -3.170867 -2.235661 -2.090904 -1.846798 -1.967505 -1.993251 -2.344591 -2.655546 -2.152815 -3.003244 -2.607493 -0.4017397 -1.453305 -2.092113 -2.255806 -1.722551 -2.539603 -2.571777 -2.955011 -2.261866 -2.304485 -3.48229 -3.538143 -3.698474 -3.14149 -3.645066 -2.739242 -3.214088 -3.300327 -3.63486 -2.941266 -3.018063 -2.930868 -2.597602 -3.201946 -2.907695 -2.94089 -2.75515 -2.482967 -4.346692 -3.891769
###########################################################
# summerBTavg
0.4024396 0.4024396 0.4024396 0.4024396 0.4024396 0.4024396 0.4024396 0.4024396 0.4024396 0.4024396 0.4024396 0.4024396 0.4024396 0.4024396 0.4024396 0.4024396 0.4024396 0.4024396 0.4024396 0.4024396 0.4024396 0.4024396 0.4024396 0.4024396 0.4024396 0.4024396 0.4024396 0.4024396 0.4024396 0.4024396 0.4024396 0.4024396 0.4024396 0.4024396 0.4024396 0.4024396 0.4024396 0.4024396 0.4024396 0.4024396 0.4024396 0.4024396 0.4024396 0.4024396 0.4024396 0.4024396 0.4024396 0.4024396 0.4024396 0.4024396 0.4024396 0.4024396 0.4024396 0.4024396 0.4024396 0.4024396 0.4024396 0.4024396 0.4024396 0.4024396 0.4024396 0.4024396 0.4024396 0.4024396 0.4024396 0.4024396 0.4024396 0.4024396 0.4024396 0.4024396 0.4024396 0.4024396 0.4024396 0.4024396 0.4024396 0.4024396 0.4024396 0.4024396 0.4024396 0.4024396 0.4024396 0.4024396
1.818767 0.7186112 1.690168 0.6447847 -0.01668438 1.097901 1.978926 0.4106319 -1.556342 0.9652109 0.7307428 0.5139484 2.479729 -0.9332782 1.157278 -0.1489389 1.317516 0.4749694 1.260834 0.2176091 1.930744 1.858158 1.858158 1.858158 1.858158 1.858158 1.858158 1.858158 1.858158 1.858158 1.858158 1.858158 1.858158 1.858158 1.858158 1.858158 1.858158 1.858158 1.858158 1.858158 1.858158 1.858158 1.858158 1.858158 1.858158 1.858158 1.858158 1.858158 1.858158 1.858158 1.858158 1.858158 1.858158 1.858158 1.858158 1.858158 1.858158 1.858158 1.858158 1.858158 1.858158 1.858158 1.858158 1.858158 1.858158 1.858158 1.858158 1.858158 1.858158 1.858158 1.858158 1.858158 1.858158 1.858158 1.858158 1.858158 1.858158 1.858158 1.858158 1.858158 1.858158 1.858158
-2.196584 -0.7341954 0.5085814 0.2189749 -0.7789198 -0.6547484 -0.5711379 1.324427 0.09941458 0.3171393 0.3012523 0.5115292 0.9421881 1.721155 0.9679705 -0.9540849 -0.04519873 0.3452722 0.9640345 -0.4390098 1.236783 0.8405924 0.8405924 0.8405924 0.8405924 0.8405924 0.8405924 0.8405924 0.8405924 0.8405924 0.8405924 0.8405924 0.8405924 0.8405924 0.8405924 0.8405924 0.8405924 0.8405924 0.8405924 0.8405924 0.8405924 0.8405924 0.8405924 0.8405924 0.8405924 0.8405924 0.8405924 0.8405924 0.8405924 0.8405924 0.8405924 0.8405924 0.8405924 0.8405924 0.8405924 0.8405924 0.8405924 0.8405924 0.8405924 0.8405924 0.8405924 0.8405924 0.8405924 0.8405924 0.8405924 0.8405924 0.8405924 0.8405924 0.8405924 0.8405924 0.8405924 0.8405924 0.8405924 0.8405924 0.8405924 0.8405924 0.8405924 0.8405924 0.8405924 0.8405924 0.8405924 0.8405924
-0.9527735 0.2220773 0.7223183 0.9020085 0.9639594 0.9012815 1.46629 0.5093198 2.473306 1.170557 0.9640689 0.7761756 1.745298 1.443403 1.775398 0.3065554 1.617335 2.855956 1.058252 1.519416 -1.199578 1.860362 1.860362 1.860362 1.860362 1.860362 1.860362 1.860362 1.860362 1.860362 1.860362 1.860362 1.860362 1.860362 1.860362 1.860362 1.860362 1.860362 1.860362 1.860362 1.860362 1.860362 1.860362 1.860362 1.860362 1.860362 1.860362 1.860362 1.860362 1.860362 1.860362 1.860362 1.860362 1.860362 1.860362 1.860362 1.860362 1.860362 1.860362 1.860362 1.860362 1.860362 1.860362 1.860362 1.860362 1.860362 1.860362 1.860362 1.860362 1.860362 1.860362 1.860362 1.860362 1.860362 1.860362 1.860362 1.860362 1.860362 1.860362 1.860362 1.860362 1.860362
0.9564977 1.044184 0.4139315 0.6728245 0.1412748 -1.479171 -0.4567995 1.106191 0.1699687 -1.42994 1.252998 -0.03325989 0.26022 -0.3358671 -0.2976798 -0.03617174 -0.04338257 1.103418 -0.3410788 0.3581828 1.274753 -0.03167803 0.8794301 0.09331787 1.271204 -2.086121 -0.3434302 1.591932 -1.680853 -0.1224213 0.3039052 0.5918768 -1.40483 0.3227984 0.8879979 0.1088262 -1.22035 -2.335067 -0.5487474 -0.6922575 -1.29868 0.1777692 -0.817058 0.6957127 2.410424 -0.4861642 0.2698784 0.1007082 -0.08739003 0.5767403 1.298821 -0.1083281 0.6203288 -1.764197 -1.046013 0.7472899 0.8317001 -1.227429 -0.4187695 0.6302864 1.508314 0.7187864 0.8880676 -1.149084 -1.79262 0.1824113 -0.9624971 -1.280806 -0.6581111 -1.802539 -0.9767876 1.096303 -0.7921749 0.2310166 1.088637 0.1630843 -0.2491812 1.194325 0.4813467 -1.12873 -1.481511 0.3864965
-0.106019 -1.595807 -0.1849123 1.126022 1.579725 -0.1936551 0.7968009 0.1587447 0.4198456 -0.4167945 0.7277122 1.108 -0.7145951 -0.2818884 0.4967224 -1.216606 -0.3545881 0.6517629 -0.09872335 -0.9182119 -1.055416 -0.05063395 -0.7084574 0.2546595 1.50929 0.6224513 2.01168 1.470036 2.030935 1.122783 2.350836 0.9217322 2.122147 1.817318 1.598113 0.08670671 1.157602 1.32527 0.1942943 0.4263501 1.441337 1.674933 1.124115 0.1288812 1.609647 1.94942 0.8545385 -0.4138436 -0.1038255 1.139222 -0.8184494 1.377434 2.081418 0.7966537 0.9140308 1.955144 0.1451668 1.404522 2.292339 2.071509 3.050953 2.689126 2.590444 3.129032 1.775254 1.505074 0.9298205 2.54199 3.135988 2.223582 1.631848 2.303745 2.492132 1.945268 0.6785993 0.9416461 0.6625753 2.324843 2.920452 3.579575 2.333331 3.074335
-0.2068937 -1.521194 -0.08020319 1.109507 1.543749 -0.3854879 0.8169594 0.1407412 0.2162695 -0.4997029 0.6509162 1.208278 -0.7872825 -0.2381478 0.6074187 -1.248283 -0.2544064 0.7356034 -0.05701497 -0.8995875 -1.065299 -0.03461814 -0.7282297 0.2693718 1.590586 0.6888551 2.050996 1.523133 2.032662 1.22906 2.32638 0.9792676 2.089246 1.902369 1.47623 0.0953407 1.076609 1.333187 0.2870133 0.5005852 1.40419 1.669594 0.9779485 0.02758654 1.611392 1.962101 0.8892088 -0.3478207 -0.2481835 1.051937 -0.675735 1.271708 2.096584 0.5673252 0.9415037 1.980508 0.07145095 1.411701 2.255043 2.051428 2.994661 2.675246 2.545959 3.108397 1.861423 1.548052 1.069246 2.706343 2.917539 2.54346 1.752338 2.391668 2.467242 1.949523 0.7896493 0.8802043 0.6189771 2.155345 2.924203 3.614386 2.291511 2.939552
0.4981312 -0.1631175 -0.7811517 0.7446654 0.413792 1.522838 1.37007 0.1002774 0.559162 1.245018 1.011414 1.776486 -0.2607346 1.029674 2.137314 1.442511 1.695983 1.787842 1.024507 1.111787 0.8979225 0.9125564 0.9925584 1.382932 1.178578 2.035303 2.592756 0.9007086 1.141143 1.481396 2.002173 0.8017232 1.59351 1.383928 1.037084 1.041473 0.6185292 0.6272865 -0.01096529 1.120385 1.037125 1.50248 1.033951 0.9318198 0.7466834 0.2932607 1.746215 0.3158055 -0.6529313 0.7174531 1.861051 1.733842 1.283558 1.356676 2.131255 1.290473 0.6887025 1.347303 2.567831 2.460884 1.584782 0.7707851 1.705699 1.853581 1.296844 1.115215 0.0816391 -0.1651828 0.1279008 1.661905 1.291057 1.13177 1.957615 0.4263677 1.547931 1.661434 1.551958 1.686096 0.7156197 0.9613566 0.9959171 1.031279
0.9024189 0.7693687 -0.8463611 1.182179 1.324968 2.556018 1.790403 2.789886 1.334631 2.034339 3.532157 0.09253045 1.882996 1.752835 1.867251 2.66626 2.152145 3.113519 3.310136 1.729756 1.876473 2.43399 2.313566 2.596076 1.796582 2.993117 1.35949 2.308088 3.458979 3.639534 2.128704 2.574236 2.245484 3.226378 2.690804 2.73363 2.817187 2.08206 3.566167 1.733521 2.913831 2.65037 3.237111 2.84265 2.549499 4.444165 4.875699 4.26638 4.097992 2.951101 3.110573 3.797163 5.428375 4.242517 4.05274 3.87182 4.804882 3.768686 3.811158 4.548116 3.325915 3.746743 4.808334 6.435004 4.438156 4.56825 4.759845 6.663469 5.942616 4.80544 4.593201 4.845833 4.740211 4.874998 6.030877 6.404637 5.25726 4.453188 5.176241 6.290733 6.051603 6.198339
0.4627117 1.386844 0.2991514 -0.6790086 1.847918 0.9393154 0.9211904 0.1478398 0.6568345 1.806494 1.350703 -0.1200271 0.9167837 1.768572 1.823036 0.3024575 1.127213 1.105008 -0.1017881 0.6761582 1.018059 0.5167398 0.3417169 1.614906 1.235867 0.1583788 1.287628 2.215026 0.6301783 1.945245 2.445204 1.928402 1.803405 1.80594 0.3122066 -1.297285 0.06755264 1.393883 1.803523 2.277194 2.493993 1.72416 1.160215 1.540995 2.800827 1.317615 -0.5981147 1.515176 1.779642 1.093465 1.981136 2.966941 2.531214 2.734986 1.990861 1.907972 2.60999 3.700134 3.783552 2.107478 0.5726456 0.1967932 3.008697 3.008697 3.008697 3.008697 3.008697 3.008697 3.008697 3.008697 3.008697 3.008697 3.008697 3.008697 3.008697 3.008697 3.008697 3.008697 3.008697 3.008697 3.008697 3.008697
0.1602463 1.454319 0.01170721 0.3297394 0.4964353 -2.683148 -1.595712 0.7812627 0.7581635 1.906403 1.503987 2.19221 0.2065831 0.3039621 1.57073 0.8938842 -3.077143 -1.029671 0.9730016 1.169735 0.9961161 1.208913 0.8001974 -0.9730317 0.4504759 0.5329722 1.571114 1.938909 0.116752 0.2670394 1.080135 1.566931 3.579144 3.205517 1.820749 -1.770563 2.299669 2.929738 4.420982 3.782075 3.635567 4.458602 3.958744 3.918624 3.273475 3.604439 3.874088 4.065639 4.056099 4.872442 5.343532 4.237007 1.837509 2.668575 3.289791 3.531748 3.77413 5.283146 4.158087 4.96859 4.258595 5.218341 6.126498 6.549236 6.76251 5.697313 6.951325 6.008526 5.922222 5.652125 6.301143 5.845021 6.650602 6.067203 5.375173 5.080874 4.900566 6.296605 5.576431 5.554126 6.674249 7.408066
0.1641516 1.3124 0.05828074 0.1844569 0.4418396 -2.742568 -1.527238 0.6215591 0.7645806 1.929106 1.53588 2.09612 0.2193891 0.3463844 1.683105 0.9812402 -3.422368 -1.227894 1.202422 1.361915 1.121761 1.184125 0.7608677 -1.137564 0.4965516 0.5656115 1.564297 1.845496 0.1627567 0.2983491 1.138036 1.496287 3.521325 3.340421 1.85611 -1.979995 2.263586 3.039252 4.394627 3.799813 3.688722 4.578954 4.004081 3.997107 3.426636 3.653079 3.955236 4.173979 4.048164 5.035472 5.600009 4.348978 1.989846 2.688646 3.238482 3.639035 3.795774 5.316757 4.281464 5.440148 4.558702 5.308531 6.12432 6.504721 6.822062 5.991244 7.026518 6.143112 6.059668 5.976004 6.515707 5.810603 6.603116 6.273464 5.328383 5.456518 5.013041 6.433282 5.723435 5.724746 6.837 7.643136
###########################################################
# summerPhyL_avg
-0.4400676 -0.4400676 -0.4400676 -0.4400676 -0.4400676 -0.4400676 -0.4400676 -0.4400676 -0.4400676 -0.4400676 -0.4400676 -0.4400676 -0.4400676 -0.4400676 -0.4400676 -0.4400676 -0.4400676 -0.4400676 -0.4400676 -0.4400676 -0.4400676 -0.4400676 -0.4400676 -0.4400676 -0.4400676 -0.4400676 -0.4400676 -0.4400676 -0.4400676 -0.4400676 -0.4400676 -0.4400676 -0.4400676 -0.4400676 -0.4400676 -0.4400676 -0.4400676 -0.4400676 -0.4400676 -0.4400676 -0.4400676 -0.4400676 -0.4400676 -0.4400676 -0.4400676 -0.4400676 -0.4400676 -0.4400676 -0.4400676 -0.4400676 -0.4400676 -0.4400676 -0.4400676 -0.4400676 -0.4400676 -0.4400676 -0.4400676 -0.4400676 -0.4400676 -0.4400676 -0.4400676 -0.4400676 -0.4400676 -0.4400676 -0.4400676 -0.4400676 -0.4400676 -0.4400676 -0.4400676 -0.4400676 -0.4400676 -0.4400676 -0.4400676 -0.4400676 -0.4400676 -0.4400676 -0.4400676 -0.4400676 -0.4400676 -0.4400676 -0.4400676 -0.4400676
-1.357698 -1.312305 -1.124562 0.2800633 -0.9299708 -0.3486239 -0.8861235 0.3237998 1.890496 -0.9345509 0.3769973 -0.02278337 -0.7145142 -0.5871403 -1.373444 2.341777 -1.127784 -0.5648297 -0.5578518 -0.9579811 -1.125398 0.1256198 0.1256198 0.1256198 0.1256198 0.1256198 0.1256198 0.1256198 0.1256198 0.1256198 0.1256198 0.1256198 0.1256198 0.1256198 0.1256198 0.1256198 0.1256198 0.1256198 0.1256198 0.1256198 0.1256198 0.1256198 0.1256198 0.1256198 0.1256198 0.1256198 0.1256198 0.1256198 0.1256198 0.1256198 0.1256198 0.1256198 0.1256198 0.1256198 0.1256198 0.1256198 0.1256198 0.1256198 0.1256198 0.1256198 0.1256198 0.1256198 0.1256198 0.1256198 0.1256198 0.1256198 0.1256198 0.1256198 0.1256198 0.1256198 0.1256198 0.1256198 0.1256198 0.1256198 0.1256198 0.1256198 0.1256198 0.1256198 0.1256198 0.1256198 0.1256198 0.1256198
0.8077551 0.5001934 0.3915126 0.0682735 -0.5506973 2.285625 1.278487 -1.308768 -0.2418749 0.6454107 -1.439559 0.3321223 -0.09643572 -0.4175862 -0.006942736 0.8076591 -0.1853453 -0.339056 -2.133296 -1.350082 1.484134 -0.2736598 -0.2736598 -0.2736598 -0.2736598 -0.2736598 -0.2736598 -0.2736598 -0.2736598 -0.2736598 -0.2736598 -0.2736598 -0.2736598 -0.2736598 -0.2736598 -0.2736598 -0.2736598 -0.2736598 -0.2736598 -0.2736598 -0.2736598 -0.2736598 -0.2736598 -0.2736598 -0.2736598 -0.2736598 -0.2736598 -0.2736598 -0.2736598 -0.2736598 -0.2736598 -0.2736598 -0.2736598 -0.2736598 -0.2736598 -0.2736598 -0.2736598 -0.2736598 -0.2736598 -0.2736598 -0.2736598 -0.2736598 -0.2736598 -0.2736598 -0.2736598 -0.2736598 -0.2736598 -0.2736598 -0.2736598 -0.2736598 -0.2736598 -0.2736598 -0.2736598 -0.2736598 -0.2736598 -0.2736598 -0.2736598 -0.2736598 -0.2736598 -0.2736598 -0.2736598 -0.2736598
-1.340403 -0.354372 2.735314 3.180599 0.8730735 1.679588 -0.4073486 3.532227 -0.4366333 1.675089 2.17876 -0.5782428 -0.1637866 -1.790102 0.8592688 -0.208203 -0.05759593 -0.2184646 -1.571915 -1.801152 -2.409514 -0.5479754 -0.5479754 -0.5479754 -0.5479754 -0.5479754 -0.5479754 -0.5479754 -0.5479754 -0.5479754 -0.5479754 -0.5479754 -0.5479754 -0.5479754 -0.5479754 -0.5479754 -0.5479754 -0.5479754 -0.5479754 -0.5479754 -0.5479754 -0.5479754 -0.5479754 -0.5479754 -0.5479754 -0.5479754 -0.5479754 -0.5479754 -0.5479754 -0.5479754 -0.5479754 -0.5479754 -0.5479754 -0.5479754 -0.5479754 -0.5479754 -0.5479754 -0.5479754 -0.5479754 -0.5479754 -0.5479754 -0.5479754 -0.5479754 -0.5479754 -0.5479754 -0.5479754 -0.5479754 -0.5479754 -0.5479754 -0.5479754 -0.5479754 -0.5479754 -0.5479754 -0.5479754 -0.5479754 -0.5479754 -0.5479754 -0.5479754 -0.5479754 -0.5479754 -0.5479754 -0.5479754
0.671735 -0.2344479 -0.2542404 0.6308336 0.426266 1.817495 -0.01289919 -1.211522 -0.2257455 2.559781 -0.01433986 2.092735 0.9286401 -1.485271 2.055309 0.9279689 0.7778427 -0.2834237 -0.650338 -0.5815994 -0.01469574 -0.1744953 0.9470964 2.743553 -0.4828407 2.87993 -1.248757 -0.7977036 0.5580907 -1.087356 1.226336 -0.8334266 4.72672 0.04671502 0.7803478 0.07222956 2.674088 1.052688 -0.916918 1.202849 1.642581 -1.374164 -0.007403144 -0.9982 0.4202826 2.348244 -0.9233384 -0.7320399 0.1515244 0.8102242 0.6564334 0.2038636 -0.1009388 2.577651 2.258953 0.8987086 0.07315838 0.4410304 0.1454095 3.353104 1.025869 -0.6152267 -0.5821587 -0.7143148 2.29727 -1.282421 3.580397 0.6868943 1.223322 0.3239136 -0.7797427 0.1792177 0.4957232 0.03169477 -0.8205803 0.8353019 2.966408 -0.6075232 0.0301385 1.416144 4.118856 0.4121594
-0.01074128 0.8716138 -0.09673867 -1.003154 -0.3460077 -0.5037035 -0.2308835 -1.137252 -1.23334 0.4866887 0.3039954 0.05319154 0.4988297 -0.1440947 -0.8664326 3.052264 -0.0910524 0.01419835 -0.6716578 -0.04202878 1.09165 -0.4789146 1.303971 -1.141862 -0.291128 -0.7085439 -0.505608 0.3247953 0.3288627 0.1408161 -0.1877897 -0.770505 0.02786449 -1.104508 -0.5695423 -0.004397109 -1.349025 -0.8642497 -0.544827 -0.8831574 -0.9108061 -0.5777991 0.007741705 -0.3605602 -0.07430776 -0.4315788 -1.603741 2.089629 0.01389805 -0.6048897 0.8701968 0.8900791 -0.9047132 -0.1662079 -0.2755413 -0.6084963 -0.5399352 -0.8132671 0.1349255 -0.750149 0.02720619 -0.6188348 -0.2385169 0.9185936 -0.7621961 -0.995007 -0.78664 0.6686051 -0.6927989 -1.254069 -0.9676984 -0.3464791 -0.2502741 0.4589257 0.2813964 -0.3158876 -0.8170151 -0.688187 -0.372785 -0.9247161 -0.8890525 -1.247067
0.112126 0.7520551 -0.1891928 -1.014604 -0.06896024 -0.2604303 -0.02883254 -0.8001913 -0.9189832 0.2242431 0.6169582 0.4214473 0.3031117 0.439637 -0.4478558 2.17913 -0.2567007 0.2172538 -0.6657408 -0.4591115 0.7807092 0.1383784 0.5495309 -0.4854151 0.5813067 1.106717 -0.3935148 0.4162608 0.5032679 0.5474785 -0.352145 -0.6695083 0.4333995 0.3578638 0.860605 1.37967 -0.6243135 -0.08227485 -0.3919439 0.1781098 -0.4767071 -0.28453 -0.3102646 0.08947225 0.1749181 0.06998986 -0.9539168 1.287907 0.05593105 0.02655971 0.5978737 1.041134 0.4378186 0.01239791 0.01370391 0.2555964 0.1546473 -0.4660533 -0.1988563 -0.1196938 0.5915627 0.5419753 0.002949501 0.6194388 0.4436819 -0.4910174 -0.6052547 1.17212 0.6590168 -0.450765 0.1231456 -0.3982382 -0.02882071 0.09478006 -0.0475383 -0.5202655 -0.2507448 -0.04946374 -0.2636632 1.266923 -0.7472615 -0.03256601
-0.5196788 -0.8878178 -1.208167 -0.7385085 -0.6514169 -0.05197048 1.010127 0.8662024 -0.7335959 -0.6239188 0.4736086 -0.1446806 0.2153179 -0.4462713 0.5695618 1.454489 0.1950978 0.8296789 1.914847 -0.1354127 0.4047637 0.5675416 0.805156 0.9321996 1.413696 0.4914406 1.923243 -0.1882592 -0.3522658 0.3120384 -0.1206001 0.652099 0.7911129 1.011658 -0.1124881 0.6584227 1.085453 -0.647519 -0.1841969 -0.1467846 -0.03600772 0.7231224 -0.2907691 0.6676057 1.457424 1.478411 1.754832 0.3191323 2.544294 -0.2385136 0.7777139 1.892 1.044546 0.5023317 2.45205 1.545459 3.318536 1.032743 3.307368 1.149623 1.778241 1.839017 2.155481 1.757779 2.468008 1.362503 1.633492 0.05556432 0.4031709 1.427672 0.4126115 2.70825 3.258371 1.177923 2.822484 2.193855 0.5518904 -0.03878258 1.493255 0.9985282 3.119048 1.456775
0.7611426 1.021525 0.3622866 -0.6716076 -1.014574 -0.7230099 0.159558 1.423834 1.275308 0.1086631 1.047909 1.780114 -1.100482 0.2324461 0.06675036 0.9954948 0.03387132 2.355278 1.885001 0.2470862 2.005362 -0.6198665 -0.4877494 0.8285356 -0.1499929 0.2433136 1.123963 1.552084 1.919863 2.977878 1.050532 -0.7742806 2.394871 1.734968 0.8774539 3.300484 2.039048 3.770539 2.685015 1.755218 2.392124 1.834606 1.549283 1.526388 1.871457 1.006492 4.735954 2.814828 6.431046 2.966531 0.8627735 2.569665 3.300047 5.273188 1.843166 4.043301 2.619816 2.889583 2.239741 4.961057 2.178861 3.611494 3.036886 5.647773 3.739307 3.100792 3.824369 4.231898 4.898912 4.500498 3.366165 3.235228 2.65146 2.828475 4.260957 4.44787 2.612651 4.239675 2.682458 5.241239 4.00465 3.677091
-0.3999703 1.08668 0.7384306 0.5304842 0.0517226 0.9562992 1.812529 0.3788248 -1.057869 -1.483813 0.04943405 0.3698692 0.714599 1.573949 1.101868 1.516054 -0.3294626 -0.5014295 0.6057182 -0.6365323 0.6927021 1.120097 0.7165471 -0.09962312 0.7926536 1.846764 0.2590018 0.3196332 -0.244644 -0.7230102 0.1173154 1.358561 -1.447926 0.04366184 0.9000388 0.7135053 0.1614057 -1.334565 -0.3774374 0.09086804 0.755336 1.764832 0.2248159 -0.6905343 -0.2330867 1.569544 0.3203545 1.097566 0.4146501 1.098893 1.202294 -0.3693661 -0.01096693 0.5317953 -0.6045778 -0.06234887 -0.6648182 1.270806 0.2178373 0.174142 0.3455857 0.9930556 -0.01477306 -0.01477306 -0.01477306 -0.01477306 -0.01477306 -0.01477306 -0.01477306 -0.01477306 -0.01477306 -0.01477306 -0.01477306 -0.01477306 -0.01477306 -0.01477306 -0.01477306 -0.01477306 -0.01477306 -0.01477306 -0.01477306 -0.01477306
-0.5533546 1.113681 1.052951 0.9837705 0.528172 1.282487 -0.2560942 -1.236346 0.2734693 1.501478 -2.684679 1.812422 0.4497886 2.221717 1.323839 -0.4588169 0.2436465 0.633749 -0.2729931 0.7815412 -0.3053029 0.783552 0.322047 0.5904881 1.183682 0.3981117 -0.3252074 0.4732653 0.3261349 0.4325333 0.5729438 1.594348 1.236358 -0.2765046 -0.3976102 0.2567222 1.007421 0.5841628 1.981163 0.3121313 0.7064694 0.7961543 0.8431696 0.0425519 1.680605 0.3125709 0.3483442 0.4327786 0.8341463 0.8624967 1.401674 1.479786 1.985052 1.13528 0.7077823 0.9086946 1.031164 0.3719561 0.2246746 3.003668 0.5645553 1.553075 -0.1068377 0.2951815 -0.6585255 0.2939825 0.6402225 0.6053975 0.69156 0.3955478 -0.1335317 0.08311816 2.146653 2.073233 0.7835807 1.252736 -0.02120864 2.048723 1.495505 0.9786778 -1.20405 1.136996
-0.8527696 0.8746263 0.9540863 0.4121159 0.8841248 1.515117 0.5203758 -0.411464 0.1955225 0.9430725 -0.9375673 1.204897 1.611201 1.847153 1.03994 0.06263786 0.8044506 0.1912262 -0.9212548 0.583683 0.1355445 0.5951452 -0.07039827 0.5854033 0.9957634 0.547635 0.1960724 0.2035315 -0.0752853 0.7049061 0.2825504 1.587302 0.9039323 -0.185271 -0.3935383 0.155666 0.5352767 0.4019142 2.069144 0.8686049 0.6378686 0.4632211 0.7099947 -0.193503 1.6035 -0.06403217 0.1286062 0.3643452 0.7882095 0.651951 1.420695 1.184287 1.424434 0.9230695 0.7191995 0.6480376 0.9802876 0.5258519 0.6602839 3.308631 1.461551 1.674067 -0.07647689 0.45862 -0.9861856 0.1091499 0.07400621 0.5625493 0.4830464 0.767752 0.4205178 -0.2996671 1.160022 1.435341 0.2101746 1.44596 -0.4913769 2.190651 1.348424 1.251044 -1.554927 0.7391863
###########################################################
# summerJel_avg
0.4490848 0.4490848 0.4490848 0.4490848 0.4490848 0.4490848 0.4490848 0.4490848 0.4490848 0.4490848 0.4490848 0.4490848 0.4490848 0.4490848 0.4490848 0.4490848 0.4490848 0.4490848 0.4490848 0.4490848 0.4490848 0.4490848 0.4490848 0.4490848 0.4490848 0.4490848 0.4490848 0.4490848 0.4490848 0.4490848 0.4490848 0.4490848 0.4490848 0.4490848 0.4490848 0.4490848 0.4490848 0.4490848 0.4490848 0.4490848 0.4490848 0.4490848 0.4490848 0.4490848 0.4490848 0.4490848 0.4490848 0.4490848 0.4490848 0.4490848 0.4490848 0.4490848 0.4490848 0.4490848 0.4490848 0.4490848 0.4490848 0.4490848 0.4490848 0.4490848 0.4490848 0.4490848 0.4490848 0.4490848 0.4490848 0.4490848 0.4490848 0.4490848 0.4490848 0.4490848 0.4490848 0.4490848 0.4490848 0.4490848 0.4490848 0.4490848 0.4490848 0.4490848 0.4490848 0.4490848 0.4490848 0.4490848
1.107785 0.7902911 2.377328 1.403723 1.206819 2.047854 2.115124 0.491686 -2.075701 1.291851 0.6362318 0.5918649 1.987986 0.1780966 1.238633 -0.6064528 2.317651 0.8730091 1.980505 1.869222 3.650334 3.440824 3.440824 3.440824 3.440824 3.440824 3.440824 3.440824 3.440824 3.440824 3.440824 3.440824 3.440824 3.440824 3.440824 3.440824 3.440824 3.440824 3.440824 3.440824 3.440824 3.440824 3.440824 3.440824 3.440824 3.440824 3.440824 3.440824 3.440824 3.440824 3.440824 3.440824 3.440824 3.440824 3.440824 3.440824 3.440824 3.440824 3.440824 3.440824 3.440824 3.440824 3.440824 3.440824 3.440824 3.440824 3.440824 3.440824 3.440824 3.440824 3.440824 3.440824 3.440824 3.440824 3.440824 3.440824 3.440824 3.440824 3.440824 3.440824 3.440824 3.440824
-1.310817 -0.8715465 -0.06381586 0.07140228 -1.633503 -1.706581 -1.195282 0.4450406 0.1856293 0.183015 0.3619868 0.3800307 1.428366 0.7825088 0.09590419 -1.219338 0.2870089 0.8033783 0.2631197 -1.276363 0.3135146 -0.2613395 -0.2613395 -0.2613395 -0.2613395 -0.2613395 -0.2613395 -0.2613395 -0.2613395 -0.2613395 -0.2613395 -0.2613395 -0.2613395 -0.2613395 -0.2613395 -0.2613395 -0.2613395 -0.2613395 -0.2613395 -0.2613395 -0.2613395 -0.2613395 -0.2613395 -0.2613395 -0.2613395 -0.2613395 -0.2613395 -0.2613395 -0.2613395 -0.2613395 -0.2613395 -0.2613395 -0.2613395 -0.2613395 -0.2613395 -0.2613395 -0.2613395 -0.2613395 -0.2613395 -0.2613395 -0.2613395 -0.2613395 -0.2613395 -0.2613395 -0.2613395 -0.2613395 -0.2613395 -0.2613395 -0.2613395 -0.2613395 -0.2613395 -0.2613395 -0.2613395 -0.2613395 -0.2613395 -0.2613395 -0.2613395 -0.2613395 -0.2613395 -0.2613395 -0.2613395 -0.2613395
-0.3299582 0.5015166 0.6127054 0.9049436 0.7939474 -0.1298396 1.538373 0.2609478 1.702935 1.678291 0.1824243 0.4553309 1.184104 0.8100482 1.362009 -0.3891163 0.5089475 1.14759 0.4197442 1.32447 -2.098435 1.25068 1.25068 1.25068 1.25068 1.25068 1.25068 1.25068 1.25068 1.25068 1.25068 1.25068 1.25068 1.25068 1.25068 1.25068 1.25068 1.25068 1.25068 1.25068 1.25068 1.25068 1.25068 1.25068 1.25068 1.25068 1.25068 1.25068 1.25068 1.25068 1.25068 1.25068 1.25068 1.25068 1.25068 1.25068 1.25068 1.25068 1.25068 1.25068 1.25068 1.25068 1.25068 1.25068 1.25068 1.25068 1.25068 1.25068 1.25068 1.25068 1.25068 1.25068 1.25068 1.25068 1.25068 1.25068 1.25068 1.25068 1.25068 1.25068 1.25068 1.25068
0.3502337 0.9879358 0.2771319 0.537325 0.02547812 -1.473451 0.1799501 1.211347 0.03741367 -1.622368 0.8724348 0.05947929 0.515915 0.1950609 -0.3152196 0.05343807 0.06593252 0.8984339 -0.04214099 0.8955945 1.212084 -0.2169775 0.8578447 0.1324192 1.249756 -2.723655 0.4429606 1.572399 -1.782052 -0.01773913 0.3951225 0.8871167 -2.52359 0.3089485 1.105767 0.4019583 -1.680091 -2.584607 -0.08028967 -0.273621 -1.477438 0.3618267 -1.067409 0.7039837 1.299545 -0.6934887 0.1946388 -0.08498806 -0.4769177 0.6163931 0.8608299 -0.5079475 0.4690994 -1.876092 -0.9266612 1.352355 0.9564234 -1.692844 -0.5834644 -0.1415679 1.151604 0.4333252 0.9822762 -1.533482 -1.887189 0.5501447 -0.9524824 -0.9567021 -0.195351 -1.875507 -0.9308966 1.155284 -0.5889441 0.1406839 0.8171605 0.04162299 -0.5894992 0.7734996 0.1300249 -1.161084 -1.663674 0.480025
0.09561447 -1.592418 0.4990102 1.34449 1.067419 -0.7748442 0.5058968 0.5265324 0.2231425 -0.7297276 0.7110328 0.7742804 -0.9164759 -0.2412825 0.5517133 -1.73076 0.1707626 0.8094529 0.3839193 -0.5335636 -1.236034 0.4170702 -0.5958196 0.09886315 1.439359 0.2652921 1.527923 0.8744908 1.440434 0.3119058 2.130432 0.6469198 1.695322 1.205405 0.7632398 0.02754363 1.420389 1.119467 -0.05974411 0.8954946 1.509608 1.17813 0.8790434 -0.3590849 1.468762 1.580392 0.4938185 -0.5207944 0.2298771 0.8150314 -1.350639 1.256616 1.520987 0.1273364 0.4606125 1.171938 -0.1202208 1.054596 1.390664 1.022904 1.96422 0.9852557 1.123194 1.647098 0.5800037 0.5155085 0.2023304 1.663545 1.413435 1.018652 0.833571 1.511978 1.701975 1.358891 0.2723963 0.7568477 0.3582257 1.368932 1.539259 1.831822 1.252023 1.29888
0.08656646 -1.641107 0.6235316 1.225494 1.160899 -0.8317552 0.793638 0.3562269 0.4645782 -0.6311412 0.7485523 0.8535004 -1.140549 -0.1254001 0.5679092 -1.505842 0.06020922 1.037993 0.4022402 -0.4841033 -1.143726 0.2778052 -0.6111213 0.2250073 1.511219 0.3812988 1.446237 0.8802856 1.18918 0.0965917 1.99798 0.7641149 1.636997 1.090035 0.7989322 -0.1929377 1.331845 1.171132 -0.03290407 0.8598172 1.297199 1.012265 0.6810272 -0.2889364 1.202272 1.486996 0.5005582 -0.3289228 0.01946601 0.9663236 -1.349757 1.415048 1.312735 -0.08626044 0.3169676 1.261771 -0.08048906 1.085229 1.506222 0.9094227 1.891724 1.071547 1.010132 1.537589 0.5823822 0.6152661 0.4360825 1.541218 1.290901 0.7937195 0.729685 1.488187 1.381913 1.207622 0.2917516 0.4553678 0.3639225 1.343186 1.460753 1.522719 1.222723 1.033075
1.029207 -0.05055465 -0.1858428 0.6807308 0.3506489 1.925536 1.901968 0.7954925 0.6386838 0.872153 0.9123727 0.3271956 0.5152533 0.985134 1.508708 1.506317 1.083182 1.409516 1.019189 0.6295801 1.274342 1.973421 0.6969965 0.9620697 0.9691347 0.6263771 0.5163742 0.9030024 0.859884 1.541612 1.309746 1.314669 1.820005 1.483143 0.5289533 1.242233 0.8918449 1.304182 1.042609 1.377968 0.9923392 1.22559 1.077231 1.71876 1.742365 0.6154172 1.62547 1.308449 0.1537606 0.5726831 1.665213 0.7920956 1.341222 1.554421 1.029963 1.322348 1.261203 1.19264 0.04165572 1.768553 1.510466 1.54672 1.162671 1.391577 1.270672 1.261266 1.019875 1.09581 0.907684 1.499383 0.9808449 1.555485 1.292805 0.7159224 0.9110175 1.121798 1.429561 1.53213 0.7346653 0.9741885 1.536677 0.6235706
1.704154 0.8855425 -0.4305914 1.481755 1.294605 3.068486 1.280443 2.656145 2.20542 2.143654 2.863629 1.575608 1.537496 2.233671 2.37809 3.243906 2.097067 2.868483 2.41155 2.09897 2.40013 2.233617 3.764817 2.753294 0.6562398 2.951771 2.986632 3.134814 3.107351 3.176457 1.709811 3.587947 2.602974 3.32461 3.857488 3.148097 2.528317 3.251017 2.849511 1.911421 2.877092 3.604078 2.371892 2.514511 1.99532 2.167562 0.06277229 2.038186 1.806558 2.78273 2.546954 3.146302 0.99416 1.428953 3.013298 3.329287 1.284974 2.849182 2.014496 2.067839 2.503967 0.09409712 -0.864679 1.460259 0.6830295 1.455217 1.992175 -2.389165 -0.2454397 2.867127 1.090173 2.069038 1.382882 0.2806432 -1.457284 -1.758202 1.139244 0.9932982 0.5065773 -0.7508091 1.264456 1.342194
0.9480821 1.591843 -0.4432896 -0.5888498 1.430415 0.8213094 0.6823335 -0.1572788 0.1651333 1.475452 1.306986 -0.4465806 1.065402 1.303361 1.690786 0.08043675 0.5698841 0.841648 -0.1554648 1.303751 0.6467308 0.8325888 0.9362483 1.486787 1.093216 0.1299974 1.685997 1.236035 0.6591881 1.070934 0.7615885 1.376039 1.793468 1.285869 0.002514903 -1.260952 0.2353067 0.7994594 0.2874138 0.7342912 1.924923 1.30777 0.6608849 0.6661562 1.098947 0.4269624 -0.1336104 1.420164 1.622693 1.149746 1.000868 -0.1520219 0.7801066 2.180062 1.869514 1.969507 0.5229475 0.1437291 0.384786 1.769897 -0.3744331 0.463623 2.006915 2.006915 2.006915 2.006915 2.006915 2.006915 2.006915 2.006915 2.006915 2.006915 2.006915 2.006915 2.006915 2.006915 2.006915 2.006915 2.006915 2.006915 2.006915 2.006915
0.1495051 1.624906 0.4019896 -0.07279507 1.274918 -2.070832 -0.1780874 1.381849 0.1448024 0.8956571 0.5726498 0.2740044 -0.6416871 -0.282048 0.4596954 0.5889891 -1.735452 -0.7782148 0.7659774 0.7163855 0.9692139 0.1460298 0.3296002 -0.1291638 -0.3444589 -0.06434405 0.515124 0.9770404 -0.685543 -0.5979572 0.2701687 0.8542008 0.4399237 -0.2244878 0.6723554 -1.62809 0.9650233 0.2120767 0.5028722 0.4500401 0.1722099 -1.025094 -0.05985853 0.5399862 0.7991731 1.190097 0.9448824 -0.502895 -0.05022258 0.6805615 0.2396765 -0.2491609 0.9414238 0.2533717 0.4779138 -0.556197 0.4620085 0.110444 -0.3643782 0.1727624 -0.1632387 1.005778 -1.720333 -2.539844 -1.707212 -0.8443037 -1.086892 0.6052057 -1.588778 -1.531678 -1.631452 -0.7446087 0.5161232 -0.3643966 0.2408436 -2.117514 -0.2015347 0.5851455 -0.691132 -0.6540991 -4.007967 -2.408679
0.1905281 1.366791 0.2415314 -0.2365752 1.243665 -1.84814 0.0774077 1.304995 0.1398896 0.8737439 1.011567 0.2332161 -0.3824408 -0.4804889 0.6421372 0.5515517 -2.049919 -1.282024 1.071404 0.9052049 1.37952 -0.009998022 0.2056507 -0.2559984 -0.1405707 0.06236484 0.7999823 0.8970615 -0.5617574 -0.3396973 0.4128497 0.729189 0.4059209 -0.04595393 0.5501787 -1.77199 0.9587509 0.1369771 0.4227783 0.4023254 0.1894206 -0.9515454 0.1404181 0.4495383 0.808399 1.024553 0.794398 -0.1870514 -0.1112586 0.6587612 -0.3371125 -0.5425021 0.9223165 0.3054877 0.6243975 -0.4934425 0.4610478 -0.08645015 0.06867623 -0.2135672 0.1380934 0.8791845 -1.415392 -2.367163 -2.005622 -0.7717686 -1.280605 0.4826524 -1.359318 -1.531369 -1.238584 -0.6296683 -0.2034092 -0.4429967 -0.1710921 -1.399437 -0.3751453 0.1174662 -0.6101407 -0.5796591 -3.818577 -2.556534
###########################################################
# summerSSTavg
0.04131162 0.04131162 0.04131162 0.04131162 0.04131162 0.04131162 0.04131162 0.04131162 0.04131162 0.04131162 0.04131162 0.04131162 0.04131162 0.04131162 0.04131162 0.04131162 0.04131162 0.04131162 0.04131162 0.04131162 0.04131162 0.04131162 0.04131162 0.04131162 0.04131162 0.04131162 0.04131162 0.04131162 0.04131162 0.04131162 0.04131162 0.04131162 0.04131162 0.04131162 0.04131162 0.04131162 0.04131162 0.04131162 0.04131162 0.04131162 0.04131162 0.04131162 0.04131162 0.04131162 0.04131162 0.04131162 0.04131162 0.04131162 0.04131162 0.04131162 0.04131162 0.04131162 0.04131162 0.04131162 0.04131162 0.04131162 0.04131162 0.04131162 0.04131162 0.04131162 0.04131162 0.04131162 0.04131162 0.04131162 0.04131162 0.04131162 0.04131162 0.04131162 0.04131162 0.04131162 0.04131162 0.04131162 0.04131162 0.04131162 0.04131162 0.04131162 0.04131162 0.04131162 0.04131162 0.04131162 0.04131162 0.04131162
0.3236396 0.3424068 2.884791 0.6035942 1.211464 1.790987 3.163113 1.227991 0.262215 0.5855245 0.2633831 0.6482434 2.835489 0.7639705 2.760594 -1.473578 2.227014 2.902596 0.8322015 -0.1001809 4.169878 4.160214 4.160214 4.160214 4.160214 4.160214 4.160214 4.160214 4.160214 4.160214 4.160214 4.160214 4.160214 4.160214 4.160214 4.160214 4.160214 4.160214 4.160214 4.160214 4.160214 4.160214 4.160214 4.160214 4.160214 4.160214 4.160214 4.160214 4.160214 4.160214 4.160214 4.160214 4.160214 4.160214 4.160214 4.160214 4.160214 4.160214 4.160214 4.160214 4.160214 4.160214 4.160214 4.160214 4.160214 4.160214 4.160214 4.160214 4.160214 4.160214 4.160214 4.160214 4.160214 4.160214 4.160214 4.160214 4.160214 4.160214 4.160214 4.160214 4.160214 4.160214
-0.1107393 -0.4258935 -0.09630005 -0.47993 -1.074545 -1.518261 -0.8474681 0.2609737 -0.5067735 0.4958278 0.3159882 0.9153635 1.579341 0.975524 0.821988 -0.079755 0.1766992 -0.3473097 -0.1305942 -0.9424836 -1.062236 -0.1607518 -0.1607518 -0.1607518 -0.1607518 -0.1607518 -0.1607518 -0.1607518 -0.1607518 -0.1607518 -0.1607518 -0.1607518 -0.1607518 -0.1607518 -0.1607518 -0.1607518 -0.1607518 -0.1607518 -0.1607518 -0.1607518 -0.1607518 -0.1607518 -0.1607518 -0.1607518 -0.1607518 -0.1607518 -0.1607518 -0.1607518 -0.1607518 -0.1607518 -0.1607518 -0.1607518 -0.1607518 -0.1607518 -0.1607518 -0.1607518 -0.1607518 -0.1607518 -0.1607518 -0.1607518 -0.1607518 -0.1607518 -0.1607518 -0.1607518 -0.1607518 -0.1607518 -0.1607518 -0.1607518 -0.1607518 -0.1607518 -0.1607518 -0.1607518 -0.1607518 -0.1607518 -0.1607518 -0.1607518 -0.1607518 -0.1607518 -0.1607518 -0.1607518 -0.1607518 -0.1607518
-0.1226152 -0.0993444 -0.2062501 -0.3064431 0.8365985 0.0532281 1.219418 0.1616241 0.5197236 1.154184 0.2956567 0.8584404 0.5426565 0.8881842 1.378225 0.3827689 0.8065725 1.054763 0.344404 1.639399 -0.3144098 1.483511 1.483511 1.483511 1.483511 1.483511 1.483511 1.483511 1.483511 1.483511 1.483511 1.483511 1.483511 1.483511 1.483511 1.483511 1.483511 1.483511 1.483511 1.483511 1.483511 1.483511 1.483511 1.483511 1.483511 1.483511 1.483511 1.483511 1.483511 1.483511 1.483511 1.483511 1.483511 1.483511 1.483511 1.483511 1.483511 1.483511 1.483511 1.483511 1.483511 1.483511 1.483511 1.483511 1.483511 1.483511 1.483511 1.483511 1.483511 1.483511 1.483511 1.483511 1.483511 1.483511 1.483511 1.483511 1.483511 1.483511 1.483511 1.483511 1.483511 1.483511
0.5541959 0.008162084 1.069095 0.05742439 -0.5188226 -1.937293 -0.8287634 1.809019 0.07839298 -2.015554 1.069002 0.9204398 0.4027743 0.9434457 -0.2328876 0.6768307 -0.8588182 1.432271 0.2663649 2.321634 1.303629 0.001832019 0.2795763 -1.268672 1.946987 -2.57826 0.5930416 2.5325 -1.567036 0.6310441 -0.4450473 3.100379 -2.837156 1.142443 0.1081574 0.6688259 -1.277659 -3.456993 -0.09156674 -0.5994873 -1.284454 0.07280807 -0.9864116 0.9166201 4.141632 -1.140174 0.2771921 0.2469971 -0.13368 0.5030827 1.555662 -0.5846344 2.302953 -1.431099 -1.24018 1.995385 1.802074 -1.196452 -0.8508915 -0.232789 1.657415 0.402813 2.45582 -1.34529 -1.565177 0.1333377 -1.916557 -1.871448 -0.1175473 -1.820515 -1.452811 2.923049 0.5043613 0.7991718 1.705323 -0.6264638 -1.19627 2.24625 1.278338 -0.8029042 -2.774287 0.762709
-0.6861733 -1.451201 1.2822 1.824235 1.332543 0.07233519 1.064857 1.486875 1.167802 0.4578735 0.488202 0.2095843 -0.592788 -0.0566135 0.3924291 -1.951119 -0.6652865 1.683486 0.04858444 -0.3598287 -1.663291 -0.2607632 -0.2516003 -0.3679041 0.9096243 0.4125311 2.71303 2.576459 1.680815 0.6972356 3.866957 2.245981 3.730223 1.930075 1.408429 -0.226921 1.696985 2.284006 0.4651311 1.517714 1.961533 1.381538 1.849647 0.7633929 1.984148 2.190061 1.082673 0.5387525 0.3871036 0.9648856 -0.1428298 1.320993 1.664018 0.3211543 0.6903383 1.255922 0.2958619 1.573051 1.905818 3.305302 3.328655 1.906705 2.437597 2.24629 0.8608833 1.673231 1.495943 2.844941 2.447404 1.712246 1.223254 2.8412 2.317338 2.646763 1.032045 1.32679 1.255323 2.279508 2.608773 2.096735 2.971773 2.090616
-0.6693348 -1.360044 1.278668 1.802071 1.292802 0.02253253 1.060689 1.425801 1.149383 0.4371493 0.4785129 0.2376272 -0.6354656 -0.02286217 0.4452631 -1.88639 -0.6109 1.646348 0.07414268 -0.3206299 -1.614287 -0.219618 -0.2334538 -0.3171482 0.9106263 0.4160908 2.662051 2.501708 1.645198 0.7047765 3.754345 2.229498 3.657898 1.89089 1.35513 -0.201823 1.656291 2.248233 0.4620502 1.508761 1.898242 1.349257 1.80334 0.7630387 1.938902 2.149624 1.056944 0.53989 0.3815345 0.9482731 -0.07478133 1.282795 1.606576 0.2707202 0.6759214 1.251721 0.2884018 1.542148 1.883136 3.223791 3.238296 1.864374 2.378546 2.207602 0.889312 1.660442 1.483282 2.81492 2.377012 1.687183 1.20501 2.78702 2.265382 2.582071 1.020398 1.278424 1.2098 2.225858 2.562324 2.045582 2.918464 1.85239
1.814067 -0.1672852 0.1839477 1.01168 1.706517 1.821015 1.863841 1.143489 2.379805 2.107779 0.7450883 1.203305 1.606468 1.513133 1.880615 2.049789 2.717747 3.518946 2.864657 1.398216 1.725858 3.069587 2.559078 1.942926 2.701192 2.770273 3.07818 2.010527 2.605893 2.503583 3.133628 2.634853 2.363604 3.388218 1.489463 3.055278 2.925114 1.835629 1.245379 1.909231 1.1618 2.985479 2.664346 3.120468 3.641757 2.005999 4.231796 3.277255 1.304364 2.156543 4.008063 3.049128 3.85979 3.6779 3.384742 4.833922 2.266218 3.508282 4.073601 3.732226 3.668325 3.155234 4.302475 3.338733 3.341075 2.838652 3.925226 3.25183 2.935227 4.335113 3.064008 3.541977 3.86404 3.47434 4.246789 3.332472 3.592478 2.746663 2.746263 3.246131 4.03042 5.205395
-0.3298356 1.077167 0.3464354 1.917496 0.3344202 2.82107 1.242371 2.838314 3.817567 3.354038 4.650854 2.320357 2.626854 1.438526 3.764065 4.743337 3.953296 3.723516 3.969425 4.158975 4.756293 2.779457 3.434328 3.771171 2.025488 3.155967 5.484377 5.417127 4.912039 3.299857 4.122124 4.02621 5.869425 2.913672 5.645022 4.810846 5.162749 5.209854 6.24448 3.486729 6.557191 5.033233 5.423717 7.50251 4.944591 5.094442 5.653134 5.566643 7.366809 6.167308 6.986938 5.693967 6.814433 8.366849 8.128427 6.893719 7.179834 6.412085 7.214503 8.142719 7.036692 6.890684 9.597319 7.64871 9.215393 9.926232 8.10418 9.323802 8.272742 8.861681 7.639478 7.833435 8.23687 8.197293 9.745177 9.799575 9.729002 6.240992 9.885751 12.67174 10.51136 9.42928
1.492688 1.931927 -0.1627827 -1.079687 0.9244142 -0.1093601 0.6252987 1.286667 -0.3045561 3.062109 1.288481 -0.4484745 0.9807585 3.671531 1.025975 0.2766709 1.969169 1.299196 -0.2665118 1.745867 0.8450672 0.6920064 0.6197737 2.464032 2.876031 -1.153209 2.217665 2.621953 3.528746 3.806911 2.542526 3.172985 2.719329 4.030944 0.7090849 0.350015 0.741899 2.303703 5.647264 2.020994 0.7677338 2.341565 1.411655 3.84862 3.528807 0.8334604 1.497626 2.060703 3.184895 0.8542388 2.332131 3.842739 3.909984 3.634727 1.609435 2.851933 5.512418 4.107254 5.041021 2.168952 3.044928 0.7832169 3.103874 3.103874 3.103874 3.103874 3.103874 3.103874 3.103874 3.103874 3.103874 3.103874 3.103874 3.103874 3.103874 3.103874 3.103874 3.103874 3.103874 3.103874 3.103874 3.103874
1.119634 1.151312 1.272491 0.02648108 1.998156 -0.8553418 -0.2032462 1.005002 0.07893335 0.7113084 1.443483 2.320714 -0.5924266 -0.3774634 1.681373 1.428051 -0.6501139 -0.8525392 0.177673 1.675435 1.252033 0.7296709 1.716818 0.4734297 0.8223038 1.673466 2.363258 1.99516 1.909277 -0.0206988 2.07564 1.516481 2.313525 3.187464 2.15024 0.1969141 2.69574 2.922216 3.41872 3.82295 2.708662 5.115954 3.527625 4.41855 2.270253 2.19985 2.751853 3.742606 2.699387 3.212624 2.776173 3.46856 1.712947 2.379207 2.911181 4.101815 3.555262 4.824634 4.324947 2.091601 5.034649 3.151315 4.49732 4.408196 4.973877 5.012396 5.559987 3.876555 4.320201 4.34394 4.265094 5.635004 4.048254 3.920838 3.36013 3.913897 4.881725 3.44685 4.659065 4.68763 6.012813 5.252201
1.111167 1.152015 1.263881 0.02063425 1.97416 -0.8564242 -0.1938244 1.00443 0.0885596 0.6961445 1.438026 2.317984 -0.591977 -0.3893305 1.695235 1.429044 -0.6834213 -0.8963365 0.1924918 1.674123 1.259051 0.7129509 1.67799 0.4393703 0.8248571 1.669352 2.351908 1.978176 1.891687 -0.014737 2.061281 1.495548 2.292984 3.182277 2.12385 0.1690471 2.675879 2.921724 3.407186 3.789443 2.67782 5.103926 3.522574 4.39821 2.26578 2.17671 2.751436 3.735834 2.687869 3.206641 2.772555 3.453325 1.716229 2.367709 2.919893 4.08931 3.538597 4.817631 4.307968 2.091234 5.004585 3.121127 4.49156 4.361078 4.954146 4.996587 5.526083 3.85697 4.294041 4.332761 4.244967 5.613899 4.029411 3.881851 3.335248 3.9144 4.858353 3.442821 4.639425 4.679846 5.994852 5.231454
###########################################################
# winterZavg
0.03108605 0.03108605 0.03108605 0.03108605 0.03108605 0.03108605 0.03108605 0.03108605 0.03108605 0.03108605 0.03108605 0.03108605 0.03108605 0.03108605 0.03108605 0.03108605 0.03108605 0.03108605 0.03108605 0.03108605 0.03108605 0.03108605 0.03108605 0.03108605 0.03108605 0.03108605 0.03108605 0.03108605 0.03108605 0.03108605 0.03108605 0.03108605 0.03108605 0.03108605 0.03108605 0.03108605 0.03108605 0.03108605 0.03108605 0.03108605 0.03108605 0.03108605 0.03108605 0.03108605 0.03108605 0.03108605 0.03108605 0.03108605 0.03108605 0.03108605 0.03108605 0.03108605 0.03108605 0.03108605 0.03108605 0.03108605 0.03108605 0.03108605 0.03108605 0.03108605 0.03108605 0.03108605 0.03108605 0.03108605 0.03108605 0.03108605 0.03108605 0.03108605 0.03108605 0.03108605 0.03108605 0.03108605 0.03108605 0.03108605 0.03108605 0.03108605 0.03108605 0.03108605 0.03108605 0.03108605 0.03108605 0.03108605
-0.0974623 0.261652 1.684644 -0.5227036 1.628597 0.1020075 -0.3248045 -1.034488 -1.969916 0.02349587 -1.056133 -1.197327 -0.9593925 -1.092339 0.1759607 -0.4420557 0.8213863 -1.809213 -0.6811794 0.1535104 0.2142566 -2.023475 -2.023475 -2.023475 -2.023475 -2.023475 -2.023475 -2.023475 -2.023475 -2.023475 -2.023475 -2.023475 -2.023475 -2.023475 -2.023475 -2.023475 -2.023475 -2.023475 -2.023475 -2.023475 -2.023475 -2.023475 -2.023475 -2.023475 -2.023475 -2.023475 -2.023475 -2.023475 -2.023475 -2.023475 -2.023475 -2.023475 -2.023475 -2.023475 -2.023475 -2.023475 -2.023475 -2.023475 -2.023475 -2.023475 -2.023475 -2.023475 -2.023475 -2.023475 -2.023475 -2.023475 -2.023475 -2.023475 -2.023475 -2.023475 -2.023475 -2.023475 -2.023475 -2.023475 -2.023475 -2.023475 -2.023475 -2.023475 -2.023475 -2.023475 -2.023475 -2.023475
-0.8116777 1.215153 -0.6873847 -1.073576 -1.031161 0.4667869 -0.3689742 -1.006615 -0.7492463 0.7332029 -0.3021401 -0.4136371 0.561727 -1.136708 -1.547389 -0.9713211 1.091802 1.896248 0.1186919 -0.4529204 -0.2600757 -1.622528 -1.622528 -1.622528 -1.622528 -1.622528 -1.622528 -1.622528 -1.622528 -1.622528 -1.622528 -1.622528 -1.622528 -1.622528 -1.622528 -1.622528 -1.622528 -1.622528 -1.622528 -1.622528 -1.622528 -1.622528 -1.622528 -1.622528 -1.622528 -1.622528 -1.622528 -1.622528 -1.622528 -1.622528 -1.622528 -1.622528 -1.622528 -1.622528 -1.622528 -1.622528 -1.622528 -1.622528 -1.622528 -1.622528 -1.622528 -1.622528 -1.622528 -1.622528 -1.622528 -1.622528 -1.622528 -1.622528 -1.622528 -1.622528 -1.622528 -1.622528 -1.622528 -1.622528 -1.622528 -1.622528 -1.622528 -1.622528 -1.622528 -1.622528 -1.622528 -1.622528
0.1174109 0.4142071 0.307651 -1.228503 -0.9597525 -1.394976 0.6818941 -0.656044 -1.235908 -0.2852511 -1.429605 -1.347191 -0.614316 -0.4389815 -0.5897566 -1.370741 0.09096444 -1.342436 -1.097487 -0.9067852 -0.9995107 0.6000672 0.6000672 0.6000672 0.6000672 0.6000672 0.6000672 0.6000672 0.6000672 0.6000672 0.6000672 0.6000672 0.6000672 0.6000672 0.6000672 0.6000672 0.6000672 0.6000672 0.6000672 0.6000672 0.6000672 0.6000672 0.6000672 0.6000672 0.6000672 0.6000672 0.6000672 0.6000672 0.6000672 0.6000672 0.6000672 0.6000672 0.6000672 0.6000672 0.6000672 0.6000672 0.6000672 0.6000672 0.6000672 0.6000672 0.6000672 0.6000672 0.6000672 0.6000672 0.6000672 0.6000672 0.6000672 0.6000672 0.6000672 0.6000672 0.6000672 0.6000672 0.6000672 0.6000672 0.6000672 0.6000672 0.6000672 0.6000672 0.6000672 0.6000672 0.6000672 0.6000672
-1.218008 -0.4736783 -0.8727929 -0.7335406 -0.2174624 0.0799877 1.193158 0.125792 -0.2769472 -0.5658185 0.3897087 -0.5318732 -0.5631265 0.7351965 -0.1921322 -0.795452 -0.3392676 0.1178629 -0.8531066 0.6616375 0.7779513 0.08906045 -0.7156787 -0.4212842 -0.8292509 -1.183014 1.394418 1.601213 -1.247398 -0.05711864 -0.9266345 0.2585967 -1.150366 0.6470473 -0.5570345 -0.8360348 -1.144735 -0.7181305 0.342735 1.076743 -0.1849142 0.5893059 -0.1316454 1.622909 -0.570402 -1.45511 -0.3295592 0.3307594 -0.2506014 -0.3526111 -0.7084457 -1.256836 -1.058676 -0.4610523 0.1343038 0.9085447 -0.8242607 -0.7807006 -0.4656284 -0.1698071 -0.2328472 -0.03910341 -0.3315769 -1.562816 -0.3363627 0.7950738 1.10167 1.380194 0.2811686 -0.3606529 -0.3162273 0.4803289 -0.5190273 -0.2972979 -0.8458037 -0.8597266 -1.27483 -0.05759224 -1.228346 -0.3666522 0.5469491 0.02135323
1.015352 -0.1381845 1.96903 0.5363456 -0.553153 -1.161117 -0.2864935 0.2083166 -0.2863994 -0.7081332 0.0722465 -0.1285752 -1.562737 0.254971 -0.3396858 0.2493413 1.315548 -0.5768977 -0.6193815 1.137691 0.06668042 1.568773 1.02862 -0.9616954 2.709893 -0.112684 -0.8614699 -1.576013 -1.56249 -1.838252 -0.2969793 -1.339335 -1.435035 -1.518227 -1.390809 -0.62011 1.63604 0.3729136 -1.075753 0.6185382 0.09771916 -0.8765884 -1.288263 -1.435275 1.205938 -0.3616801 -0.8615554 -0.3345862 -0.7855905 -0.02525699 -0.7363296 0.3424021 -0.9234585 -1.513569 -1.221165 -1.647612 -0.932784 -0.3846159 -1.272628 -2.017752 -1.652661 -1.997454 -1.974443 -1.977128 -2.01178 -1.434282 -1.312364 -0.985268 -2.033324 -1.848914 -1.698781 -0.4811598 -1.641792 -1.700013 -0.9004697 -1.036046 -0.6943279 -0.3923827 -1.437322 -1.917958 -1.959959 -1.83179
0.9263428 -0.1455151 2.650732 0.4435094 0.3123033 -1.212063 0.1381561 -0.7726474 -0.3616362 -0.6132654 0.06411502 -0.5462097 -1.467105 0.4504135 -0.5531964 -0.01162558 -0.0179841 0.004723349 -0.2857434 0.6390556 1.161282 1.760602 1.168981 -0.8575138 1.087142 -0.1834146 -1.165303 -1.324787 -1.311101 -1.394304 -0.1950631 -0.9851985 -1.161243 -1.3265 -1.290082 -1.392334 0.103836 -0.4136676 -1.314062 -0.4358271 -0.6429008 -0.9522088 -1.113083 -0.9935882 0.07478121 -0.7952549 -0.9306792 0.1132523 -0.4317403 0.152945 -1.051306 0.1922895 -0.7234516 -1.210233 -1.058594 -1.395742 -0.8148253 -0.329471 -0.7013136 -1.449878 -1.179789 -1.454894 -1.480356 -1.309252 -1.468462 -1.431051 -1.382517 -1.358111 -1.449312 -1.481936 -1.406597 -1.140636 -1.305511 -1.464906 -0.5465704 -0.822052 -0.5797113 -1.148267 -1.351479 -1.372224 -1.393971 -1.242381
-0.02368197 -0.9031391 -0.1978864 0.933646 -0.03734237 -0.5759648 -1.0298 -1.197149 -0.4315196 0.2813899 -1.097105 -0.447015 -1.392985 1.409913 0.12211 -0.7630977 -1.990297 -0.9401161 -2.212877 -0.9741616 -0.6880846 -0.8260924 -1.623927 -1.573251 -1.878655 -1.63964 -1.675965 -2.14716 -0.9317545 -0.2547575 -0.6732522 -2.075786 -0.9616126 -1.488155 -1.65239 -0.7425876 -1.305631 -0.5713407 -0.5129138 -0.7352853 -1.803471 -0.6010889 -1.638757 -1.133388 -1.37512 -1.940788 -1.276931 -1.825202 -1.955111 -1.338329 0.0248496 -2.110458 -2.108288 -0.8911949 -2.227185 -2.071917 -2.262265 -1.913126 -1.457905 -2.016826 -1.953153 -1.884498 -1.941279 -1.842342 -2.135559 -2.110732 -1.382609 -0.965418 -1.439014 -0.9834777 -1.2288 -1.655188 -2.155831 -1.923308 -2.145664 -2.012862 -1.165746 -0.513318 -1.30673 -2.000364 -1.758802 -2.060229
0.9180313 -1.998251 -0.3060723 0.5424482 0.8004107 0.5803034 0.218147 -0.03566332 -0.6343445 -0.04921712 -1.141201 -1.190381 0.6527409 0.1937185 0.06842613 0.3979085 -1.245954 -1.299442 -1.175234 -1.328572 -1.180254 0.4627477 -0.09743472 -1.109031 -0.4395583 -0.1679959 -0.2218603 -0.3450616 -1.359384 -1.88451 -1.833895 0.06902855 -1.320782 -0.5425176 -0.9345894 -1.53937 -1.808738 -1.932266 -1.316401 -2.328564 -2.133975 -2.146217 -1.920079 -0.7190341 -1.288821 -0.8549708 -2.050524 -1.910297 -2.013491 -2.24373 -2.181397 -1.850517 -2.026162 -1.99328 -2.175353 -2.152 -2.068008 -2.169092 -2.233405 -2.140077 -2.109497 -2.069595 -1.987683 -1.932398 -2.226484 -2.128 -2.104958 -2.126297 -1.884667 -1.843999 -2.184853 -1.995531 -1.965314 -2.133051 -2.028044 -1.943978 -2.17095 -2.306932 -2.18587 -1.765192 -1.917932 -2.0867
[truncated: 106,941 more chars]
