# Supplementary material for: Ecosystem-based fisheries management forestalls climate-driven collapse
Source: Nat Commun. 2020 Sep 11;11:4579. doi: 10.1038/s41467-020-18300-3 (PMC7486947; doi:10.1038/s41467-020-18300-3)
Supplement: Supplementary file 4 — Supplementary Software [file 41467_2020_18300_MOESM4_ESM.zip › Supplementary_Software/EBM_Holsman_NatComm-master/data/in/Run_Defintions.xlsx]

## Sheet: Sheet1
Legend	Run title	Fdat file	Description	Mode	Climate Informed B0?	Climate Informed Btarget?	Climate effects on recruitment	Do desc	Btarget	Climate effets on growth and M2?	M	B0	B40	SR	GM2
SSM: mnF: : SR = CE	_059_mnFcf	F40In_0_5_9mnF.dat	Projections where the F rate is set to the mean of the last 5 years of the estimation (specific to single or multi species est. but not climate)	single species	No	No	Yes	Not used	mean F from hist last 5 years	Yes (for scen >1)	SSM	mnF		SR = CE	G = CE
MSM: mnF: : SR = CE	_259_mnFcf	F40In_2_5_9mnF.dat	Projections where the F rate is set to the mean of the last 5 years of the estimation (specific to single or multi species est. but not climate)	multi species	No	No	Yes	Not used	mean F from hist last 5 years	Yes (for scen >1)	MSM	mnF		SR = CE	G & M2 = CE
SSM: mnF: : SR = Naïve	_019_mnFcf	F40In_0_1_9mnF.dat	Projections where the F rate is set to the mean of the last 5 years of the estimation (specific to single or multi species est. but not climate); identical to 059mnF	single species	No	No	No	Not used	mean F from hist last 5 years	Yes (for scen >1)	SSM	mnF		SR = Naïve	G = CE
MSM: mnF: : SR = Naïve	_219_mnFcf	F40In_2_1_9mnF.dat	Projections where the F rate is set to the mean of the last 5 years of the estimation (specific to single or multi species est. but not climate); identical to 259mnF	multi species	No	No	No	Not used	mean F from hist last 5 years	Yes (for scen >1)	MSM	mnF		SR = Naïve	G & M2 = CE
SSM: B0 = CE: B40 = CE: SR = CE	_059_cf	F40In_0_5_9.dat	Projections that use projected B0 and B40 from climate informed projections (specific to each scenario)	single species	Yes	Yes	Yes	B0 for each scenario	40% B0 from each scenario	Yes (for scen >1)	SSM	B0 = CE	B40 = CE	SR = CE	G = CE
MSM: B0 = CE: B40 = CE: SR = CE	_259_cf	F40In_2_5_9.dat	Projections that use projected B0 and B40 from climate informed projections (specific to each scenario)	multi species	Yes	Yes	Yes	B0 for each scenario	40% B0 from each scenario	Yes (for scen >1)	MSM	B0 = CE	B40 = CE	SR = CE	G & M2 = CE
SSM: B0 = Naïve: B40 = Naïve: SR = Naïve	_019_cf	F40In_0_1_9.dat	Projections that use projected B0 and B40 from climate informed projections (specific to each scenario) but without climate effects on recruitment	single species	Yes	Yes	No	B0 for each scenario	40% B0 from each scenario	Yes (for scen >1)	SSM	B0 = Naïve	B40 = Naïve	SR = Naïve	G = CE
MSM: B0 = Naïve: B40 = Naïve: SR = Naïve	_219_cf	F40In_2_1_9.dat	Projections that use projected B0 and B40 from climate informed projections (specific to each scenario) but without climate effects on recruitment	multi species	Yes	Yes	No	B0 for each scenario	40% B0 from each scenario	Yes (for scen >1)	MSM	B0 = Naïve	B40 = Naïve	SR = Naïve	G & M2 = CE
SSM: B0 = Naïve: B40 = CE: SR = CE	_059_CENaivecf	F40In_0_5_9Naive.dat	Projections that use climate naïve B0 (use scen==1) but climate informed B40 for each scenario	single species	No	Yes	Yes	B0 for scen==1; persistence	40% B0 from each scenario	Yes (for scen >1)	SSM	B0 = Naïve	B40 = CE	SR = CE	G = CE
MSM: B0 = Naïve: B40 = CE: SR = CE	_259_CENaivecf	F40In_2_5_9Naive.dat	Projections that use climate naïve B0 (use scen==1) but climate informed B40 for each scenario	multi species	No	Yes	Yes	B0 for scen==1; persistence	40% B0 from each scenario	Yes (for scen >1)	MSM	B0 = Naïve	B40 = CE	SR = CE	G & M2 = CE
SSM: B0 = Naïve: B40 = CE: SR = Naïve	_019_CENaivecf	F40In_0_1_9Naive.dat	Projections that use climate naïve B0 (use scen==1) but climate informed B40 for each scenario	single species	No	Yes	No	B0 for scen==1; persistence	40% B0 from each scenario	Yes (for scen >1)	SSM	B0 = Naïve	B40 = CE	SR = Naïve	G = CE
MSM: B0 = Naïve: B40 = CE: SR = Naïve	_219_CENaivecf	F40In_2_1_9Naive.dat	Projections that use climate naïve B0 (use scen==1) but climate informed B40 for each scenario	multi species	No	Yes	No	B0 for scen==1; persistence	40% B0 from each scenario	Yes (for scen >1)	MSM	B0 = Naïve	B40 = CE	SR = Naïve	G & M2 = CE
SSM: B0 = CE: B40 = CE: SR = CE	_059_CEcf	F40In_0_5_9.dat	(same as _cf) Projections that use projected B0 and B40 from climate informed projections (specific to each scenario)	single species	Yes	Yes	Yes	B0 for each scenario	40% B0 from each scenario	Yes (for scen >1)	SSM	B0 = CE	B40 = CE	SR = CE	G = CE
MSM: B0 = CE: B40 = CE: SR = CE	_259_CEcf	F40In_2_5_9.dat	(same as _cf) Projections that use projected B0 and B40 from climate informed projections (specific to each scenario)	multi species	Yes	Yes	Yes	B0 for each scenario	40% B0 from each scenario	Yes (for scen >1)	MSM	B0 = CE	B40 = CE	SR = CE	G & M2 = CE
SSM: B0 = Naïve: B40 = Naïve: SR = Naïve	_019_CEcf	F40In_0_1_9.dat	(same as _cf) Projections that use projected B0 and B40 from climate informed projections (specific to each scenario) but without climate effects on recruitment	single species	Yes	Yes	No	B0 for each scenario	40% B0 from each scenario	Yes (for scen >1)	SSM	B0 = Naïve	B40 = Naïve	SR = Naïve	G = CE
MSM: B0 = Naïve: B40 = Naïve: SR = Naïve	_219_CEcf	F40In_2_1_9.dat	(same as _cf) Projections that use projected B0 and B40 from climate informed projections (specific to each scenario) but without climate effects on recruitment	multi species	Yes	Yes	No	B0 for each scenario	40% B0 from each scenario	Yes (for scen >1)	MSM	B0 = Naïve	B40 = Naïve	SR = Naïve	G & M2 = CE
