# Supplementary material for: Ecosystem-based fisheries management forestalls climate-driven collapse
Source: Nat Commun. 2020 Sep 11;11:4579. doi: 10.1038/s41467-020-18300-3 (PMC7486947; doi:10.1038/s41467-020-18300-3)
Supplement: Supplementary file 4 — Supplementary Software [file 41467_2020_18300_MOESM4_ESM.zip › Supplementary_Software/EBM_Holsman_NatComm-master/data/out/Data_defs.xlsx]

## Sheet: Sheet1
Rdatafile	object name	Definition	Note
data/out/Catch_thresholds.Rdata	C_thresh_12_1	Change in catch between persistence and each climate simulation for pollock (sp==1) without the 2 MT cap effects via the ATTACH model.	see "R/sub_scripts/SUB_EBM_paper.R"
data/out/Catch_thresholds.Rdata	C_thresh_12_2	Change in catch between persistence and each climate simulation for Pacific cod (sp==2) without the 2 MT cap effects via the ATTACH model.	see "R/sub_scripts/SUB_EBM_paper.R"
data/out/Catch_thresholds.Rdata	C_thresh_12_3	Change in catch between persistence and each climate simulation for arrowtooth flounder (sp==3) without the 2 MT cap effects via the ATTACH model.	see "R/sub_scripts/SUB_EBM_paper.R"
data/out/Catch_thresholds.Rdata	C_thresh_13_1	Change in catch between persistence and each climate simulation for pollock (sp==1) with the 2 MT cap effects via the ATTACH model.	see "R/sub_scripts/SUB_EBM_paper.R"
data/out/Catch_thresholds.Rdata	C_thresh_13_1_20y	Change in catch between persistence and each climate simulation for pollock (sp==1) with the 2 MT cap effects via the ATTACH model; 20 year smoother applied.	see "R/sub_scripts/SUB_EBM_paper.R"
data/out/Catch_thresholds.Rdata	C_thresh_13_2	Change in catch between persistence and each climate simulation for Pacific cod (sp==2) with the 2 MT cap effects via the ATTACH model.	see "R/sub_scripts/SUB_EBM_paper.R"
data/out/Catch_thresholds.Rdata	C_thresh_13_2_20y	Change in catch between persistence and each climate simulation for Pacific cod (sp==2) with the 2 MT cap effects via the ATTACH model; 20 year smoother applied.	see "R/sub_scripts/SUB_EBM_paper.R"
data/out/Catch_thresholds.Rdata	C_thresh_13_3	Change in catch between persistence and each climate simulation for arrowtooth flounder (sp==3) with the 2 MT cap effects via the ATTACH model.	see "R/sub_scripts/SUB_EBM_paper.R"
data/out/Catch_thresholds.Rdata	C_thresh_13_3_20y	Change in catch between persistence and each climate simulation for arrowtooth founder (sp==3) with the 2 MT cap effects via the ATTACH model; 20 year smoother applied.	see "R/sub_scripts/SUB_EBM_paper.R"
data/out/Catch_thresholds.Rdata	C_thresh_45_12	Change in catch between persistence and all RCP4.5 climate simulations for pollock (sp==1) without the 2 MT cap effects via the ATTACH model.	see "R/sub_scripts/SUB_EBM_paper.R"
data/out/Catch_thresholds.Rdata	C_thresh_45_13	Change in catch between persistence and all RCP4.5 climate simulations for pollock (sp==1) with the 2 MT cap effects via the ATTACH model.	see "R/sub_scripts/SUB_EBM_paper.R"
data/out/Catch_thresholds.Rdata	C_thresh_85_12	Change in catch between persistence and all RCP8.5 climate simulations for pollock (sp==1) without the 2 MT cap effects via the ATTACH model.	see "R/sub_scripts/SUB_EBM_paper.R"
data/out/Catch_thresholds.Rdata	C_thresh_85_13	Change in catch between persistence and all RCP8.5 climate simulations for pollock (sp==1) with the 2 MT cap effects via the ATTACH model.	see "R/sub_scripts/SUB_EBM_paper.R"
data/out/Biomass_thresholds.Rdata	B_thresh_12_1	Change in biomass between persistence and each climate simulation for pollock (sp==1) without the 2 MT cap effects via the ATTACH model.	see "R/sub_scripts/SUB_EBM_paper.R"
data/out/Biomass_thresholds.Rdata	B_thresh_12_2	Change in biomass between persistence and each climate simulation for Pacific cod (sp==2) without the 2 MT cap effects via the ATTACH model.	see "R/sub_scripts/SUB_EBM_paper.R"
data/out/Biomass_thresholds.Rdata	B_thresh_12_3	Change in biomass between persistence and each climate simulation for arrowtooth flounder (sp==3) without the 2 MT cap effects via the ATTACH model.	see "R/sub_scripts/SUB_EBM_paper.R"
data/out/Biomass_thresholds.Rdata	B_thresh_13_1	Change in biomass between persistence and each climate simulation for pollock (sp==1) with the 2 MT cap effects via the ATTACH model.	see "R/sub_scripts/SUB_EBM_paper.R"
data/out/Biomass_thresholds.Rdata	B_thresh_13_2	Change in biomass between persistence and each climate simulation for Pacific cod (sp==2) with the 2 MT cap effects via the ATTACH model.	see "R/sub_scripts/SUB_EBM_paper.R"
data/out/Biomass_thresholds.Rdata	B_thresh_13_3	Change in biomass between persistence and each climate simulation for arrowtooth flounder (sp==3) with the 2 MT cap effects via the ATTACH model.	see "R/sub_scripts/SUB_EBM_paper.R"
data/out/risk.Rdata	risk12	Risk of 10%, 50%, or 80% decline in catch or biomass under future climate simulations wthout the 2 MT cap effects via the ATTACH model	see "R/sub_scripts/SUB_EBM_paper.R"
data/out/risk.Rdata	risk13	Risk of 10%, 50%, or 80% decline in catch or biomass under future climate simulations with the 2 MT cap effects via the ATTACH model	see "R/sub_scripts/SUB_EBM_paper.R"
