# Supplementary material for: Ecosystem-based fisheries management forestalls climate-driven collapse
Source: Nat Commun. 2020 Sep 11;11:4579. doi: 10.1038/s41467-020-18300-3 (PMC7486947; doi:10.1038/s41467-020-18300-3)
Supplement: Supplementary file 4 — Supplementary Software [file 41467_2020_18300_MOESM4_ESM.zip › Supplementary_Software/EBM_Holsman_NatComm-master/R/make.R]

# ----------------------------------------
# make.R
# subset of Holsman et al. 2020 Nature Comm.
# kirstin.holsman@noaa.gov
# updated 2020
# ----------------------------------------

source("R/packages.R")       # loads packages
source("R/setup.R")          # load other switches and controls
source("R/load_functions.R") # load all functions in the R/sub_fun folder
source("R/load_data.R")      # load data
make_flag   <- TRUE
#source("R/plan2.R")          # creates the drake plan

# options(clustermq.scheduler = "multicore") # optional parallel computing. Also needs parallelism = "clustermq"
# make(
#   plan2, # defined in R/plan.R
#   verbose = 2
# )
