# Supplementary material for: Ecosystem-based fisheries management forestalls climate-driven collapse
Source: Nat Commun. 2020 Sep 11;11:4579. doi: 10.1038/s41467-020-18300-3 (PMC7486947; doi:10.1038/s41467-020-18300-3)
Supplement: Supplementary file 4 — Supplementary Software [file 41467_2020_18300_MOESM4_ESM.zip › Supplementary_Software/EBM_Holsman_NatComm-master/R/packages.R]

# ----------------------------------------
# packages.R
# load or install packages
# subset of Holsman et al. 2020 Nature Comm.
# kirstin.holsman@noaa.gov
# updated 2020
# ----------------------------------------

lib_list <- c(
  # these for reshaping and manipulating data:
    "rfigshare",
    "reshape",
    "dplyr", 
    "data.table",
    "svMisc",
    "quantmod",
    "rootSolve",
    "purrr",
    "readxl",   # "drake",
    
  # markdown stuff:
    "knitr",
    "kableExtra",
    
  # These for making plots:
    "RColorBrewer",
    "ggplot2", 
    "mgcv",
    "wesanderson",
    "scales",
    "ggforce",
    "grid",
    "processx",
    "plotly",
    "extrafont"
  )

# Install missing libraries:
missing <- setdiff(lib_list, installed.packages()[, 1])
if (length(missing) > 0) install.packages(missing)

# Load libraries:
for(lib in lib_list)
       eval(parse(text=paste("library(",lib,")")))
