# Supplementary material for: Ecosystem-based fisheries management forestalls climate-driven collapse
Source: Nat Commun. 2020 Sep 11;11:4579. doi: 10.1038/s41467-020-18300-3 (PMC7486947; doi:10.1038/s41467-020-18300-3)
Supplement: Supplementary file 4 — Supplementary Software [file 41467_2020_18300_MOESM4_ESM.zip › Supplementary_Software/EBM_Holsman_NatComm-master/R/rmd2md.R]

## convert markdown doc to read me file for github
rmd2md <- function(rmd_fl = "README_Holsman_EBMpaper",md_fl = "README"){
  library(rmarkdown)
  render(paste0(rmd_fl,".Rmd"), md_document(variant = "markdown_github"),params=F)
  file.copy(from=paste0(rmd_fl,".md"),to=paste0(md_fl,".md"),overwrite=T)
}
