# Supplementary material for: Ecosystem-based fisheries management forestalls climate-driven collapse
Source: Nat Commun. 2020 Sep 11;11:4579. doi: 10.1038/s41467-020-18300-3 (PMC7486947; doi:10.1038/s41467-020-18300-3)
Supplement: Supplementary file 4 — Supplementary Software [file 41467_2020_18300_MOESM4_ESM.zip › Supplementary_Software/EBM_Holsman_NatComm-master/R/setup.R]

# ----------------------------------------
# setup.R
# subset of Holsman et al. 2020 Nature Comm.
# kirstin.holsman@noaa.gov
# updated 2020
# ----------------------------------------
  
    # set up directory paths:
    #-------------------------------------------
    main            <- getwd()
    fun_dir         <- file.path(main,"R/sub_Fun")
    in_dir          <- file.path(main,"data/in")
    out_dir         <- file.path(main,"data/out")  
    
    # switches and options:
    #-------------------------------------------
    update.figs     <-  FALSE   # set to true to re-save figs
    update.inputs   <-  FALSE   
    update.outputs  <-  FALSE   # overwrite the existing Rdatafiles in data/out
    status          <-  TRUE   # print progress
    scaleIN         <-  1      # controls the ratio (relative scaling of window)
    dpiIN           <-  600    # dpi for figures (set to lower res for smaller file size- these will be about 3.5 MB)
    
    infn            <- c("covariates.Rdata",
                         #"0_5_3_nohcr_simulations.Rdata",
                         "2_1_3_nohcr_simulations.Rdata",
                         "2_5_3_nohcr_simulations.Rdata",
                         "multispp_cap_simulations.Rdata",
                         "multispp_nocap_simulations.Rdata")
    outfn            <- c("Biomass_thresholds.Rdata",
                         "Catch_thresholds.Rdata",
                         "risk.Rdata")
              
    
  # Some settings for which scenarios to evaluate:
  #-------------------------------------------
    start_yr        <-  1979        # first year of the hindcast simulation
    fut_start       <-  2018        # first year of the projections
    refrun          <-  19
    scn             <-  2
    h               <-  13
    rfset           <-  c(19,59)    # climate niave, climate-informed B0
    rset            <-  c(1,5)[2]   # use climate enhanced recruitment
    
   # Risk thresholds/limits (used for threhold/tipping point analysis)
   #-------------------------------------------
    limlist         <-  c(-10,-50,-80)  # % thresholds for decline, severe decline, collapse relative to persistence scenario
    modeLIST        <-  c("SSM","MSM")
    Yrbin           <-  c(2017,2025,2050,2075,2100)  # bins for the risk calculation
 
    #-------------------------------------------    
    # threhold settings:
    rndNIN       <-  6 # sig digits for rounding the first and second derivatives
    boot_nobsIN  <-  1000  # this controls the sensitivity of the analysis
    nitrIN       <-  1000
    t_knots      <-  4   # numnber of knots for the threshold gams
    span_set     <-  0.1  # smoothing step/span for thresholds
    methodIN     <-  2   # method for getting the threshold significance
   
   # Species stuff: (used for plotting and manipulating data)
   #-------------------------------------------
    sppINFO<-list(
    plk=list(abv="plk",
               guildIN="Walleye pollock",
               plotSPP="walleye pollock",
               bin2=c(seq(0,300,10),1000),
               binJvAD=c(0,40,1000),
               splistIN="W. Pollock",doNEBS=T,plotIT=T),
      pcod=list(abv="pcod",
                guildIN="Pacific cod",
                plotSPP="Pacific cod",
                bin2=c(seq(0,300,10),1000),
                binJvAD=c(0,40,1000),
                splistIN="P. Cod",doNEBS=T,plotIT=T),
      atf=list(abv="atf",
               guildIN="Arrowtooth or Kamchatka",
               plotSPP="arrowtooth flounder",
               bin2=c(seq(0,300,10),1000),
               binJvAD=c(0,40,1000),
               splistIN=c("Arrowtooth","Arrow or Kam", "Kamchat fl"),doNEBS=F,plotIT=T)
    )
    
    # These switches for KHolsman during simulation updates:
    #-------------------------------------------
    retroFL         <-  "data/in/raw/retro_data2018_long_ext_bcs.dat"
    futFL           <-  "data/in/raw/proj_data2018_long_ext_bcs.dat"
    fldr_nm         <-  "aclim_00_JunV2_2019"  # folder with the CEATTLE assessment runs
    UpdateMCMC      <-  1      # update MCMC? 1 = TRUE, 0 = FALSE
    readdat         <-  FALSE  # re-read in new data?
    update.simlist  <-  FALSE  # only TRUE when re-running CEATTLE simulations 
    update.romsnpz  <-  FALSE  # only TRUE when re-running CEATTLE simulations
    
    
    # Plotting stuff:
    #-------------------------------------------
    # The width of figures, when printed, 
    # will usually be 5.5 cm (2.25 inches or 1 column) 
    # or 12.0 cm (4.75 inches or 2 columns). 

    # set up color palettes
    plt     <- c("Zissou1","Darjeeling1","Darjeeling2","FantasticFox1")
    blues   <- RColorBrewer::brewer.pal(5, "Blues")
    BG      <- RColorBrewer::brewer.pal(9, "GnBu")  #5
    Ornjazz <- RColorBrewer::brewer.pal(5, "Oranges")
    YGB     <- (RColorBrewer::brewer.pal(5, "YlGnBu"))
    bg      <- colorRampPalette(BG)
    YlGnBu  <- colorRampPalette(YGB[-1])
    blu     <- colorRampPalette(blues[-1])
    night   <- colorRampPalette(colors()[c(653,47,474,72,491,477)])
    dawn    <- colorRampPalette(c(colors()[c(477,491,72,474,47,653)],"orange","red"))
    orng    <- colorRampPalette(Ornjazz[1:5])
    colIN1   <- colorRampPalette(c(wes_palette(n=5, name=plt[1])[1:5]))
    col4     <- colorRampPalette(c(colIN1(6),"maroon"))
    
    col_in  <- colorRampPalette(colors()[c(459,122,73)])
    col_in  <- colorRampPalette(colors()[c(408,44,73)])
    col_in2 <- colorRampPalette(c("orange","red"))
    wes     <- colorRampPalette(c(wes_palette(n=5, name=plt[1])[1:5]))
    col1     <- colorRampPalette(colors()[c(280,320)])
    #col2     <- colorRampPalette(colors()[c(70,491)])
    col2     <- colorRampPalette(colors()[c(114,491)])
    col2    <- colorRampPalette(c(wes(7)[c(3,1)],col2(3)[3]))
    col3    <- colorRampPalette(c(wes(7)[4:7]))
    
    # set the color scheme
    coll_use         <-  c(colors()[320],col2(8)[c(2,5,7)],col3(8)[c(2,5,7)])
    
    # Set up plotting stuff:
    #------------------------------------     
   
    probbs        <-  c(.1,.25,.5,.75,.9)
    alphaAll      <-  ceiling(rep(100/(length(probbs)/2),length(probbs)/2))
    c1            <-  col2(5)
    c2            <-  col2(6)[seq(2,6,2)]
    c3            <-  col3(6)[seq(2,6,2)]
    collIn        <-  rep(NA,13)
    collIn[1:2]   <-  col2(2)[2]
    ltyall                  <-  rep(1,13)  
    ltyall[1:2]             <-  1
    lwdall                  <-  rep(1,13)  
    lwdall[1:2]             <-  2
 
