# Supplementary material for: Ecosystem-based fisheries management forestalls climate-driven collapse
Source: Nat Commun. 2020 Sep 11;11:4579. doi: 10.1038/s41467-020-18300-3 (PMC7486947; doi:10.1038/s41467-020-18300-3)
Supplement: Supplementary file 4 — Supplementary Software [file 41467_2020_18300_MOESM4_ESM.zip › Supplementary_Software/EBM_Holsman_NatComm-master/R/sub_fun/cumlyr.R]

#' get target biomass from ctl files:
cumlyr  <-  function(x,sumyr=3){
  
  x   <-  as.numeric(x)
  x2  <-  x*0
  for(i in sumyr:length(x)){
    x2[i]  <-  ifelse(sum(x[i-(1:sumyr)+1])==sumyr,1,0)
  } 
  return(x2==1)
  
}
