# Supplementary material for: Ecosystem-based fisheries management forestalls climate-driven collapse
Source: Nat Commun. 2020 Sep 11;11:4579. doi: 10.1038/s41467-020-18300-3 (PMC7486947; doi:10.1038/s41467-020-18300-3)
Supplement: Supplementary file 4 — Supplementary Software [file 41467_2020_18300_MOESM4_ESM.zip › Supplementary_Software/EBM_Holsman_NatComm-master/R/sub_fun/Fig_fun/PLOT_THRESHOLD.R]

#'________________________________________________
#'Threshold plots
#'________________________________________________    
#'
PLOT_THRESHOLD<-function(
  sppIN=1:3,
  firstdiff = F,
  sppINFOIN=sppINFO,
  multIN=10,
  collin=colorRampPalette(rev(RColorBrewer::brewer.pal(9, "YlGnBu"))),
  ntemps=5,
  plot_marginIN= c(5,5,5,5),
  lgnpos=c(.95,1.12),
  trndfill="white",
  trndln="white",
  trndln2="white",
  tipping =Ornjazz[3],
  shp=16,
  ptsize=2,
  sizeIN=c(0.5,.75,1.2,2),
  ylimmIN=c(-2,2),
  xlimmIN=c(-2,8),
  nspp=3,
  adj = c(10,5),
  binW = c(0.2, 0.1),
  alphacore=1,altTheme=T,
  dataIN    = list(
    "no cap"   = list(C_thresh_12_1,C_thresh_12_2,C_thresh_12_3),
    "2 MT cap" = list(C_thresh_13_1,C_thresh_13_2,C_thresh_13_3))){
  
  # plotting stuff:
  require(RColorBrewer)
  colorscale = scale_fill_gradientn(
    colors = collin(9),
    values = c(0, exp(seq(-5, 0, length.out = 100))))
  
  alpha1             <- .4
  
  
  # setup
  ndat <- length(dataIN)
  nspp <- length(sppIN)
  snames <- rep("",nspp)
  for(s in sppIN){snames[s] <- sppINFO[[s]]$plotSPP}
  diftxt     <- "s'(x)"
  if(!firstdiff)    diftxt   <- "s''(x)"
  
  # pre-allocate:
  p_thresh   <- matrix(FALSE,ndat,nspp)
  
  # sub functions
  species_labeller <- function(variable,value){
    species_names        <- as.list(as.character(ulist$species))
    names(species_names) <- as.character(ulist$group)
    return(species_names[value])
  }
  
  getlim <- function(dat, lim){
    rr1 <- which(dat$type == types[t]&dat$deltaC_raw<lim[1])
    rr2 <- which(dat$type == types[t]&dat$deltaC_raw>lim[2])
    return(list(rr1,rr2))
  }
  
  
  makeNA     <- function(x){ if(length(x)==0){ return(NA)}else{return(x)} }
  
 # create plotting matrix for facet_wrap
  
  for(d in 1:ndat){
    for(s in sppIN){
      plotD  <- dataIN[[d]][[s]]
      
      if(!is.na(unlist(plotD$thrsh_max1)[1]))  p_thresh[d,s]  <-  TRUE   
      if(firstdiff)  diffn <- plotD$fdif1  # use second deriv
      if(!firstdiff) diffn <- plotD$fdif2  # use second deriv
      
      if(s==sppIN[1]&d==1){
        plotALL       <- data.frame(
                           deltaC  = plotD$datIN$delta_var_prcnt,
                           TempC   = plotD$datIN$TempC,
                           species = sppINFO[[s]]$plotSPP,
                           cap     = names(dataIN)[d])
        
        hat_se         <- plotD$hat$up-plotD$hat$mn
        plotD$hat$up   <- plotD$hat$mn+multIN*(hat_se)
        plotD$hat$dwn  <- plotD$hat$mn-multIN*(hat_se)
        
        hatALL      <- data.frame(plotD$hat,species=sppINFO[[s]]$plotSPP,cap=names(dataIN)[d])
        fdif1ALL    <- data.frame(diffn,    species=sppINFO[[s]]$plotSPP,cap=names(dataIN)[d])
        
        arrws       <- data.frame(
                          cap = names(dataIN)[d],
                          phase=NA, thrsh=NA, ix=NA,absval=NA,dwn=NA,
                          TempC=NA,hatC=NA,sigdf1=NA,sigdf2=NA,
                          species=sppINFO[[s]]$plotSPP)  # tresholds
        
        if(p_thresh[d,s]) 
          arrws       <- data.frame(
            cap     = names(dataIN)[d],
            phase   = NA,
            thrsh   = plotD$hat$tmp[plotD$thrsh_max1], 
            ix      = plotD$thrsh_max1,
            absval  = NA,
            dwn     = plotD$hat$up[plotD$thrsh_max1],
            TempC   = plotD$hat$tmp[plotD$thrsh_max1],
            hatC    = plotD$hat$mn[plotD$thrsh_max1],
            sigdf1  = plotD$signif1[plotD$thrsh_max1],
            sigdf2  = plotD$signif2[plotD$thrsh_max1],
            species = sppINFO[[s]]$plotSPP)  # tresholds
        
        tmpth                 <- plotD$hat$mn*NA
        tmpth[plotD$signif1]  <- as.numeric(plotD$hat$mn[plotD$signif1])
        
        tmpth2                <- plotD$hat$mn*NA
        tmpth2[plotD$signif2] <- as.numeric(plotD$hat$mn[plotD$signif2])
        
        threshALL   <- data.frame(
          TempC   = plotD$hat$tmp,
          cap     = names(dataIN)[d],
          sigdf1  = tmpth,
          sigdf2  = tmpth2, 
          thrsh   = makeNA(plotD$thrsh_max1),
          species = sppINFO[[s]]$plotSPP)
        
      }else{
        plotALL    <- rbind(plotALL,
                            data.frame(
                              deltaC  = plotD$datIN$delta_var_prcnt,
                              TempC   = plotD$datIN$TempC,
                              species = sppINFO[[s]]$plotSPP,
                              cap     = names(dataIN)[d]))
        
        hat_se         <- (plotD$hat$up-plotD$hat$mn)
        plotD$hat$up   <- plotD$hat$mn+multIN*(hat_se)
        plotD$hat$dwn  <- plotD$hat$mn-multIN*(hat_se)
        
        hatALL     <- rbind(hatALL,data.frame(plotD$hat,species=sppINFO[[s]]$plotSPP,cap=names(dataIN)[d]))
        fdif1ALL   <- rbind(fdif1ALL,data.frame(diffn,species=sppINFO[[s]]$plotSPP,cap=names(dataIN)[d]))
        tmparrws   <- data.frame(cap=names(dataIN)[d],phase=NA, thrsh=NA, ix=NA,    absval=NA,dwn=NA,
                                 TempC=NA, hatC=NA,sigdf1 =NA,sigdf2 =NA,
                                 species=sppINFO[[s]]$plotSPP)  # tresholds
        
        if(p_thresh[d,s]) 
          tmparrws <- data.frame(
            cap    =  names(dataIN)[d],
            phase  = NA,
            thrsh  = plotD$hat$tmp[plotD$thrsh_max1], 
            ix     = plotD$thrsh_max1,
            absval = NA,
            dwn    = plotD$hat$up[plotD$thrsh_max1],
            TempC  = plotD$hat$tmp[plotD$thrsh_max1],
            hatC   = plotD$hat$mn[plotD$thrsh_max1],
            sigdf1 = plotD$signif1[plotD$thrsh_max1],
            sigdf2 = plotD$signif2[plotD$thrsh_max1],
            species= sppINFO[[s]]$plotSPP)
        arrws                 <- rbind(arrws,tmparrws)
        tmpth                 <- plotD$hat$mn*NA
        tmpth[plotD$signif1]  <- as.numeric(plotD$hat$mn[plotD$signif1])
        
        tmpth2                <- plotD$hat$mn*NA
        tmpth2[plotD$signif2] <- as.numeric(plotD$hat$mn[plotD$signif2])
        for(ii in 1:length(makeNA(plotD$thrsh_max1)))
          threshALL   <- rbind(threshALL,
                               data.frame(
                                 TempC   = plotD$hat$tmp,
                                 cap     = names(dataIN)[d],
                                 sigdf1  = tmpth,
                                 sigdf2  = tmpth2,
                                 thrsh   = makeNA(plotD$thrsh_max1)[ii],
                                 species = sppINFO[[s]]$plotSPP))
      }
    }
  }
  
  arrws$TempC        <- plotD$hat$tmp[arrws$ix]
  colnames(fdif1ALL)[1:4] <- 
    colnames(hatALL)[1:4] <-  c("TempC","up","deltaC","dwn")
  hatALL$type        <- factor("s(x)",levels=c("s(x)",diftxt))
  
  fdif1ALL$type      <- factor(diftxt,levels=c("s(x)",diftxt))
  hatALL$species     <- factor(hatALL$species, levels=snames)
  fdif1ALL$species   <- factor(fdif1ALL$species, levels=snames)
  fdif1ALL$group     <- (paste0(fdif1ALL$type,"_",fdif1ALL$species))
  hatALL$group       <- (paste0(hatALL$type,"_",hatALL$species))
  #ALLDAT             <- rbind(hatALL,fdif1ALL)
  #ALLDAT             <- hatALL
  ALLDAT             <- rbind(hatALL,fdif1ALL)
  nc                 <- length(plotALL$TempC)
  
  plotALL$type       <- factor("s(x)",levels=c("s(x)",diftxt))
  plotALL$deltaCAKA  <- plotALL$deltaC
  
  # plotALL$deltaC[plotALL$deltaC>ylimmIN[2]+.5]  <- NA
  # plotALL$deltaC[plotALL$deltaC<ylimmIN[1]-.5]  <- NA
  # 
  threshALL$type     <- factor("s(x)",levels=c("s(x)",diftxt))
  threshALL2         <- threshALL
  threshALL2$type    <- factor(diftxt,levels=c("s(x)",diftxt))
  threshALL2$sigdf1  <- threshALL2$sigdf1*0*NA
  #threshALL2$sigdf2  <- threshALL2$sigdf1*0*NA
  threshALL2$TempC   <- threshALL2$TempC*0*NA
  threshALL          <- rbind(threshALL,threshALL2)
  
  arrws$type         <- factor("s(x)",levels=c("s(x)",diftxt))
  arrws$end          <- unlist(ylimmIN)[1]-.5
  arrws2             <- arrws
  arrws2$absval      <- arrws2$absval*0*NA
  arrws2$TempC       <- arrws2$TempC*0*NA
  arrws2$dwn         <- arrws2$dwn*0*NA
  arrws2$end         <- arrws2$end*0+-.01
  arrws2$type        <- diftxt
  
  arrws              <- rbind(arrws,arrws2)
  arrws$type         <- factor(arrws$type,levels=c("s(x)",diftxt))
  
  ulist              <- data.frame(group = unique(ALLDAT$group),species = NA,type = NA)
  for (uu in 1:length(ulist$group)){
    ulist$species[uu]   <- as.character(ALLDAT$species[ALLDAT$group==ulist$group[uu]][1])
    ulist$type[uu]      <- as.character(ALLDAT$type[ALLDAT$group==ulist$group[uu]][1])
  }
  blank_data            <- data.frame(
    species = rep(ulist[,2],2),
    type    = rep(ulist[,3],2),
    x       = 0,
    y       = c(rep(ylimmIN[[1]][1],3),rep(-.5,3),rep(ylimmIN[[1]][2],3),rep(.5,3)))
  
  i            <- 1
  plotarrows   <- data.frame(
    phase   =  arrws$phase[i],
    thrsh   =  arrws$thrsh[i],
    ix      =  arrws$ix[i],
    absval  =  arrws$absval[i],
    y       =  as.numeric(c(arrws$dwn[i],arrws$end[i])),
    TempC   =  arrws$TempC[i],
    species =  arrws$species[i],
    type    =  arrws$type[i],
    plotset =  i)
  
  for(i in 2:dim(arrws)[1]){
    plotarrows   <- rbind(plotarrows,data.frame(
      phase   =  arrws$phase[i],
      thrsh   =  arrws$thrsh[i],
      ix      =  arrws$ix[i],
      absval  =  arrws$absval[i],
      y       =  as.numeric(c(arrws$dwn[i],arrws$end[i])),
      TempC   =  arrws$TempC[i],
      species =  arrws$species[i],
      type    =  arrws$type[i],
      plotset =  i))
  }
  
  
  maxnarrw<-max(tapply(plotarrows$species,plotarrows$species,length)/4)
  ncol<-dim(plotarrows)[2]
  plotarrows[plotarrows$type=="s(x)",]$plotset
  for(s in 1:nspp){
    sub                  <-  plotarrows[which(plotarrows$species==sppINFO[[s]]$plotSPP),]
    tmpm                 <-  data.frame(matrix(NA,maxnarrw*4,ncol))
    colnames(tmpm)       <-  colnames(plotarrows)
    
    tmpm[1:dim(sub)[1],] <-  sub
    tmpm$type            <-  as.factor(plotarrows$type[which(plotarrows$species==sppINFO[[s]]$plotSPP)])
    tmpm$species         <-  as.factor((plotarrows$species[which(plotarrows$species==sppINFO[[s]]$plotSPP)]))
    
    tmpm$plotset2        <-  0
    nsets                <-  dim(sub)[1]/4
    ncol2                <-  dim(tmpm)[2]
    for(i in 1:maxnarrw){
      srt  <- (i*2)-1
      nd   <- i*2
      tmpm$plotset2[c((srt:nd),(srt:nd)+maxnarrw*2)]<-i
      if(i>nsets){
        tmpm2<-sub[c((1:2)+nsets*2,(1:2)+nsets*2),]
        tmpm2$type<-factor(c("s(x)","s(x)",diftxt,diftxt),levels=c("s(x)",diftxt))
        tmpm[c((srt:nd),(srt:nd)+maxnarrw*2),-ncol2]<-tmpm2
        tmpm[(dim(sub)[1]+1):dim(tmpm)[1],-ncol2]<-tmpm2
        tmpm$type[(maxnarrw*2+1):(maxnarrw*4)]<-factor(diftxt,levels=c("s(x)",diftxt))
        
        i<-maxnarrw  
      }
    }
    if(s==1) plotarrows2<-tmpm
    if(s>1) plotarrows2<-rbind(plotarrows2,tmpm)
    
  }
 
  plotALL$type <- factor(plotALL$type,levels=c("s(x)",diftxt))
  topdat       <- ALLDAT[ALLDAT$type=="s(x)",]
  bottomdat    <- ALLDAT[ALLDAT$type==diftxt,]
  
  if(unlist(ylimmIN)[1]!=FALSE){
    if(length(unlist(ylimmIN))!=4) 
      stop("please ylimmIN as a 2 item list. e.g.,  ylimmIN =list(c(-100,100),c(-30,30))")
    types <-  factor(c("s(x)",diftxt),levels=c("s(x)",diftxt))
    
    t <- 1
    plotALL$deltaC_raw <- plotALL$deltaC
    tmprr <- getlim(dat =plotALL,lim=ylimmIN[[t]])
    if(lengths(tmprr)[1]>1)  plotALL[tmprr[[1]],]$deltaC <-  NA
    if(lengths(tmprr)[2]>1)  plotALL[tmprr[[2]],]$deltaC <-  NA
    
    topdat$deltaC_raw <- topdat$deltaC
    tmprr <- getlim(dat =topdat,lim=ylimmIN[[t]])
    if(lengths(tmprr)[1]>1)  topdat[tmprr[[1]],]$deltaC <-  NA
    if(lengths(tmprr)[2]>1)  topdat[tmprr[[2]],]$deltaC <-  NA
    
    topdat$dwn_raw <- topdat$dwn
    tmprr <-list( 
      which(topdat$type == types[t]&topdat$dwn_raw<ylimmIN[[t]][1]),
      which(topdat$type == types[t]&topdat$dwn_raw>ylimmIN[[t]][2]))
    if(lengths(tmprr)[1]>1)  topdat[tmprr[[1]],]$dwn <-  NA
    if(lengths(tmprr)[2]>1)  topdat[tmprr[[2]],]$dwn <-  NA
    
    topdat$up_raw <- topdat$up
    tmprr <-list( 
      which(topdat$type == types[t]&topdat$up_raw<ylimmIN[[t]][1]),
      which(topdat$type == types[t]&topdat$up_raw>ylimmIN[[t]][2]))
    if(lengths(tmprr)[1]>1)  topdat[tmprr[[1]],]$up <-  NA
    if(lengths(tmprr)[2]>1)  topdat[tmprr[[2]],]$up <-  NA
    
    
    t<-2
    bottomdat$deltaC_raw <- bottomdat$deltaC
    tmprr <- getlim(dat =bottomdat,lim=ylimmIN[[t]])
    if(lengths(tmprr)[1]>1)  bottomdat[tmprr[[1]],]$deltaC <-  NA
    if(lengths(tmprr)[2]>1)  bottomdat[tmprr[[2]],]$deltaC <-  NA
    
    threshALL$sigdf1_raw <- threshALL$sigdf1
    threshALL$sigdf2_raw <- threshALL$sigdf2
    for(t in 1:length(ylimmIN)){
      tmprr <-list( 
        which(threshALL$type == types[t]&threshALL$sigdf1_raw<ylimmIN[[t]][1]),
        which(threshALL$type == types[t]&threshALL$sigdf1_raw>ylimmIN[[t]][2]))
      if(lengths(tmprr)[1]>1)  threshALL[tmprr[[1]],]$sigdf1 <-  NA
      if(lengths(tmprr)[2]>1)  threshALL[tmprr[[2]],]$sigdf1 <-  NA
      
      tmprr <-list( 
        which(threshALL$type == types[t]&threshALL$sigdf2_raw<ylimmIN[[t]][1]),
        which(threshALL$type == types[t]&threshALL$sigdf2_raw>ylimmIN[[t]][2]))
      if(lengths(tmprr)[1]>1)  threshALL[tmprr[[1]],]$sigdf2 <-  NA
      if(lengths(tmprr)[2]>1)  threshALL[tmprr[[2]],]$sigdf2 <-  NA
      
      
    }
  }
  
  #p<- p + ylim(ylimmIN[1],ylimmIN[2]) 
  
  
  p <-     ggplot(data=plotALL, aes(x = TempC, y = deltaC),colour=TempC)
  p <- p + geom_hline(yintercept=0,colour="gray",size=.5)                 
  p <- p + geom_hex(binwidth = binW,show.legend = F) + colorscale
  p <- p + geom_ribbon(data=topdat,aes(x = TempC, ymin=dwn, ymax=up,group=species),fill=trndfill,col=trndln, linetype=1,size=sizeIN[1], alpha=alpha1)  
  p <- p + geom_line(data=topdat,aes(x = TempC, y = deltaC,group=species),alpha=1,colour = trndln,inherit.aes=FALSE,size=sizeIN[2]) 
  p <- p + geom_line(data=threshALL[ALLDAT$type=="s(x)",],aes(x = TempC, y = sigdf1,group=species),alpha=1,colour = trndln,inherit.aes=FALSE,size=sizeIN[3]) 
  p <- p + geom_line(data=threshALL[ALLDAT$type=="s(x)",],aes(x = TempC, y = sigdf2,group=species),alpha=1,colour = trndln2,inherit.aes=FALSE,size=sizeIN[4]) # Ornjazz[3]
  if(any(p_thresh)) p <- p + geom_point(data=arrws[arrws$type=="s(x)",],aes(x = thrsh, y = hatC,group=species),alpha=1,shape=shp,colour = tipping,inherit.aes=FALSE,size=ptsize) # Ornjazz[3]
  p <- p + facet_grid(type ~ species,scales = "free_y") + 
    geom_blank(data = blank_data, aes(x = x, y = y))
  p <- p + expand_limits(y = 0) + scale_y_continuous(expand = c(0, 0))   
  p <- p + geom_ribbon(data=bottomdat,aes(x = TempC, ymin=dwn, ymax=up,group=species),fill=night(10)[6],col=NA, linetype=1,size=.5, alpha=alpha1,inherit.aes=FALSE)  
  p <- p + geom_line(data=bottomdat,aes(x = TempC, y = deltaC,group=species),alpha=1,colour = night(10)[6],inherit.aes=FALSE,size=.75) 
  
  # set the custom color scale
  p <- p + scale_colour_gradientn(name = "TempC",colours = collin(ntemps)) 
  #p <- p + coord_cartesian(ylim=c(1,1))
  #geom_smooth(alpha=alpha2,se=T, method = "loess",fill=trndfill,color=trndln )  +
 # if(ylimmIN[1]!=FALSE) p<- p + ylim(ylimmIN[1],ylimmIN[2]) 
  if(xlimmIN[1]!=FALSE) p<- p + xlim(xlimmIN[1],xlimmIN[2]) 
  p<- p + theme_light() +
    labs(x=NULL, y=NULL,
         title="",
         subtitle="",
         caption="") +
    theme(plot.subtitle=element_text(margin=margin(b=20))) +
    theme(legend.title=element_blank()) +
    theme(legend.position=lgnpos) +
    theme(legend.key.width = unit(.5, "cm")) +
    theme(legend.text=element_text(size=5)) +
    theme(legend.key.size=unit(.01, "cm")) +
    labs(x= expression(paste("Temperature ",'( '^{o},"C)")),y=expression(paste("", Delta,"Catch")) )+
    #labs(tag=letters(1:6)) +
    theme(plot.margin=margin(t = 3, r = 3, b = 3, l =3)) 
  
  
  
  
  if(altTheme) p<- p+ theme_kir_EBM(sub_title_size=12,
                                    sub_title_just="l",
                                    plot_margin = margin(plot_marginIN),
                                    plot_title_margin = 1,
                                    subtitle_margin = 0,
                                    caption_margin = 0,
                                    axis_title_just = "cm") 
  
  
  p
  
  
} 
