# Supplementary material for: Ecosystem-based fisheries management forestalls climate-driven collapse
Source: Nat Commun. 2020 Sep 11;11:4579. doi: 10.1038/s41467-020-18300-3 (PMC7486947; doi:10.1038/s41467-020-18300-3)
Supplement: Supplementary file 4 — Supplementary Software [file 41467_2020_18300_MOESM4_ESM.zip › Supplementary_Software/EBM_Holsman_NatComm-master/R/sub_fun/get_targetB.R]

get_targetB <- function(fldIN){
  
  target_B        <-  rbind(
    getBtarget(fldrIN=fldIN[1],nm="B0_set"),
    getBtarget(fldrIN=fldIN[2],nm="B0_set"))
  rownames(target_B)  <-  names(txt)
  return(target_B)
}
