# Supplementary material for: Ecosystem-based fisheries management forestalls climate-driven collapse
Source: Nat Commun. 2020 Sep 11;11:4579. doi: 10.1038/s41467-020-18300-3 (PMC7486947; doi:10.1038/s41467-020-18300-3)
Supplement: Supplementary file 4 — Supplementary Software [file 41467_2020_18300_MOESM4_ESM.zip › Supplementary_Software/EBM_Holsman_NatComm-master/R/sub_fun/getBtarget.R]

getBtarget<-function(fldrIN,nm="B0_set"){
  
  tt<-scan(file=fldrIN,what=character(),sep="\n")
  tmp<-tt[grep(nm,tt)+1]
  tmp<-as.numeric(strsplit(tmp,split=" ")[[1]])
  return(tmp)
}
