# Supplementary material for: Ecosystem-based fisheries management forestalls climate-driven collapse
Source: Nat Commun. 2020 Sep 11;11:4579. doi: 10.1038/s41467-020-18300-3 (PMC7486947; doi:10.1038/s41467-020-18300-3)
Supplement: Supplementary file 4 — Supplementary Software [file 41467_2020_18300_MOESM4_ESM.zip › Supplementary_Software/EBM_Holsman_NatComm-master/R/sub_fun/getDat.R]

#'-------------------------------------
#'  getDat
#'-------------------------------------
#' This function extracts any value from the dat_2_5_x files
getDat<-function(dat,scn=1,sp=1,age=1,val="B"){
  subDat<-dat[dat$Scenario==scn&dat$age==age&dat$species==sp,]
  xx<-subDat[,"future_year"]
  yy<-subDat[,val]
  return(yy)
}
