# Supplementary material for: Ecosystem-based fisheries management forestalls climate-driven collapse
Source: Nat Commun. 2020 Sep 11;11:4579. doi: 10.1038/s41467-020-18300-3 (PMC7486947; doi:10.1038/s41467-020-18300-3)
Supplement: Supplementary file 4 — Supplementary Software [file 41467_2020_18300_MOESM4_ESM.zip › Supplementary_Software/EBM_Holsman_NatComm-master/R/sub_fun/getnm.R]

# getnm.R
# function to get name

getnm<-function(nm=mclist0[1]){
  nmi<-strsplit(nm,split=paste0("Summary_proj_",fldr))[[1]][2]
  nmi<-strsplit(nmi,split="_mc")[[1]][1]
  return(paste0("dat",nmi,"_mc"))
  
}
