# Supplementary material for: Ecosystem-based fisheries management forestalls climate-driven collapse
Source: Nat Commun. 2020 Sep 11;11:4579. doi: 10.1038/s41467-020-18300-3 (PMC7486947; doi:10.1038/s41467-020-18300-3)
Supplement: Supplementary file 4 — Supplementary Software [file 41467_2020_18300_MOESM4_ESM.zip › Supplementary_Software/EBM_Holsman_NatComm-master/R/sub_fun/makeTransparent.R]

#'-------------------------------------
#'  makeTransparent
#'-------------------------------------
#' This function makes any color transparent
#' @param someColor  # color 
#' @param alpha      # transparency 0-240
makeTransparent<-function(someColor, alpha=100)
{
  newColor<-col2rgb(someColor)
  apply(newColor, 2, function(curcoldata){rgb(red=curcoldata[1], green=curcoldata[2],
                                              blue=curcoldata[3],alpha=alpha, maxColorValue=255)})
}
