# Supplementary material for: Ecosystem-based fisheries management forestalls climate-driven collapse
Source: Nat Commun. 2020 Sep 11;11:4579. doi: 10.1038/s41467-020-18300-3 (PMC7486947; doi:10.1038/s41467-020-18300-3)
Supplement: Supplementary file 4 — Supplementary Software [file 41467_2020_18300_MOESM4_ESM.zip › Supplementary_Software/EBM_Holsman_NatComm-master/R/sub_fun/threshold.R]

#'-------------------------------------
#'  threshold
#'-------------------------------------
#' Get threshold for gam relationship based on Large et al. 2014
#'
#' @param dat is a data.frame with t=date and dat=data to plot
#' @param x is the predictor variable of the gam fitted (newdata)
#' @param Catch is the y variable (data)
#' @param TempIn is the x variable (data)
#' 
#' 3@param subyr is the subset years for the tmp_gam
#' @param simul_set is the subset of simulations to evaluate
#' @param method three options, method = 1 is default
#' #@param adj1 is the first adjustment parm
#' @param rndN is the sig digits for the first derivative
#' @param rndN2 is the sig digits for the second derivative
#' @param boot_n    # number of bootstrap runs
#' @param boot_nobs # optional subsample, if boot_nobs > sample nobs, is set = sample nobs
#' @param probIN probabilties for the quantile function
#' @param knotsIN number of knotsIN for the tmp_gam
#' @keywords Temperature, plot, data, ACLIM
#' @export 
#' @examples 
threshold<-function(
  x         = seq(-3,10,.1),
  hind      = NULL,
  datIN     = datIN,
  #subyr     = fut_yrs,
  simul_set = c(6,9,11),
  #adj1      = adj,
  spanIN    = span_set,
  rndN      = 6,
  rndN2     = 6,
  method    = 1,
  smooth_yr = 1,
  boot_n    = 1000,
  boot_nobs = 24600,
  probIN    = c(.025,.5,.975),
  sdmult    = 1,
  knotsIN   = 4){
  
  require(rootSolve)
  require(dplyr)
  # get detla C
  # From Large et al. "The shape of the relationship between a response and pressure is captured in the smoothing function s(X). 
  # Values of the pressure variable that influence the response in a particular direction can be enumerated by 
  # recognizing qualities of the shape of the smoothing function. The first derivative sˆ’(X)of s(X)indicates 
  # regions where a pressure variable causes a negative [sˆ’(X) , 0] or positive [sˆ’(X) . 0] response to an 
  # ecological indicator. Further, the second derivative sˆ”(X) denotes regions where ˆs’(X) changes sign and 
  # a threshold is crossed [0 , sˆ”(X) . 0]. To measure the uncertainty surrounding both sˆ’(X)and sˆ”(X), 
  # we estimated the first and second derivatives using finite differ- ences for each bootstrap replicated 
  # smoothing term sbr(X). Both ˆsi’(X)and sˆi”(X) were sorted into ascending order and the value of the 
  # 2.5% and 97.5% quantiles of sˆi’(X)and sˆi”(X)were considered the 95% CI for the first and second derivative 
  # of the smoothing function (Buckland, 1984). A significant trend sˆ’(X) or threshold sˆ”(X) was identified 
  # when the 95% CI crossed zero for either derivative (Fewster et al., 2000; Lindegren et al., 2012). "
  # from Samhouri et al. 21
  #and red dotted arrow indicates the best estimate of the location of the threshold (i.e., where the second 
  #  derivative is most difference from zero within the threshold range). See

  # Fit gam
  #------------------------------------
  tmp_gam   <-  gam(delta_var_prcnt ~ s(TempC,k=knotsIN,bs="tp"),data = datIN)
  hat       <-  predict(tmp_gam,se.fit=TRUE, newdata = data.frame(TempC=x) )
  dd        <-  datIN%>%mutate(TempC = round(TempC,2) )%>%select(TempC, delta_var_prcnt)
  dd$num    <-  1:length(dd[,1])
  Deriv1    <- Deriv2<-hatFit<-hatse<-matrix(NA,boot_n,length(x))
  gmlist<-list()
  
  
  # now bootstrap for error:
  #------------------------------------
    #We measured uncertainty surrounding each tmp_gam by using a
    #naive bootstrap with random sampling and replacement. 
    #For each indicator–pressure combination, bootstrap replicates 
    #(br ¼ i ... 1000) were selected from the raw data and each 
    #bri was fitted with a tmp_gam. 
    
    # For pressure–state relationships identified as
    # nonlinear, we defined the location of the threshold as the inflection point, that is, 
    # the value of the pressure where the second derivative changed sign (Fewster et al. 2000, 
    # Bestelmeyer et al. 2011, Samhouri et al. 2012, Large et al. 2013). For these 
    # analyses, we calculated the 95% CI of the smoothing function itself, along with 
    # its second derivative, via bootstrapping of the residuals in order to allow for autocorrelation. 
    
    
  for(int in 1:boot_n){
    # get bootstraped sub-sample
    nobs          <- length(dd$num)
    if(boot_nobs > nobs) 
      boot_nobs   <- nobs
    
    bootd         <- sample_n(dd,boot_nobs,replace = TRUE)
    tmpgam        <- gam(delta_var_prcnt~s(TempC,k=knotsIN,bs="tp"),data = bootd)
    tmpd          <- deriv2(tmpgam,simdat=x)
    gmlist[[int]] <- tmpgam
    Deriv1[int,]  <- tmpd$fd_d1
    Deriv2[int,]  <- tmpd$fd_d2
    hatFit[int,]  <- predict(tmpgam,se.fit=TRUE,newdata=data.frame(TempC=x))$fit
    hatse[int,]   <- predict(tmpgam,se.fit=TRUE,newdata=data.frame(TempC=x))$se
    
  }
  
  
  # apply quantiles to bootstrap replicates
  D1_se  <- apply(Deriv1,2,quantile,probs=probIN)
  D2_se  <- apply(Deriv2,2,quantile,probs=probIN)
  qnt    <- apply(hatFit,2,quantile,probs=probIN)
  qntse  <- apply(hatse,2,quantile,probs=probIN)
  
  # first to the gam using 1-3 methods
  nobs<-length(x)
  if(method==1)
    hat_qnt<-data.frame(tmp=x,
                        up=hat$fit+qnt[3,]-qnt[2,],
                        mn=hat$fit,
                        dwn=hat$fit+qnt[1,]-qnt[2,])
  if(method==2)
    hat_qnt<-data.frame(tmp=x,
                        up=hat$fit+sdmult*qntse[2,],
                        mn=hat$fit,
                        dwn=hat$fit-sdmult*qntse[2,])
  
  if(method==3)
    hat_qnt<-data.frame(tmp=x,
                        up=hat$fit+sdmult*hat$se,
                        mn=hat$fit,
                        dwn=hat$fit-sdmult*hat$se)
  
  hat_qnt$smoothed_mn  <- predict(loess(mn ~ tmp, data=hat_qnt, span=spanIN)) 
  hat_qnt$smoothed_dwn <- predict(loess(dwn ~ tmp, data=hat_qnt, span=spanIN)) 
  hat_qnt$smoothed_up  <- predict(loess(up ~ tmp, data=hat_qnt, span=spanIN)) 
  
  # first derivative quantiles
  df1_qnt<-data.frame(tmp = x,
                      up  = D1_se[3,],
                      mn  = D1_se[2,],
                      dwn = D1_se[1,])
  
  # second derivative quantiles
  df2_qnt<-data.frame(tmp = x,
                      up  = D2_se[3,],
                      mn  = D2_se[2,],
                      dwn = D2_se[1,])
  
  # get difference in signs
  getdelta<-function(xx,rnd = rndN2){
    nn        <- length(xx)
    xx        <- round(xx,rndN2)
    delta     <- rep(NA,nn)
    updn      <- c(0, diff(sign(xx)))
    #updn[xx==0]<-0
    ix        <- which(updn != 0)
    #(xx[ix] + xx[ix-1])/2
    sign(updn)[ix]
    delta[ix] <- 1
    return(list(delta=delta,ix=ix,updn=updn,xx=xx))
  }
  

  # determine peaks and valleys:
  # 25% smoothing span
  df1_qnt$smoothed_mn  <- predict(loess(mn  ~ tmp, data=df1_qnt, span=spanIN)) 
  df1_qnt$smoothed_dwn <- predict(loess(dwn ~ tmp, data=df1_qnt, span=spanIN)) 
  df1_qnt$smoothed_up  <- predict(loess(up  ~ tmp, data=df1_qnt, span=spanIN)) 
  
  pks1    <- sort(c(findPeaks(df1_qnt$smoothed_mn),findPeaks(-df1_qnt$smoothed_mn)))
  signif1 <- which(!between(0, df1_qnt$dwn, df1_qnt$up, incbounds=TRUE))
  thrsh1  <- intersect(which(!between(0, df1_qnt$dwn, df1_qnt$up, incbounds=TRUE)),pks1)
  df1_qnt$tmp[thrsh1]
  
  # 25% smoothing span
  df2_qnt$smoothed_mn  <- predict(loess(mn ~ tmp, data=df2_qnt, span=spanIN)) 
  df2_qnt$smoothed_dwn <- predict(loess(dwn ~ tmp, data=df2_qnt, span=spanIN)) 
  df2_qnt$smoothed_up  <- predict(loess(up ~ tmp, data=df2_qnt, span=spanIN)) 
  pks2     <- sort(c(findPeaks(df2_qnt$smoothed_mn),findPeaks(-df2_qnt$smoothed_mn)))
  pks2_up  <- sort(c(findPeaks(df2_qnt$smoothed_up),findPeaks(-df2_qnt$smoothed_up)))
  pks2_dwn <- sort(c(findPeaks(df2_qnt$smoothed_dwn),findPeaks(-df2_qnt$smoothed_dwn)))
  
  signif2  <- which(!between(0, df2_qnt$dwn, df2_qnt$up, incbounds=TRUE))
  thrsh2_all   <- intersect(signif2,pks2)
  thrsh2 <-  which(1==10)
  if(length(thrsh2_all)>0)
    thrsh2<-mean(thrsh2_all[which(abs(df2_qnt$smoothed_mn[thrsh2_all])==max(abs(df2_qnt$smoothed_mn[thrsh2_all])))],na.rm=T)
  
  return( list(datIN     = datIN,
              boot_nobs  = boot_nobs,
              hat        = hat_qnt,
              fdif1      = df1_qnt,
              fdif2      = df2_qnt,
              signif1    = signif1,
              signif2    = signif2,
              ix_pks     = pks2,
              thrsh_max1 = thrsh2,
              thrsh_all  = thrsh2_all,
              thrsh_x    = df2_qnt$tmp[thrsh2],
              thrsh_y    = df2_qnt$mn[thrsh2],
              df1_qnt    = df1_qnt,
              df2_qnt    = df2_qnt,
              tmp_gam    = tmp_gam) )
}
