# Supplementary material for: Ecosystem-based fisheries management forestalls climate-driven collapse
Source: Nat Commun. 2020 Sep 11;11:4579. doi: 10.1038/s41467-020-18300-3 (PMC7486947; doi:10.1038/s41467-020-18300-3)
Supplement: Supplementary file 4 — Supplementary Software [file 41467_2020_18300_MOESM4_ESM.zip › Supplementary_Software/EBM_Holsman_NatComm-master/R/sub_scripts/SUB_EBM_paper.R]

## ------------------------------------------------
## K. Holsman 
## June 2020
## Kirstin.holsman@noaa.gov
##
## SUB_EBM_paper.R
## This code gathers projections from the CEATTLE multispecies assessment 
## (run in ADMB) and reshapes them for analysis and plotting
## and runs the risk and threshold analyses
## For information on the assessment model see:
## 
## ------------------------------------------------

  if(!"make_flag"%in%ls()) source("R/make.R")       # loads packages, data, setup, etc.
  cat("\n running SUB_EMB_paper.R....")
 
  # ------------------------------------------------
  # Multispecies assessment simulations (run in ADMB)
  #
  # using climate naive reference points for BO
  # but climate specific B40 and projections (climate effects
  # on growth, M2, and recruitment)
  # ------------------------------------------------
    load(file.path(in_dir,"multispp_nocap_simulations.Rdata"))
    load(file.path(in_dir,"multispp_cap_simulations.Rdata"))
    preview(datIN=as_tibble(dat_2_5_12_mc)%>%filter(age==6,Scenario%in%c(1,9)),var="ABC_total_biom")
     
  # ------------------------------------------------
  # Risk Evaluations:Find the risk of collapse and decline in catch for each simulation:
  # ------------------------------------------------
  
    # preallocate risk df:
    nbin            <-  length(Yrbin)
    risk            <-  data.frame(matrix(NA,length(esmlist),nbin-1))
    colnames(risk)  <-  paste(paste0("(",Yrbin[-nbin]),paste0(Yrbin[-1],"]"),sep=",")
    rownames(risk)  <-  1:length(esmlist)
    rownames(risk)  <-  c("rcp45","rcp85")
    mmm             <-  "MSM"
       
    #for(mmm in modeLIST){
    cat("first run risk eval for no cap simulations:")
    for (l in 1:length(limlist)){
      cat(paste0("\n running risk of ",-1*limlist[l],"% decline..."))
      dat2_mc      <- dat_2_5_12_mc%>%filter(age==6,Scenario%in%Scenario_set, 
                                             hModev2=="H12_219_CENaivecf")%>%mutate(Year = start_yr + future_year-1)
      dat2         <- dat_2_5_12%>% filter(age==6,Scenario%in%Scenario_set, 
                                           hModev2=="H12_219_CENaivecf")%>%mutate(Year = start_yr + future_year-1)
      tmpOUT       <- calcRisk(dat2IN =dat2, dat2IN_mc=dat2_mc,limitIN = limlist[l]) 
      tmpOUT$type  <- paste0(-1*limlist[l],"% decline")
      tmpOUT$mode  <- mmm
           
      #if(mmm==modeLIST[1]&l==1){ 
      if(l==1){ 
        risk12 <- tmpOUT
      }else{
        risk12 <- rbind(risk12,tmpOUT)
      }
    }
    
    cat("\n Now simulations with the cap:")
    for (l in 1:length(limlist)){
      cat(paste0("\n running risk of ",-1*limlist[l],"% decline..."))
      dat2_mc      <- dat_2_5_13_mc%>%filter(age==6,Scenario%in%Scenario_set, 
                                             hModev2=="H13_2MT_219_CENaivecf1")%>%mutate(Year = start_yr + future_year-1)
      dat2         <- dat_2_5_13%>% filter(age==6,Scenario%in%Scenario_set, 
                                                hModev2=="H13_2MT_219_CENaivecf1")%>%mutate(Year = start_yr + future_year-1)
      
      tmpOUT       <- calcRisk(dat2IN =dat2, dat2IN_mc=dat2_mc,limitIN = limlist[l]) 
      tmpOUT$type   <- paste0(-1*limlist[l],"% decline")
      tmpOUT$mode   <- mmm
           
      if(l==1){ 
        risk13 <- tmpOUT
      }else{
        risk13 <- rbind(risk13,tmpOUT)
      }
    }
    #}
    if(update.outputs)
      save(list=c("risk12","risk13"),file=file.path(out_dir,"risk.Rdata"))  
       
       
   # ------------------------------------------------
   # Threshold analyses:Evaluate tipping points and thresholds of deltaC and temperature:
   # ------------------------------------------------
      
    cat("\n Now running threshold analyses... ")
                
    tmpMC_13      <- dat_2_5_13_mc                  %>%
      filter(age==6,Scenario%in%Scenario_set, 
             hModev2=="H13_2MT_219_CENaivecf1")  %>%
      select(names(dat_2_5_13),sp = species)     %>%
      mutate(Year = start_yr + future_year-1)
      
    tmpMC_12      <- dat_2_5_12_mc                  %>%
      filter(age==6,Scenario%in%Scenario_set, 
             hModev2=="H12_219_CENaivecf")  %>%
      select(names(dat_2_5_12),sp = species)     %>%
      mutate(Year = start_yr + future_year-1)
    
    cat("\n First for delta catch... ")
    # First for delta Catch:
    # ---------------------------------------------
    tmpd <-  calcDelta(datIN     = tmpMC_13,
                       limm      = -10,
                       delta_var_nm = "Catch_total_biom" ) 
    
    C_thresh_13_1  <-  threshold(datIN = tmpd%>%filter(sp==1),knotsIN=t_knots,simul_set=c(5,6,8,9,10,11),boot_nobs=boot_nobsIN,rndN=rndNIN,method=methodIN,boot_n=nitrIN)
    C_thresh_13_2  <-  threshold(datIN = tmpd%>%filter(sp==2),knotsIN=t_knots,simul_set=c(5,6,8,9,10,11),boot_nobs=boot_nobsIN,rndN=rndNIN,method=methodIN,boot_n=nitrIN)
    C_thresh_13_3  <-  threshold(datIN = tmpd%>%filter(sp==3),knotsIN=t_knots,simul_set=c(5,6,8,9,10,11),boot_nobs=boot_nobsIN,rndN=rndNIN,method=methodIN,boot_n=nitrIN)
     
    C_thresh_45_13    <-  threshold(datIN = tmpd%>%filter(sp==1),knotsIN=t_knots,simul_set=c(5,8,10),boot_nobs=boot_nobsIN,rndN=rndNIN,method=methodIN,boot_n=nitrIN)
    C_thresh_85_13    <-  threshold(datIN = tmpd%>%filter(sp==1),knotsIN=t_knots,simul_set=c(6,9,11),boot_nobs=boot_nobsIN,rndN=rndNIN,method=methodIN,boot_n=nitrIN)
      
    C_thresh_13_1_20y  <-  threshold(datIN = tmpd%>%filter(sp==1),smooth_yr=20,knotsIN=t_knots,simul_set=c(5,6,8,9,10,11),boot_nobs=boot_nobsIN,rndN=rndNIN,method=methodIN,boot_n=nitrIN)
    C_thresh_13_2_20y  <-  threshold(datIN = tmpd%>%filter(sp==2),smooth_yr=20,knotsIN=t_knots,simul_set=c(5,6,8,9,10,11),boot_nobs=boot_nobsIN,rndN=rndNIN,method=methodIN,boot_n=nitrIN)
    C_thresh_13_3_20y  <-  threshold(datIN = tmpd%>%filter(sp==3),smooth_yr=20,knotsIN=t_knots,simul_set=c(5,6,8,9,10,11),boot_nobs=boot_nobsIN,rndN=rndNIN,method=methodIN,boot_n=nitrIN)
    (rm(tmpd))
    tmpd <-  calcDelta(datIN     = tmpMC_12,
                       limm      = -10,
                       delta_var_nm = "Catch_total_biom" ) 
      
    C_thresh_12_1  <-  threshold(datIN = tmpd%>%filter(sp==1),knotsIN=t_knots,simul_set=c(5,6,8,9,10,11),boot_nobs=boot_nobsIN,rndN=rndNIN,method=methodIN,boot_n=nitrIN)
    C_thresh_12_2  <-  threshold(datIN = tmpd%>%filter(sp==2),knotsIN=t_knots,simul_set=c(5,6,8,9,10,11),boot_nobs=boot_nobsIN,rndN=rndNIN,method=methodIN,boot_n=nitrIN)
    C_thresh_12_3  <-  threshold(datIN = tmpd%>%filter(sp==3),knotsIN=t_knots,simul_set=c(5,6,8,9,10,11),boot_nobs=boot_nobsIN,rndN=rndNIN,method=methodIN,boot_n=nitrIN)
      
    C_thresh_45_12    <-  threshold(datIN = tmpd%>%filter(sp==1),knotsIN=t_knots,simul_set=c(5,8,10),boot_nobs=boot_nobsIN,rndN=rndNIN,method=methodIN,boot_n=nitrIN)
    C_thresh_85_12    <-  threshold(datIN = tmpd%>%filter(sp==1),knotsIN=t_knots,simul_set=c(6,9,11),boot_nobs=boot_nobsIN,rndN=rndNIN,method=methodIN,boot_n=nitrIN)
      
    cat("\n threshold part 1 complete... ")
      
    # Then for delta Biomass:
    # ---------------------------------------------
    (rm(tmpd))
    tmpd <-  calcDelta(datIN     = tmpMC_13,
                       limm      = -10,
                       delta_var_nm = "SSB_total_biom" ) 
      
    B_thresh_13_1  <-  threshold(datIN = tmpd%>%filter(sp==1),knotsIN=t_knots,simul_set=c(5,6,8,9,10,11),boot_nobs=boot_nobsIN,rndN=rndNIN,method=methodIN,boot_n=nitrIN)
    B_thresh_13_2  <-  threshold(datIN = tmpd%>%filter(sp==2),knotsIN=t_knots,simul_set=c(5,6,8,9,10,11),boot_nobs=boot_nobsIN,rndN=rndNIN,method=methodIN,boot_n=nitrIN)
    B_thresh_13_3  <-  threshold(datIN = tmpd%>%filter(sp==3),knotsIN=t_knots,simul_set=c(5,6,8,9,10,11),boot_nobs=boot_nobsIN,rndN=rndNIN,method=methodIN,boot_n=nitrIN)
    (rm(tmpd))
    tmpd <-  calcDelta(datIN     = tmpMC_12,
                       limm      = -10,
                       delta_var_nm = "SSB_total_biom" )   
      
    B_thresh_12_1  <-  threshold(datIN = tmpd%>%filter(sp==1),knotsIN=t_knots,simul_set=c(5,6,8,9,10,11),boot_nobs=boot_nobsIN,rndN=rndNIN,method=methodIN,boot_n=nitrIN)
    B_thresh_12_2  <-  threshold(datIN = tmpd%>%filter(sp==2),knotsIN=t_knots,simul_set=c(5,6,8,9,10,11),boot_nobs=boot_nobsIN,rndN=rndNIN,method=methodIN,boot_n=nitrIN)
    B_thresh_12_3  <-  threshold(datIN = tmpd%>%filter(sp==3),knotsIN=t_knots,simul_set=c(5,6,8,9,10,11),boot_nobs=boot_nobsIN,rndN=rndNIN,method=methodIN,boot_n=nitrIN)
                
    cat("\n threshold analysis complete... ")
    if(update.outputs){
      
      save(list=c(
        "C_thresh_13_1",
        "C_thresh_13_2",
        "C_thresh_13_3",
        "C_thresh_45_13",
        "C_thresh_85_13",
        "C_thresh_13_1_20y",
        "C_thresh_13_2_20y",
        "C_thresh_13_3_20y",
        "C_thresh_12_1",
        "C_thresh_12_2",
        "C_thresh_12_3",
        "C_thresh_45_12",
        "C_thresh_85_12"),file=file.path(out_dir,"Catch_thresholds.Rdata"))
        
      save(list=c(
        "B_thresh_13_1",
        "B_thresh_13_2",
        "B_thresh_13_3",
        "B_thresh_12_1",
        "B_thresh_12_2",
        "B_thresh_12_3"
      ),file=file.path(out_dir,"Biomass_thresholds.Rdata"))
     
    }
   
cat("\nSUB_EBM_paper script complete without errors")
